# Supplementary material for: Lcn2 secreted by macrophages through NLRP3 signaling pathway induced severe pneumonia
Source: Protein Cell. 2024 Aug 24;16(2):148–55. doi: 10.1093/procel/pwae045 (PMC11786722; doi:10.1093/procel/pwae045)
Supplement: pwae045_suppl_Supplementary_Material [file pwae045_suppl_supplementary_material.zip]

Archive with 2 entries (2 files):
- PAC-24196-BLL-Supplemental files.pdf
- Supplementary_Table.xlsx
