# Supplementary material for: Lcn2 secreted by macrophages through NLRP3 signaling pathway induced severe pneumonia
Source: Protein Cell. 2024 Aug 24;16(2):148–55. doi: 10.1093/procel/pwae045 (PMC11786722; doi:10.1093/procel/pwae045)
Supplement: pwae045_suppl_Supplementary_Material [file pwae045_suppl_supplementary_material.zip › Supplementary_Table.xlsx]

## Sheet: gene_count
	L391	L392	L393	L394	L395	L396	L397	L398	L399	L400	L401	L402	L403	L404	L405	L406	L407	L408	L409	L410	L411
0610005C13Rik	4	1	2	3	1	4	6	4	2	2	4	1	2	1	3	0	2	3	2	1	0
0610006L08Rik	0	0	0	0	0	0	0	0	0	0	0	0	0	0	0	0	0	0	0	0	0
0610009B22Rik	66	73	39	50	63	70	77	60	83	65	52	31	36	67	52	76	71	79	93	65	57
0610009E02Rik	5	17.59	10	9	12.55	12	17	8.7	8	3	9	8	6	10	7	7	11	3	11	6	8.81
0610009L18Rik	12	6	16	4	13	13	8	6	10	4	15	10	4	1	11	5	8	10	10	6	5
0610010F05Rik	278	283	239	279	310	337	272	251	325	297	283	251	223	345	365	375	387	346	328	318	320
0610010K14Rik	431	519	341	433	434	451	362	407	495	402	377	372	431	520	561	548	523	577	501	426	411
0610012G03Rik	343	338	249	333	291	326	309	278	352	366	374	306	298	333	310	377	391	455	320	329	283
0610025J13Rik	4	0	6	2	5	1	0	2	2	2	1	1	1	1	1	0	0	1	0	0	0
0610030E20Rik	1027	1038	1148	1368	1172	1228	1380	1031	1497	1369	1406	1276	1165	1423	1326	1490	1405	1619	1541	1475	1502
0610031O16Rik	1	2	0	0	1	1	0	1	1	1	1	0	2	2	0	0	2	0	0	0	2
0610038B21Rik	14.86	9.3	10.2	10.47	8.89	11.07	11.04	12.93	6.95	8.42	5.15	13.57	4.81	6.39	12.71	11.82	6.46	9	30.37	8.64	17.96
0610039H22Rik	3	2	2	2	0	2	1	0	2	0	1	1	0	0	2	1	0	0	1	0	2
0610039K10Rik	17.05	13.13	17.06	21.09	17.07	15.07	9.03	11.04	10.03	15.05	9.02	9.03	15.05	20.1	18.09	19.1	13.06	8.04	10.05	7.03	21.07
0610040B10Rik	3	9	3	4	7	12	2	4	4	5	2	2	7	9	8	7	6	3	6	2	2
0610040F04Rik	0	0	0	0	1	0	1.01	0	0	0	0	0	0	0	2.03	0	0	0	0	0	2
0610040J01Rik	430	384	275	479	475	509	423	438	418	315	405	374	345	545	488	423	519	495	397	383	406
0610042G04Rik	17	32	15	32	35	38	38	31	24	39	21	29	44	34	54	43	63	58	54	45	59
0610043K17Rik	7	7	8	14	7	7	4	3	13	1	7	7	10	10	11	9	5	5	11	12	2
1100001I12Rik	0	0	0	0	0	0	0	0	0	0	0	0	0	0	0	0	0	0	0	0	0
1110002E22Rik	168	187.76	139	74	1215	92	83	93	49	41	53	108	67	180	213	90	66	86	111.94	18.54	59
1110002J07Rik	2	4	1	9	4	6	7	1	0	1	0	0	13	10	24	1	11	7	8	4	0
1110002L01Rik	36.83	27.63	41.25	42.02	59.86	34.8	37.37	38.6	56.96	34.33	51.92	31.61	22.23	67.93	74.45	54.11	35.79	56.43	45.47	65.87	36.93
1110002O04Rik	1	4	3	1	1	1	1	1	0	2	3	4	2	0	3	3	1	2	3	0	1
1110004F10Rik	640	685	507	708	684	783	717	562	693	601	648	496	632	845	803	846	1013	907	844	671	697
1110006O24Rik	20	18	16	18	18	26	12	14	24	24	13	8	13	21	20	18	19	25	16	14	31
1110008P14Rik	592	731	523	528	561	568	547	550	652	624	622	615	598	687	685	666	776	789	598	661	682
1110015O18Rik	0	0	2	0	0	0	0	0	0	0	0	0	0	0	0	0	0	0	0	0	0
1110017D15Rik	641	574	389	318	456	352	441	552	429	367	448	579	240	429	417	373	347	593	385	292	415
1110018N20Rik	31.03	63	82	61.26	34.22	84.11	52.11	51.33	36.08	68.16	56.1	61.04	33	49	50	44.29	32.13	51	36.02	55.09	51.06
1110019D14Rik	61	34	40	51	49	60	50	56	41	43	48	31	23	50	42	63	51	72	40	43	63
1110020A21Rik	11	6.77	8	6	4	7.82	12	4	6	10	4	10	2.82	1.23	4	8	7	9	9	6	2.64
1110025L11Rik	0	0	0	0	0	0	0	0	0	0	0	0	0	0	0	0	0	0	0	0	0
1110025M09Rik	277.42	318.94	316.89	327.89	289.71	344.66	320.6	223.24	286.36	336.64	279.87	212.77	263.66	372.98	351.13	329.78	323.18	265.73	297.24	293.3	266.35
1110028F11Rik	15	14	30.79	24	24.41	30	20	16	16	23.31	10	23.31	14	32.82	26	28.28	14	15	18	33	28
1110028F18Rik	0	0	0	0	1	0	0	0	0	0	0	0	0	2	0	0	2	0	0	0	2
1110032A03Rik	570	609	513	551	619	538	567	516	586	516	614	555	315	545	601	532	550	665	530	551.4	543
1110032F04Rik	7	10	5	16	1	7	2	2	4	6	5	5	8	3	4	12	19	12	5	7	13
1110036E04Rik	0	0	0	1	1	0	0	0	0	0	0	0	2	0	0	0	0	0	1	2	0
1110038B12Rik	40	49	22	44	49	59	40	30	37	53	40	27	56	56	67	48	72	60	62	79	55
1110038F14Rik	586	664	517	748.94	613.92	701.99	605.93	585.99	779	669.99	729	618.99	799.98	868.94	885.95	894.98	958.97	778	826	624.95	711.95
1110046J04Rik	28	19	24	21	23	23	18	27	28	31	26	21	26	22	13.53	21	30	52	38	26	24
1110051M20Rik	616.18	637.04	659.08	679.75	656.54	680.67	595.13	548.47	662.04	563.16	603.33	660.34	482.16	675.12	532.1	630.55	627.16	702.51	641.54	557.47	665.49
1110057P08Rik	0	0	0	0	0	0	0	0	0	0	0	0	0	0	0	0	0	0	0	0	0
1110058D11Rik	2	3	12	16	13	5	8	5	5	5	12	7	10	23	21	5	6	2	11	5	6
1110059E24Rik	221	237.72	211.75	242	207.78	269	249	199	203.72	232	198.73	138	194	269.64	256	301.74	363.71	280	268	219.66	220
1110059G10Rik	166	190	156	200	168	214	166	198	184	197	156	158	155	218	185	216	236	223	222	214	191
1110065P20Rik	103.98	96.99	61.41	69.37	90.85	95.21	59.63	73.51	72.96	79.06	71.7	43.17	60.06	108.87	101.72	82.3	110.11	101.75	101.18	73.1	88.02
1190005I06Rik	0	11	0	0	2	4	7	0	1	5	0	0	4	7	6	4	0	4.21	9.05	7	0
1190007I07Rik	44	67.99	53	59.98	47	58	54	44	54	57	46	44	47	60.99	49	42	48	52	43.99	43	31.97
1190028D05Rik	0	0	0	0	0	0	0	0	0	0	0	0	0	0	0	0	0	0	0	0	0
1300002E11Rik	388	436	459	516	451	469	377	420	381	378	376	393	264	430	398	415	362	349	353	366	389
1300017J02Rik	1	5	7	1	2	1	4	5	5	1	3	2	2	1	3	2	0	2	2	1	3
1500002C15Rik	0	0	0	0	4	0	0	1.49	1.56	0.47	0	0	0	0	0	0	2.67	2	2	1	0
1500002F19Rik	92.97	83.76	136.2	127.44	98.83	151.42	128.36	72.08	78.53	98.83	102.14	120.86	98.88	124.59	118.44	100.77	80.53	88.9	83.87	104.82	115.71
1500004A13Rik	32.37	46.17	66.45	51.53	37.85	43.98	51.78	21.65	19.02	42.4	46.28	27.14	19.22	65.21	32.68	35.68	32.81	36.89	30.41	40.27	39.23
1500009C09Rik	1	1	0	0	0	0	0	0	0	0	0	0	3	0	1	0	1	0	0	0	0
1500009L16Rik	15	27	13	30	27	25	27	16	21	18	22	13	50	72	48	68	94	88	49	43	56
1500011B03Rik	115	157	112	125	125	122	110	69	125	123	89	106	139	197	178	148	167	157	145	121	131
1500012K07Rik	0	1	0	0	0	0	0	0	1	0	0	0	0	0	0	0	0	0	0	0	2
1500015A07Rik	33.75	25.94	47.99	50.26	60.63	33.36	34.39	35.9	29.08	34.9	28.85	27.74	30.12	36.64	30.95	30.53	19.96	34.93	38.01	33.31	36.49
1500015L24Rik	0	0	0	0	0	0	0	0	0	0	0	3	0	0	0	0	0	0	0	0	0
1500026H17Rik	3	7	3	2	13	6	11	3	1	4	8	2	1	3	1	6	3	7	2	1	1
1500035N22Rik	15	25	14	21	12	22	24	9	8	6	9	9	3	10	10	9	7	4	12	8	8
1520401A03Rik	0	0	0	1	1	0	1	0	0	0	0	0	0	1	0	1	1	1	0	0	0
1600002D24Rik	0	0	3	1	0	1	3	1	2	2	1	3	0	2	1	1	1	0	2	0	4
1600010M07Rik	2	2	7	7	7	8	3	4	7	8	2	4	13	9	24	6	16	11	15	19	13
1600012H06Rik	572.59	708.08	547.63	598.91	549.59	629.96	537.88	495.82	670.26	605.32	570.55	614	615.74	772.15	733.04	757.31	792.96	748.47	667.19	621.86	626.91
1600012P17Rik	1	0	0	0	0	0	0	0	0	0	0	0	0	0	0	0	0	0	0	0	0
1600014C10Rik	274.94	377.02	259.61	551.97	499.62	416.63	345.54	278.86	352.5	419.32	347.78	252.94	1088.67	1053.1	1376.35	718.43	985.91	635.27	700.59	610.09	605.69
1600014C23Rik	0	0	0	0	0	0	0	0	0	0	0	0	0	0	0	2	0	0	0	0	0
1600015H23Rik	10	5	4	2	7	9	4	1	4	2	8	3	0	2	0	7	3	3	3	2	1
1600019K03Rik	0	0	0	0	0	0	0	0	0	0	0	0	0	0	0	0	0	0	0	0	0
1600020E01Rik	42	43	42	37	51	55	56	39	51	37	38	13	29	40	50	48	33	40	39	55	35
1600023N17Rik	1	4	1	4	3	6	0	0	3	3	1	1	0	0	4	6	1	4	2	4	4
1600025M17Rik	0	0	0	0	0	0	0	0	0	0	0	0	0	0	0	0	0	0	0	0	0
1600027J07Rik	0	0	0	0	0	0	0	0	0	0	0	0	0	0	0	0	0	0	0	0	0
1600029I14Rik	70.12	67.9	50.42	31	40.74	27.39	63.55	64.37	39	45.31	38.48	59.81	19	53.2	38.66	66.14	38.39	54.74	38.34	17	45
1600029O15Rik	0	0	0	1	2	0	0	0	1	0	0	0	0	0	0	2	0	0	2	1	0
1700001C19Rik	1.1	0	2.03	5.22	3.26	2.01	2.24	3.03	2.23	4.26	2	1.06	6.49	2.23	4.17	3.08	6.42	1	10.5	0	1.01
1700001D01Rik	5	5	9	4	3	10	6	2	3	3	2	8	1	6	2	3	4	4	2	3	2
1700001F09Rik	0	0	0	0	0	0	0	0	0	0	0	0	0	0	0	0	0	0	0	0	0
1700001G01Rik	0	0	0	0	0	0	1	0	0	0	0	0	2	0	0	0	0	0	0	0	0
1700001G11Rik	1	1	0	1	2.01	0	0	1	1	0	0	0	3	1	0	2	3	1	1	1	4.01
1700001G17Rik	16	7	5	6	7	11	1	6	0	9	8	2	5	4	7	6	3	7	3	5	4
1700001J03Rik	4.07	6	6.07	7	6	9	11	7	1	3	6	2	4	4	11.13	7	7	5	11.1	3.12	6.08
1700001J04Rik	0	0	0	0	0	0	0	0	0	0	0	0	0	0	0	0	0	0	0	0	0
1700001J11Rik	3	0	1	0	2	0	0	3	0	0	1	1.49	1	0	1	0	0	0	2	0	1
1700001K19Rik	17	24	30	46	28	35	36	23	23	23	13	16	26	39	32	29	26	24	32	27	30
1700001K23Rik	0	0	1	2	4	1	2	2	0	1	3	1	0	1	1	1	0	0	3	3	2
1700001L05Rik	120	132.65	136	134	166	169	160.74	101	147	149	109	133	179	267	202	211	242	204	201	156	237
1700001L19Rik	68	79	60	58	88	61	68	71	55	39	43	52	52	95	81	82	56	77	63	46	50
1700001O22Rik	11	11	16	9	15	6	13	9	5	5	9	7	6	9	9	15	8	16	15	8	13
1700001P01Rik	6	3	0	4	0	0	4	1	1	1	0	0	1	2	3	2	2	0	3	0	1
1700003C15Rik	0	0	0	0	0	0	0	0	0	0	0	0	0	0	0	0	0	0	0	0	0
1700003D09Rik	0	3.04	2.03	5.08	3.03	3.07	2.01	1.02	2	1	1	5.04	0	0	1	1.01	0	0	1.01	0	2
1700003E16Rik	224	248	166	233	343	186	292	301	218	166	234	266	195	400	356	295	312	381	277	190	250
1700003E24Rik	0	0	0	0	0	0	0	0	0	0	0	0	0	0	0	0	0	0	0	0	0
1700003F12Rik	1	2	3	0	5	3	1	0	5	2	0	1	2	1	3	1	0	1	1	2	4
1700003G18Rik	0	0	0	0	0	1	0	0	0	0	0	0	0	0	0	1	0	1	0	0	0
1700003H04Rik	0	0	0	0	0	0	0	0	0	0	0	0	0	0	0	0	0	0	0	0	0
1700003I22Rik	0	0	0	0	0	0	0	0	0	0	0	0	0	0	0	0	0	0	0	0	0
1700003L19Rik	0	0	0	0	0	0	0	0	0	0	0	0	0	0	0	0	0	0	0	0	0
1700003M07Rik	3	6	5	9	1	8	1	2	1	7	1	3	3	8	9	2	2	3	6	1	2
1700003P14Rik	0	0	0	0	0	0	0	0	0	0	0	0	0	0	0	0	0	0	0	0	0
1700006A11Rik	0	0	0	0	0	0	0	0	0	0	0	0	0	0	0	0	0	0	0	0	0
1700006F04Rik	0	0	0	0	0	0	0	0	0	0	0	0	0	0	1	0	0	0	0	0	0
1700006H20Rik	0	0	0	1	1	0	0	0	0	0	0	0	0	0	0	0	0	0	0	0	0
1700006H21Rik	0	0	0	0	0	0	0	0	0	0	0	0	2	0	0	0	0	0	0	0	0
1700007F19Rik	0	0	0	0	0	0	0	0	0	0	1	0	0	0	0	0	0	0	0	0	0
1700007J10Rik	21.18	40.29	49.88	26.69	28.99	40.72	31.99	8.48	28.47	17.12	21.35	19.97	28.48	35.56	35.75	27.03	36.11	27.4	22.46	24.22	25.59
1700007K13Rik	215	232	134	126	199	132	269	322	246	134	257	239	100	171	177	247	170	309	194	161	194
1700007L15Rik	12	11	4	3	5	5	11	4	3	4	2	3	2	3	10	8	2	3	8	0	10
1700007P06Rik	0	0	1	0	0	0	2	1	0	0	1	1	0	2	0	0	0	1	0	1	0
1700008C04Rik	0	0	0	0	0	1	0	0	0	0	0	0	0	0	0	0	0	0	0	0	0
1700008J07Rik	117.43	102.31	116.41	109.12	85.34	107.34	90.19	71.61	80.2	95.55	103.33	77.03	65.97	105.1	91.96	109.97	92.32	114.99	76.88	74.89	102.79
1700008K24Rik	0	0	0	0	0	0	0	0	0	0	0	0	0	0	0	0	0	0	0	0	0
1700008O03Rik	6	6	7	8	3	8	6	6	6	2	6	12	5	13	8	13	8	10	6	2	12
1700008P02Rik	0	0	0	0	0	0	0	0	0	0	0	1	0	0	0	0	0	0	0	0	0
1700009C05Rik	0	0	0	0	0	0	0	0	0	0	0	0	0	0	0	0	0	0	0	0	0
1700009J07Rik	9	3	4	0	2	3	2	2	0	1	3	2	0	3	0	5	1	4	1	0	1
1700009N14Rik	6	2	2	1	0	1	3	1	0	0	1	0	0	0	0	0	4	0	2	1	0
1700010B08Rik	0	0	0	0	1	0	0	0	0	0	0	0	0	0	0	1	0	0	0	0	0
1700010D01Rik	0	0	1	0	0	0	0	0	0	0	0	0	1	0	0	0	0	0	0	0	0
1700010G06Rik	7	11	15	14	15.6	18	19	13.03	11	4	6	8	9	13	11	13	9	11.75	8	8.58	16
1700010H22Rik	1	0	2	2	5	3	11	3	6	1	2	7	0	1	6	1	2	1	8	2	2
1700010I02Rik	0	0	0	0	0	0	0	0	0	0	0	0	0	0	0	0	0	0	0	0	0
1700010I14Rik	34	39	22	28	44	51	43	36	28	32	23	49	44	69	50	50	47	59	47	37	48
1700010J16Rik	0	0	0	0	0	0	0	0	0	0	0	0	0	0	0	0	0	0	0	0	0
1700010K23Rik	0	0	0	0	0	0	0	0	0	0	0	0	0	0	0	0	0	0	0	0	0
1700010L04Rik	3	0	2	5	2	6	5	2	2	0	0	1	0	1	1	2	0	1	0	4	1
1700010N08Rik	0	0	0	0	0	0	0	0	0	0	0	0	0	0	0	0	0	0	0	0	0
1700011B04Rik	0	0	0	0	0	0	0	0	0	1	0	0	0	0	0	0	1	0	0	0	0
1700011C11Rik	0	0	0	0	0	0	0	0	0	0	0	0	0	0	0	0	0	0	0	0	0
1700011L22Rik	0	0	0	2	0	0	1	0	1	0	0	0	0	0	0	0	0	0	0	0	0
1700011M02Rik	0	0	0	0	0	0	0	0	0	0	0	0	0	0	0	0	0	0	0	0	0
1700012A03Rik	0	0	0	0	0	0	0	0	0	0	0	0	0	2	1	0	0	0	0	0	0
1700012B07Rik	0	2	1	1	0	0	0	0	0	1	2	0	0	0	3	0	4	1	1	4	2
1700012B09Rik	27	21	21	17	15	10	24	22	10	11	13	16	10	6	17	7	14	17	9	5	5
1700012C14Rik	0	0	0	2	0	0	0	0	0	0	0	0	2	1	0	0	0	0	1	0	0
1700012D01Rik	16	20	14	13	15	32	17	18	18	10	15	20	5	19	14	14	5	15	7	8	13
1700012D14Rik	5	11	8	6	5	16	10	9	14	6	5	6	3	14	7	16	10	9	10	5	7
1700012D16Rik	6	10	14	12	3	15	9	6	4	3	2	2	3	8	3	9	4	6	6	3	7
1700012H19Rik	0	0	0	0	0	0	0	0	0	0	0	0	0	0	0	0	0	0	0	0	0
1700012I11Rik	0	1	1	0	1	2	0	1	0	0	1	0	0	2	0	0	0	1	0	2	0
1700012J15Rik	0	0	0	0	0	0	0	0	0	0	0	0	0	0	0	0	0	0	0	0	0
1700012P22Rik	0	0	0	0	0	0	0	0	0	0	0	0	0	0	0	2	0	0	0	0	0
1700013D24Rik	0	0	0	0	0	0	0	0	0	0	0	0	0	0	0	0	0	0	0	0	0
1700013F07Rik	92	112	82	60	100	61	82	106	55	61	82	77	60	104	87	72	68	108	68	43	79
1700013G24Rik	0	0	0	0	0	0	0	0	0	0	0	0	0	0	0	0	0	0	0	0	0
1700013H16Rik	0	0	0	2	0	2	0	0	0	0	0	4	0	0	0	0	0	0	0	0	0
1700013N06Rik	0	0	0	0	0	0	0	0	0	0	0	0	0	0	0	0	0	0	0	0	0
1700014D04Rik	5	3	8	15	10	4	7	3	2	1	4	4	9	5	3	5	4	2	2	5	4
1700014L14Rik	0	0	0	0	0	0	0	0	0	0	0	0	0	0	0	0	0	0	0	0	0
1700015C15Rik	0	0	0	0	0	0	0	0	0	0	0	0	0	1	0	0	0	0	0	0	0
1700015G11Rik	0	0	0	0	0	0	0	0	0	0	0	0	0	0	0	0	0	0	0	0	0
1700015I17Rik	0	0	0	2	0	0	0	0	0	0	0	0	0	1	1	0	0	0	0	0	1
1700016A09Rik	7.18	3	14.07	13.27	8.21	10.1	4.03	5	1.74	2.48	2.26	8.77	6.05	9.24	9.29	7.12	2.19	9.07	8.12	3.1	20.53
1700016B01Rik	0	0	0	0	0	0	0	0	0	0	0	0	0	0	0	0	0	0	0	0	0
1700016C15Rik	1	1	2	1	3	2	2	0	0	3	0	1	0	1	2.07	3	0	6	3	0	5
1700016C19Rik	0	0	0	0	0	0	0	0	0	0	0	0	0	0	0	0	0	0	0	0	0
1700016D06Rik	0	0	0	0	0	0	0	0	0	0	0	0	0	0	0	0	0	0	0	0	0
1700016G22Rik	0	0	0	0	0	0	0	0	0	0	0	0	0	0	0	2	0	0	0	0	0
1700016H13Rik	9	4	1	9	6	8	9	7	12	11	12	6	2	2	1	4	3	3	4	5	2
1700016J18Rik	6	5	7	3	7	0	4	4	0	1	1	2	1	3	2	6	0	5	7	1	5
1700016K05Rik	6	7	7	4	0	5	10	4	1	0	4	2	2	6	8	7	2	2	0	3	5
1700016K19Rik	623	603	359	398	593	399	616	667	490	363	555	635	369	680	714	563	534	788	579	321	549
1700016L04Rik	0	0	1	0	0	0	0	0	0	0	0	0	1	0	0	0	0	0	0	0	0
1700016L21Rik	0	0	0	0	0	0	0	0	0	0	0	0	0	0	0	0	0	0	0	0	0
1700016P04Rik	0	0	0	0	0	0	0	0	0	0	0	0	0	0	0	0	0	0	0	0	0
1700017B05Rik	959	1065	1022	1382	1297	1091	1254	998	1297	1225	1273	1336	1602	2194	1981	1934	1767	2087	1840	1900	2043
1700017G19Rik	0	0	0	0	0	0	0	0	0	0	0	0	0	2	1	0	0	0	0	0	0
1700017J07Rik	0	0	0	0	0	0	0	0	0	0	0	0	0	0	0	0	0	0	0	0	0
1700017L05Rik	0	0	0	0	0	0	0	0	0	0	0	0	0	0	0	0	0	0	0	0	0
1700017M07Rik	3	2	0	0	3	0	4	0	0	0	1	0	0	0	0	0	0	1	0	0	0
1700017N19Rik	0	0	0	0	0	0	0	0	0	0	0	0	0	0	0	0	0	0	0	0	0
1700018A04Rik	9	8	11	7	13	7	7	1	8	2	3	6	6	2	4	14	4	4	3	6	4
1700018A23Rik	1	2	0	7	7	8	5	3	10	7	4	9	6	7.02	6	3.01	2	7	7	3	7
1700018B08Rik	0	0	0	0	0	0	0	0	0	0	0	0	0	0	0	0	0	0	0	1	0
1700018B24Rik	0	0	0	0	0	0	0	0	0	0	0	0	0	0	0	0	0	0	0	0	0
1700018F24Rik	3	5	0	2	2	2	9	4	0	0	0	1	0	4	1	6	1	5	4	6	0
1700018G05Rik	0	0	0	0	0	0	0	0	0	2	0	0	0	0	0	0	0	0	1	0	0
1700018L02Rik	0	12.94	0	12.99	5.13	10.69	9.46	5	2.36	8.89	14.89	19.55	1.9	5.82	7.63	4.35	5.68	0	3.86	11.78	9.05
1700019A02Rik	0	0	0	0	0	0	0	0	0	0	0	0	0	0	0	0	0	0	0	0	0
1700019C18Rik	0	0	0	0	0	0	0	0	0	0	0	0	0	0	0	0	0	0	0	0	0
1700019D03Rik	30	14	28	25	36	33	28	21	18	16	20	18	16	15	25	23	35	30	23	18	30
1700019E08Rik	0	0	0	0	0	0	0	0	0	0	0	0	0	0	0	0	0	0	0	0	0
1700019F05Rik	0	0	0	0	1	0	0	0	0	0	0	0	0	0	0	0	0	0	0	0	0
1700019G24Rik	1	0	0	0	0	0	0	0	0	0	0	0	0	0	0	0	0	1	0	0	0
1700019J19Rik	0	0	0	0	0	0	0	0	0	0	0	0	0	0	1	0	0	0	0	0	0
1700019M22Rik	0	0	0	0	0	0	0	0	0	0	0	0	0	0	0	0	0	0	0	0	0
1700019N19Rik	0	4	0	2	0	0	0	1	1	2	0	4	0	0	0	0	0	0	1	0	0
1700019P21Rik	0	0	0	0	0	1	0	0	0	0	0	0	0	0	0	0	0	0	0	0	0
1700020A23Rik	2	0	0	1	1	1	2	0	0	0	0	2	0	0	1	0	0	0	0	0	1
1700020D12Rik	0	0	0	0	0	0	0	0	0	0	0	0	0	0	0	0	0	0	0	0	0
1700020D14Rik	0	0	0	0	0	0	0	0	0	0	0	0	0	0	0	0	0	0	0	0	0
1700020G03Rik	10	14	13	14	12	13	15	4	5	7	6	13	12	18	6	8	12	8	8	15	19
1700020G17Rik	0	0	2	0	0	1	0	0	1	0	0	0	0	0	0	0	0	0	0	0	1
1700020L13Rik	5.01	2.46	2.32	8.44	0	2.36	4.83	2.3	0	8.45	3.3	10.41	4.19	1.13	3.09	4.74	2.28	4.6	2.34	2.28	2.52
1700020L24Rik	112.95	134.83	151.32	164.03	150.88	145.83	197.54	135.05	192.52	191.93	199.56	156.38	74.95	82.68	95.24	115.36	113.02	152.98	143.47	155.51	127.57
1700020M21Rik	0	0	0	0	0	0	0	0	0	0	1	0	0	0	0	0	0	0	0	0	0
1700020N01Rik	0	0	0	0	0	0	0	0	1	0	0	0	0	0	0	0	0	0	0	0	0
1700020N15Rik	0	0	0	0	0	2	0	0	0	0	0	0	0	0	1	0	0	0	0	0	0
1700020N18Rik	6	13	11	2	6	11	10	8	2	3	1	3	9	8	10	7	7	9	8	0	5
1700021F02Rik	0	0	0	0	0	2	0	0	0	0	0	0	0	0	0	0	0	0	0	0	0
1700021F07Rik	0	0	0	0	0	0	0	0	0	0	0	0	0	0	0	0	0	0	0	1	0
1700021G15Rik	0	0	0	0	0	0	0	0	0	0	0	0	0	0	0	0	0	0	0	0	0
1700021L23Rik	0	0	0	0	0	0	0	0	0	0	0	0	0	0	0	0	0	0	0	0	0
1700021N21Rik	0	4	3	0	0	3	0	0	4	0	3	1	2	3	4	0	2	1	0	0	0
1700022A21Rik	0	0	0	0	0	0	0	0	0	0	0	0	0	0	0	0	0	0	0	0	0
1700022A22Rik	0	0	0	0	0	0	0	0	0	0	0	0	0	0	0	0	0	0	0	0	0
1700022E09Rik	0	0	0	0	0	0	0	0	0	0	0	0	0	0	0	0	0	0	0	0	0
1700022H01Rik	0	2	0	0	0	0	0	1	0	1	0	0	0	1	2	0	1	0	0	0	0
1700022H16Rik	0	0	0	0	0	0	0	0	0	0	0	0	0	0	0	0	0	0	0	0	0
1700022I11Rik	7	6	3	5	10	4	9	3	3	8	4	6	3	11	3	5	2	9	5	7	3
1700022N22Rik	12	7.14	19.89	20.55	12.48	13.91	24.23	12.08	16.3	17.13	10.81	12.74	12.93	10.82	25.64	11.31	11.43	13.31	14.41	25.66	14.11
1700023A20Rik	0	0	0	0	0	2	0	1	0	0	0	0	0	0	0	0	0	0	0	0	0
1700023C21Rik	1	0	0	0	0	0	0	0	0	0	0	0	1	0	0	1	1	0	0	0	0
1700023D09Rik	2	6.79	21.44	7.03	7.76	8.91	7.83	9.32	10.17	10.47	2	10.73	9.64	10.37	3.89	5.81	7.66	10.33	8.49	7.27	16.79
1700023F02Rik	0	0	0	0	0	0	0	0	0	0	0	0	0	0	0	0	0	0	0	0	0
1700023G09Rik	0	0	0	0	0	0	0	0	0	0	0	0	0	0	0	0	0	0	0	0	0
1700024B05Rik	0	0	0	0	0	0	0	0	0	0	0	0	0	0	0	0	0	0	0	0	0
1700024B18Rik	0	0	3	0	0	0	0	0	0	0	0	0	0	0	0	0	0	0	0	0	0
1700024G13Rik	56	40	27	12	26	19	38	33	27	24	26	24	10	22	36	25	24	40	21	11	29
1700024I08Rik	0	0	0	0	0	0	0	0	0	0	0	0	0	0	0	0	0	0	0	0	0
1700024J04Rik	4	0	1	3	1	0	0	0	2	0	0	0	0	0	5	0	0	1	1	0	0
1700024N05Rik	0	0	0	0	0	0	0	0	0	0	0	1	0	0	0	0	0	0	0	0	0
1700025B11Rik	0	0	0	0	0	0	0	0	0	0	0	0	0	2	0	0	0	0	0	0	2
1700025C18Rik	0	1	0	0	0	0	0	0	1	0	0	0	0	0	0	1	0	1	0	0	0
1700025D23Rik	0	0	0	0	0	0	0	0	0	0	0	0	0	0	0	0	0	0	0	0	0
1700025F24Rik	1	1	3	2	4	4	1	1	0	0	2	0	0	1	0	1	0	0	0	0	0
1700025G04Rik	680	654	718	673	681	673	753	556	817	844	997	924	373	583	498	714	666	866	689	789	781
1700025H01Rik	0	0	0	0	0	0	0	0	1	0	0	1	0	0	0	0	0	1	0	0	2
1700025J12Rik	0	1	2	1	0	0	0	1	0	0	0	0	0	0	0	0	0	0	0	0	0
1700025K04Rik	0	0	0	0	0	0	0	0	0	0	0	0	0	0	0	0	0	0	0	0	0
1700025K24Rik	0	0	0	0	0	0	0	0	0	0	0	0	0	0	0	0	0	0	0	0	0
1700025M24Rik	0	0	0	0	0	0	0	0	0	0	0	0	0	0	0	0	0	0	0	0	0
1700025N23Rik	5	2	2	8	0	6	3	3	4	4	5	8	6	9	7	12	9	7	9	6	5
1700025O08Rik	0	0	0	0	0	0	0	0	0	0	0	0	0	0	0	0	0	0	0	0	0
1700026D11Rik	0	1	0	0	0	0	0	0	0	0	0	0	0	0	0	0	0	0	0	0	0
1700026F02Rik	0	0	0	0	0	0	0	0	0	0	0	0	0	0	0	0	0	0	0	0	0
1700026J12Rik	0	0	0	0	0	0	0	0	0	0	0	0	0	0	0	0	0	0	0	0	0
1700026J14Rik	0	0	0	0	0	1	0	0	1	0	0	0	1	1	1	0	0	1	1	0	0
1700027A15Rik	1	0	0	0	0	0	0	0	0	0	0	0	0	0	0	0	0	0	0	0	0
1700027F06Rik	0	0	0	0	0	0	0	0	0	0	0	0	0	0	0	0	0	0	0	0	0
1700027F09Rik	0	0	1	0	0	0	0	0	0	3	0	0	0	0	3	0	0	0	0	3	0
1700027H10Rik	0	0	0	0	0	0	0	0	0	0	0	0	0	0	0	0	0	0	0	0	0
1700027I24Rik	0	0	0	0	0	0	0	0	0	0	0	0	0	0	0	0	0	0	0	0	0
1700027J07Rik	1	1	2	0	0	1	0	0	0	0	2	1	0	0	1	1	0	1	0	0	0
1700028B04Rik	0	0	0	0	0	0	0	0	0	0	0	0	0	0	0	0	0	0	0	0	0
1700028D13Rik	0	0	0	0	0	0	0	0	0	0	0	0	0	0	0	0	0	0	0	0	0
1700028E10Rik	10	8	11	10	11	20	5	8	9	12	14	12	9	18	11	12	12	12	15	8	16
1700028I16Rik	0	0	0	0	0	0	0	0	0	0	0	0	2	2	0	1	0	1	0	0	0
1700028J19Rik	5	3.67	5	6	6	1	6	10	0	6	1	3	7	2	6	1	6	6	4	1	4
1700028K03Rik	11.2	15	31	22	29	33	24	18.26	15	13	8	15	12	29	17.26	36	17	13	14	20	17
1700028M03Rik	0	0	0	0	0	0	0	0	0	0	0	0	0	0	0	0	0	0	0	0	0
1700028P14Rik	67	64	61	46	56	70	59	72	42	37	45	54	21	57	90	44	68	99	50	35	38
1700028P15Rik	0	0	0	0	0	0	0	0	0	0	0	0	0	0	0	0	0	0	0	0	0
1700029B22Rik	0	0	0	0	0	0	0	0	0	0	0	0	0	0	0	0	0	0	0	0	0
1700029F12Rik	0	0	0	1	0	0	0	0	0	0	0	0	0	0	0	0	0	0	0	0	0
1700029H14Rik	0	3	3	3	0	1	3	2	0	2	1	0	4	4	3	5	4	1	2	1	3
1700029I15Rik	3	4	4	5	4	9	1	1	4	6	1	2	1	2	6	1	3	4	6	5	3
1700029J03Rik	0	0	0	0	0	0	0	0	0	0	0	0	0	0	0	0	0	1	0	0	0
1700029J07Rik	134	105	82	131	129	114	163	134	76	68	83	80	95	112	104	133	112	145	117	87	152
1700029M03Rik	0	0	0	0	0	0	0	0	0	0	0	0	0	0	0	0	0	0	0	0	0
1700029M20Rik	0	0	0	0	0	0	0	0	0	0	0	1	0	0	0	0	0	0	0	0	0
1700029N11Rik	0	0	0	0	0	0	0	0	0	0	0	0	0	0	0	0	0	0	0	0	0
1700029P11Rik	0	0	1	0	0	0	0	0	0	0	0	0	0	1	1	0	0	0	0	0	0
1700030A11Rik	0	0	0	0	0	0	0	0	0	0	0	0	2	0	1	0	0	0	1	0	0
1700030C10Rik	43.32	60.87	47.35	24.45	28.26	62.92	51.59	53.71	25.19	57	20.46	67.72	66.53	76.36	48.54	61.43	85.61	84.36	41.57	49.76	74.21
1700030C12Rik	0	1.15	0	0	0	0	0	0	0	0	0	0	0	0	0	0	1.01	0	0	0	0
1700030C14Rik	0	0	0	0	2	0	0	0	0	0	0	0	0	0	0	0	0	0	0	0	1
1700030F04Rik	0	0	0	0	0	0	0	0	0	0	0	0	0	0	0	0	0	0	0	0	0
1700030I03Rik	0	0	1	0	0	0	0	0	0	2	0	0	0	0	0	0	0	0	0	0	0
1700030J22Rik	195	203	205	193	257	170	306	265	212	183	261	261	208	369	319	242	250	302	288	192	262
1700030K09Rik	140	145	115	166	156	175	172	148	140	152	159	152	114	147	174	188	170	200	167	142	180
1700030L20Rik	0	0	0	0	0	0	0	0	0	0	0	0	0	0	0	0	0	0	0	0	0
1700030L22Rik	1.41	3.19	3.54	2.42	4.84	8.36	9.92	2.74	1	3.7	1.64	8.33	5.65	15.38	11.99	8.52	4.52	7.32	6.57	12.18	8.28
1700030M09Rik	0	0	2	0	0	1	0	0	1	0	0	0	0	0	0	0	1	0	2	4	0
1700030N03Rik	0	0	0	0	0	0	0	0	0	0	0	0	0	0	1	0	0	0	0	0	0
1700030O20Rik	0	0	0	0	0	0	0	0	0	0	0	0	0	0	0	0	0	0	0	0	0
1700031A10Rik	0	0	1	3	0	3	0	0	2	2	0	2	0	1	1	0	0	0	2	0	1
1700031F05Rik	0	0	0	0	0	0	0	0	0	0	0	0	0	0	0	0	0	0	0	0	0
1700031L13Rik	0	0	0	0	0	0	0	0	0	0	0	0	0	0	0	0	0	0	0	0	0
1700031M16Rik	0	0	0	0	0	0	0	0	0	0	0	0	0	0	0	0	0	0	0	0	0
1700031P21Rik	0	0	0	0	0	0	0	0	0	0	0	0	0	0	0	0	0	0	0	0	0
1700034B16Rik	0	0	0	0	0	0	0	0	0	0	0	0	0	0	0	0	0	0	0	0	0
1700034E13Rik	2	0	0	2	0	0	0	0	0	0	0	0	1	1	0	1	1	0	0	1	0
1700034G24Rik	0	0	0	0	0	0	0	0	0	0	0	0	0	0	0	0	0	0	0	0	0
1700034H15Rik	15.99	14.95	37.48	24.52	12.69	29.88	29.56	25.77	17.91	22.09	14.79	9.44	18.27	23.3	25.83	23.26	9.54	22.34	26.7	22.04	22.4
1700034I23Rik	13	20.8	23.18	30.2	19	32.76	20	11	13	15.74	10	23	6.84	11.39	16	23.29	11.95	10	7	17.36	13.64
1700034J05Rik	18	20	36	43	25	33	41	12	19	18	19	19	31	27	23	40	18	18	17	23	48
1700034K08Rik	0	0	0	0	0	0	0	0	0	0	0	0	0	0	0	0	0	0	0	0	0
1700034P13Rik	48.19	27.95	12.74	44.68	42.73	10.76	13.35	22.41	8.18	26.35	25.12	38.43	37.4	41.97	61.83	22.14	35.93	30.32	44.49	31.25	30.21
1700036A12Rik	0	0	0	1	0	0	0	0	0	0	1	0	0	0	0	1	0	0	0	0	1
1700036G14Rik	0	0	0	0	0	0	0	0	0	0	0	0	0	0	0	0	0	0	0	0	0
1700037C18Rik	63.63	74.16	63	62.12	75.24	66.91	37.71	41.51	45.4	31.08	29.66	39	61.28	98.79	92.65	70.18	76.69	75.16	57.6	32.91	49.5
1700037F03Rik	0	0	0	0	0	0	0	0	0	0	0	0	0	0	0	0	0	0	0	0	0
1700037H04Rik	258	385	255	284	276	240	256.4	248	261.19	472	242	226	316	424	428	338.45	401	412	329	293	312
1700039E22Rik	0	0	0	0	0	0	0	0	0	0	0	0	0	0	0	0	0	0	0	0	0
1700039I01Rik	0	0	0	0	0	0	0	0	0	0	0	0	0	0	0	0	0	0	0	0	0
1700039M10Rik	0	0	0	0	0	0	0	0	0	0	0	0	0	0	0	0	0	0	0	0	0
1700040D17Rik	2	0	1	1	2	0	0	1	0	2	0	2	0	1	1	1	1	0	2	3	2
1700040F15Rik	0	0	0	0	0	0	0	0	0	0	0	0	0	0	0	0	0	0	0	0	0
1700040G22Rik	0	0	0	0	0	0	0	0	0	0	0	0	0	0	0	0	0	0	0	0	0
1700040K01Rik	0	0	0	0	0	0	0	0	0	0	0	0	0	0	0	0	0	0	0	0	0
1700040P09Rik	0	0	1	0	0	0	0	0	1	0	0	0	0	0	0	0	0	0	0	0	0
1700041A01Rik	0	0	0	0	0	0	0	0	0	0	0	0	0	0	0	0	0	0	0	0	0
1700041B01Rik	0	0	0	0	2	0	2	0	0	1	2	1	0	1	1	4	1	0	2	1	0
1700041C23Rik	0	0	0	0	0	0	0	0	0	0	0	0	0	0	0	0	0	0	0	0	0
1700041G16Rik	5	7	9	16.46	22	10	11	3.71	7	11	6	7	28	14	27	19.78	18	14	13	16	9
1700041I07Rik	0	0	0	0	0	0	0	0	0	0	0	0	0	0	0	0	0	0	0	0	0
1700041M19Rik	0	0	0	0	0	0	0	0	0	0	0	0	0	0	0	0	0	0	0	0	0
1700042G07Rik	0	0	0	0	0	0	0	0	0	0	0	0	0	0	0	0	0	0	0	0	0
1700042G15Rik	0	0	0	0	0	0	1	0	0	0	0	0	0	0	1	1	0	0	2	0	0
1700042O10Rik	0	0	0	0	0	0	0	0	0	0	0	0	0	0	2	0	0	0	0	0	0
1700044C05Rik	0	0	0	0	0	0	0	0	0	0	0	0	0	0	0	0	0	0	0	0	0
1700044K03Rik	0	0	0	0	0	0	0	0	0	0	0	0	0	0	0	0	0	0	0	0	0
1700045H11Rik	0	0	0	0	0	0	0	0	0	0	0	0	0	0	0	0	0	0	0	0	0
1700046C09Rik	0	0	0	0	0	0	0	0	0	0	0	0	0	0	0	0	0	0	0	0	0
1700047A11Rik	0	0	0	0	0	0	0	0	0	1	0	0	0	0	0	0	0	0	0	0	0
1700047E10Rik	0	0	0	0	0	0	0	0	0	0	0	0	0	0	0	0	0	0	0	0	0
1700047F07Rik	0	0	0	0	0	0	0	0	0	0	0	0	0	0	0	0	0	0	0	0	0
1700047G03Rik	0	0	0	0	0	0	0	0	0	0	0	0	0	0	0	0	0	0	0	0	0
1700047L14Rik	0	0	0	0	0	0	0	0	0	0	0	0	0	0	0	0	0	0	0	0	0
1700047M11Rik	0	5	0	2	0	0	0	0	0	0	0	4	1	1	0	1	1	0	0	0	0
1700048B10Rik	1	0	0	0	0	0	0	0	0	0	0	0	0	0	0	0	0	0	0	0	0
1700048F04Rik	0	0	0	0	0	0	0	0	0	0	0	0	0	0	0	0	0	0	0	0	0
1700048M11Rik	12	5	6	3	7	3	7	3	1	7	2	0	3	4	5	3	1	1	3	2	3
1700048O14Rik	0	0	0	0	0	0	0	0	0	0	0	0	0	0	0	0	0	0	0	0	0
1700048O20Rik	20	34	12	20	19	35	14	27	18	28	9	28	18	35	13	27	28	34	37	17	17
1700049E15Rik	0	0	0	1	0	1	0	0	1	0	0	0	0	1	2	0	2	0	0	0	0
1700049E17Rik1	0	0	0	0	0	0	0	0	0	0	0	0	0	0	0	0	0	0	0	0	0
1700049E17Rik2	0	0	0	0	1	0	0	0	0	0	0	1	0	0	0	0	0	0	0	0	0
1700049E22Rik	0	0	0	0	0	0	0	0	0	0	0	0	0	0	0	0	0	0	0	0	0
1700049J03Rik	61	59	136	93	75	125	87	49	46	59	60	53	98	108	95	109	51	61	85	93	116
1700049L16Rik	0	0	0	0	0	0	0	0	0	0	0	0	0	0	0	0	0	0	0	0	0
1700051A21Rik	0	0	0	0	0	0	0	0	0	0	0	0	0	0	0	0	0	0	0	0	0
1700052H01Rik	0	0	0	0	0	1	0	0	0	0	0	0	0	0	0	0	0	0	0	0	0
1700052I22Rik	0	0	0	0	0	0	0	0	0	0	0	0	0	0	0	0	0	0	0	0	0
1700052K11Rik	362.33	419.22	313.22	341.75	352.18	386.53	260	249.75	264.54	273.88	250.2	284.58	322.17	457.43	416.59	322	389.26	351.84	293.52	240.93	302.34
1700054A03Rik	0	0	0	0	0	4	1	0	0	0	0	1	0	0	1	1	0	0	0	0	0
1700054K19Rik	0	0	0	0	0	0	0	0	0	0	0	0	0	0	0	0	0	0	0	0	0
1700054M17Rik	0	0	0	0	0	0	0	0	0	0	0	0	0	0	0	0	1	0	0	0	0
1700054O19Rik	2	7	5	6	6	10	2	1	2	4	6	3	5	8	6	16	5	7	7	3	3
1700055C04Rik	0	0	0	0	0	0	0	0	0	0	0	0	0	0	0	0	0	0	0	0	0
1700055D16Rik	4	5	7.16	7.36	12	19	12.59	8.13	14.19	6.26	6	11.06	1.08	5.1	3.14	7	8.17	6.14	4.38	8.05	4
1700055D18Rik	20	17	23	18	19	45	23	10	25	23	25	29	14	38	22	25	37	30	29	27	36
1700055K11Rik	0	0	0	0	0	1	2	0	0	3	0	0	0	0	0	2	0	0	0	0	0
1700055L01Rik	0	1	0	0	4	0	1	3	2	0	0	0	0	1	0	1	0	0	0	0	0
1700056E22Rik	12	13	5	13	9	12	8	7	7	7	6	12	5	10	17	12	9	14	11	11	13
1700057G04Rik	3	0	0	0	1	1	0	0	0	0	0	0	0	0	0	0	1	0	0	0	0
1700057H15Rik	0	0	0	0	0	0	0	0	0	0	0	0	0	0	0	0	0	0	0	0	0
1700057H21Rik	0	0	0	0	0	0	0	0	0	0	0	0	0	0	0	0	0	0	0	0	0
1700060C16Rik	0	0	0	0	0	0	0	0	0	0	0	0	0	0	0	0	0	0	0	0	0
1700060C20Rik	0	0	0	0	1	1	2	0	0	0	0	0	0	0	0	0	0	0	0	0	0
1700060J05Rik	5	10.9	8.66	10.63	3.1	14.93	4	3.24	6.92	10.01	6	7.26	8	6.56	6.27	6.4	3.47	5.01	11.4	5	8.97
1700061F12Rik	0	0	0	0	0	0	0	0	0	0	0	0	0	0	0	0	0	0	0	0	0
1700061I17Rik	0	0	0	2	0	1	0	0	0	0	0	0	1	0	0	0	1	1	0	0	0
1700061J23Rik	0	0	0	0	0	0	0	0	0	0	0	0	0	0	0	0	0	0	0	0	0
1700061N14Rik	0	0	1	0	0	0	0	0	0	0	0	0	0	0	0	0	0	0	0	0	0
1700062C10Rik	0	0	0	0	0	0	0	0	0	0	0	0	0	0	0	0	0	0	0	0	0
1700063A18Rik	0	0	0	0	0	0	0	0	0	0	0	0	0	0	0	0	0	0	0	0	0
1700063D05Rik	0	0	0	0	0	0	0	0	0	0	0	0	0	0	0	0	0	0	0	0	0
1700063H04Rik	0	0	0	0	3	0	0	0	0	0	0	1	0	0	0	0	0	0	0	0	0
1700063H06Rik	0	0	0	0	0	0	0	0	0	0	0	0	0	0	0	0	0	0	0	0	0
1700063O14Rik	0	2	0	0	0	0	0	0	0	0	0	0	0	0	1	0	0	0	0	0	0
1700064F23Rik	0	0	0	0	0	0	0	0	0	0	0	0	0	0	0	0	0	0	0	1	0
1700064J06Rik	0	0	0	0	0	0	0	0	0	0	0	0	0	0	0	0	0	0	0	0	0
1700064M15Rik	1	2	0	2	2	0	1	1	1	0	0	1	0	0	1	0	2	0	0	0	2
1700065D16Rik	0	0	0	0	0	0	0	0	0	0	0	1	0	2.38	0	1.03	0	0	0	0	0
1700065I16Rik	0	0	0	0	0	0	0	0	0	0	0	0	0	0	0	0	0	0	0	0	0
1700065J11Rik	0	0	0	0	0	0	0	0	0	0	0	0	0	0	0	0	0	0	0	0	0
1700065J18Rik	0	0	1	0	0	0	0	0	0	0	0	0	0	0	0	0	1	0	0	1	0
1700065L07Rik	0	0	0	0	0	0	0	0	0	0	0	0	0	0	0	0	0	0	0	0	0
1700065O20Rik	0	0	0	0	0	0	0	0	0	0	0	0	0	0	0	0	0	0	0	0	0
1700066B17Rik	0	0	0	0	0	0	0	0	0	0	0	0	0	0	0	0	0	0	0	0	0
1700066B19Rik	18	9	8	7	21	23	18	15	10	7	13	13	22	52	38	30	40	39	21	34	28
1700066C05Rik	0	0	0	0	0	0	0	0	0	0	0	0	0	0	0	0	0	0	0	0	0
1700066J03Rik	0	0	0	0	0	0	0	0	0	0	0	0	0	0	0	0	0	0	0	1	0
1700066M21Rik	83	75	91	98	96	102	98	71	82	70	54	45	77	110	76	93	123	135	117	84	95
1700066N21Rik	0	0	0	0	0	0	0	0	0	0	0	0	0	0	0	0	0	0	0	0	0
1700066O22Rik	0	0	0	0	0	0	0	0	0	0	0	0	0	1	0	0	0	0	0	0	0
1700067G17Rik	0	0	0	0	0	0	0	0	0	0	0	1	0	0	0	0	0	0	1	0	0
1700067K01Rik	8	4	10	13	7	14	9	3	3	13	12	2	4	3	8	7	4	9	7	15	6
1700067P10Rik	0	0	0	0	0	0	0	0	0	0	0	0	0	0	0	0	0	0	0	0	0
1700069L16Rik	0	0	0	0	0	0	0	0	0	0	0	0	0	0	0	0	0	0	1	0	0
1700069P05Rik	0	0	0	0	0	0	0	0	0	0	0	0	0	0	0	0	0	0	0	0	0
1700071G01Rik	0	0	0	0	0	0	0	0	0	0	0	0	0	0	0	2	0	0	0	0	0
1700071K01Rik	0	0	0	0	0	0	0	0	0	0	0	0	0	0	0	0	0	0	0	0	0
1700071M16Rik	6.14	3.2	7.36	7.53	12.5	4.64	10.5	8.08	2.43	6.12	4.55	6.31	22.27	18.36	36.11	17.26	11.84	9.84	14.94	10.38	9.78
1700072B07Rik	0	0	0	0	0	0	0	0	0	0	0	0	0	0	0	0	0	0	0	0	0
1700072F12Rik	0	0	0	0	0	0	0	0	0	0	0	0	0	0	0	0	0	0	0	0	0
1700072I22Rik	0	3	1	2	1	4	1	1	0	1	0	0	0	0	1	0	0	2	0	0	0
1700072O05Rik	0	0	0	0	0	0	0	0	0	0	0	0	0	0	0	1	0	0	0	0	0
1700073E17Rik	35.31	22.35	65.54	51	20.54	52.65	44.89	29	29	44.61	21.85	37	24.47	15.93	14.32	40	27	13.24	20.32	21.09	31.29
1700074H08Rik	0	0	0	0	0	0	0	0	0	0	0	0	0	0	0	0	0	0	0	0	0
1700074P13Rik	0	0	0	0	0	0	0	0	0	0	0	0	0	0	0	0	0	0	0	0	0
1700080F18Rik	7	2	16	13	5	13	9	3	4	3	3	3	7	13	11	7	3	4	3	5	4
1700080G11Rik	0	0	0	0	0	0	0	0	0	0	0	0	0	0	0	0	0	0	0	0	0
1700080N15Rik	0	0	0	0	0	0	0	0	0	0	0	0	0	0	0	0	0	0	0	0	0
1700081B01Rik	0	0	0	0	0	0	0	0	0	0	0	0	0	0	0	0	0	0	0	0	0
1700081H04Rik	0	0	0	0	0	0	0	0	0	0	0	0	0	0	0	0	0	0	0	0	0
1700082M22Rik	6	5	8	7	9	8	0	7	2	3	1	1	1	5	6	3	4	2	3	3	1
1700083H02Rik	0	0	0	0	0	0	0	0	0	0	0	0	0	0	0	0	0	0	0	0	0
1700084D21Rik	0	0	0	0	0	0	0	0	0	0	0	0	0	0	0	0	0	0	0	0	0
1700084E18Rik	18	8	14	14	8	11	5	10	15	10	9	12	8	7	8	12	9	5	11	14	7
1700084F23Rik	0	0	0	0	0	0	0	0	0	0	0	0	0	0	0	0	0	0	0	0	0
1700084J12Rik	1	2	7	8	6	11	5	1	8	2	1	5	7	9	10	6	9	3	2	6	5
1700084M14Rik	0	0	0	0	0	0	0	0	0	0	0	0	0	0	0	0	0	0	0	0	0
1700085C21Rik	0	0	3	1	3	4	7	1	1	2	0	1	1	3	4	7	0	0	1	1	5
1700086D15Rik	94	102	190	179	129	193	186	78	108	113	95	109	85	131	104	92	71	95	92	114	150
1700086L19Rik	4	0	0	2	5	2	1	1	0	0	0	2	0	5	2	2	2	0	4	0	0
1700086O06Rik	46.04	46.04	48.2	38.06	40.03	58.11	43.07	29	57.06	44.03	35	41.07	40	33.02	51.05	47	34	33	26.02	34	34
1700086P04Rik	15	11	20	25	31	28	18	11	6	9	15	15	12	20	14	22	15	19	25	38	25
1700087M22Rik	0	0	0	0	0	0	0	0	0	0	0	0	0	0	0	0	0	0	0	0	0
1700088E04Rik	305.73	266.35	170.55	174.19	243.09	197.57	229.53	233.09	232.42	205.87	246.59	283.17	188.15	272.37	287.88	199.04	236.76	248.53	198.22	121.03	183.91
1700091H14Rik	0	0	0	0	0	0	0	0	0	0	0	0	0	0	0	0	0	0	0	0	0
1700091J24Rik	0	0	0	0	0	0	0	0	0	0	0	0	1	0	0	1	0	0	0	0	0
1700092C02Rik	0	0	0	0	0	0	0	0	0	0	0	0	0	0	0	0	0	0	0	0	0
1700092C10Rik	0	0	0	0	0	0	0	0	0	0	0	0	0	0	0	0	0	0	0	0	0
1700092E19Rik	0	0	0	0	0	0	0	0	0	0	0	0	0	0	0	0	0	0	0	0	0
1700092K14Rik	0	0	0	0	0	0	0	0	0	0	0	0	0	0	0	0	0	0	0	0	0
1700092M07Rik	5	2	2	1	1	1	4	1	2	2	1	2	2	5	5	4	3	2	1	8	4
1700093K21Rik	0	0	1	1	0	0	1	1	0	0	0	2	1	4	1	3	0	0	0	2	1
1700094D03Rik	495	556	412.94	412	468	427	532.56	509	325	334.94	429.56	410	181	405.87	392.97	490	427	520	460	298	389
1700094J05Rik	1.09	3.28	3.32	2.16	3.37	1.12	1.1	0	1.08	0	0	1.07	1.09	0	0	0	1.1	2.22	2.28	1.13	1.09
1700094M23Rik	15	14	30	17	15	27	24	23	5	16	17	17	6	19	11	7	9	16	21	12	18
1700094M24Rik	0	0	0	0	0	0	0	0	0	0	0	0	0	0	0	0	0	0	0	0	0
1700095A13Rik	0	0	0	1	1	1	3	1	1	0	0	1	0	1	0	4	1	1	1	4	0
1700095A21Rik	0	0	0	0	0	0	0	0	0	0	0	0	0	0	0	0	0	0	0	0	0
1700095B10Rik	0	0	0	2	1.03	0	0	0	0	0	1.06	0	0	1.05	0	0	0	0	0	0	0
1700095J03Rik	8.35	4.53	9.54	5.15	19.92	12	12.14	13.37	5.53	8	13.69	7.61	3.18	9.16	3.34	15.49	6.09	9.99	8.82	5	5.04
1700095J07Rik	0	0	0	1	0	1	1	0	0	0	0	0	0	0	2	0	0	0	0	0	0
1700095J12Rik	3	8	4	10	4	9	2	1	8	7	3	8	7	4	6	2	3	5	4	2	9
1700095K22Rik	0	0	0	0	0	0	0	0	0	0	0	0	0	0	0	0	0	0	0	0	0
1700096J18Rik	2	0	0	0	0	0	0	0	0	0	1	0	0	1	0	0	2	1	0	0	1
1700096K18Rik	33	36	35	46	39	42	36	29	35	31	33	33	27	22	24	42	47	38	35	16	39
1700096P03Rik	0	0	0	0	0	0	0	0	0	0	0	0	0	0	0	0	0	0	0	0	0
1700097N02Rik	21.82	28.4	23.04	43.34	44.96	24.08	16.89	16.01	33.58	29.05	14.31	18.79	43.84	74.39	59.92	61.01	45.05	90.31	47.04	61.59	90.6
1700099I09Rik	3.03	8.18	5.04	7.01	5.04	9.08	4.03	4.01	3	2	3.04	3	3.01	7.05	9.03	3.02	5.03	8.1	11.08	6.08	11.04
1700100I10Rik	0	0	0	0	0	0	0	0	0	0	0	0	1	0	0	0	0	0	0	0	0
1700100L14Rik	0	0	0	0	0	0	0	0	0	0	2	0	0	0	0	0	0.44	0	0	0	0
1700101I11Rik	2	0	1	0	0	1	0	3	1	0	1	0	2	3	0	1	1	1	1	2	0
1700101O22Rik	0	0	0	0	0	0	0	0	0	0	0	0	0	0	0	0	0	0	0	0	0
1700102H20Rik	3	0	1	0	0	2	0	0	2	0	0	0	0	2	0	0	0	0	0	0	0
1700102J08Rik	2	2	4	5	2	3	0	1	0	1	0	0	1	1	1	1	1	1	1	1	0
1700102P08Rik	11	10	13	17	16	7	14	11	16	9	14	7	12	14	3	14	5	20	10	9	25
1700104B16Rik	0	0	3.26	0	1	0	0	3.19	0	0	3.24	0	0	3.88	0	0	0	0	0	0	2.53
1700104L18Rik	0	0	0	0	0	0	0	0	0	0	0	0	0	0	0	0	0	0	0	0	0
1700105F02Rik	0	0	0	0	2	2	0	0	0	1	1	0	0	1	0	1	0	1	1	0	1
1700105P06Rik	0	0	0	0	0	0	0	0	0	0	0	0	0	0	0	0	0	0	0	0	0
1700108F19Rik	0	2	0	0	1	0	1	0	0	0	1	0	0	0	0	1	0	1	0	0	0
1700108I11Rik	0	1	4	0	1	1	0	0	0	0	0	0	0	1	0	1	0	0	0	0	0
1700108J01Rik	0	1	0	0	0	0	0	0	0	0	0	0	2	0	0	0	0	0	0	1	0
1700108N06Rik	0	0	0	0	0	0	0	0	0	0	0	0	0	0	0	0	0	0	0	0	0
1700109G14Rik	0	1	0	1	0	0	1	0	0	2	0	0	1	0	0	0	0	0	0	0	0
1700109G15Rik	0	0	0	0	0	0	0	0	0	0	0	0	0	0	0	0	0	0	0	0	0
1700109H08Rik	6.34	7	6.11	6.16	11	8.22	1.01	3	1	3.15	3.04	6.21	4.08	4.11	11	4.06	4	3	7.09	5.06	13
1700109I08Rik	0	0	0	0	0	0	0	0	0	0	0	0	0	0	0	0	0	0	0	0	0
1700109K24Rik	20	26	28	34	19	31	14	11	5	17	14	16	14	16	22	22	16	12	20	9	24
1700110C19Rik	2	1	1	3	2	8	3	2	0	3	1	4	2	3	3	3	0	0	4	6	5
1700110I01Rik	0	0	0	0	0	0	0	0	0	0	0	0	0	0	0	0	0	0	0	0	0
1700110I07Rik	0	0	0	0	0	0	0	0	0	0	0	0	0	0	0	0	0	0	0	0	0
1700110K17Rik	0	0	2	0	0	0	2.01	0	0	1.02	0	1.04	1	7.09	5.05	2.01	1.02	0	0	1.02	1
1700111N16Rik	0	0	0	0	0	0	0	0	0	0	0	0	1	0	0	0	0	2	0	2	0
1700112D23Rik	2	4	0	4	0	4	1	2	0	1	0	4	0	0	0	0	0	3	0	0	2
1700112H15Rik	0	0	0	0	0	0	0	0	0	0	0	0	2	0	0	0	0	0	0	0	0
1700112J05Rik	0	0	0	0	0	0	0	0	0	0	0	1	0	0	0	0	0	0	0	0	0
1700112J16Rik	0	3	0	1	3	2	2	3	3	1	3	0	5	1	3	2	5	0	1	2	2
1700112M02Rik	0	0	0	0	0	0	0	0	0	0	0	0	0	0	0	0	0	0	0	0	0
1700112N08Rik	0	0	0	0	0	0	0	0	0	0	0	0	0	0	0	0	0	0	0	0	0
1700113A16Rik	44.32	57.19	33.95	49.66	29.6	36.97	42.5	34.41	58.08	51.35	39.51	49.6	33.57	46.66	34.13	31.72	31.71	35.2	43.69	52.45	53.14
1700113B09Rik	0	0	0	0	0	0	0	0	0	0	0	0	0	0	0	0	0	0	0	0	0
1700113H08Rik	1	2	4	0	1	0	0	2	2	1	1	1	0	0	0	0	0	3	0	0	0
1700116B05Rik	0	0	0	0	0	0	0	1	0	0	0	0	1	0	0	0	0	0	1	0	0
1700116H05Rik	0	2	0	5	4	3	3	2	3	0	1	2	1	1	0	4	0	0	0	2	1
1700119H24Rik	5	3	9	6	4	9	3	2	1	1	1	3	6	4	7	6	3	4	6	2	6
1700120B22Rik	4.41	5.81	6.23	7.07	4.65	1.33	6.73	0	1.31	1.32	4.37	3.16	6.62	3.11	5.94	2.83	2.54	1.27	4.21	3.91	1.55
1700120C14Rik	2	3	1	0	9	2.63	1	2	1	0	0	2	3	2	1.56	0	0	2	6	6	0
1700120E14Rik	14	17	25	28	18	23	10	12	11	12	5	17	8	9	8	17	11	9	15	9	15
1700120G07Rik	0	3	1	2	0	0	0	0	0	0	0	0	0	0	0	0	0	0	0	0	0
1700120K04Rik	4	2	12	10	9	9	7	8	6	3	6	10	8	6	12	12	9	3	6	5	10
1700121C08Rik	0	0	0	0	0	0	0	0	0	0	0	0	0	0	0	0	0	0	0	0	0
1700121C10Rik	2	0	0	0	2	0	0	0	0	0	0	0	0	0	0	1	1	0	1	0	0
1700121L16Rik	0	0	0	0	0	0	0	0	0	0	0	0	0	0	0	0	0	0	0	0	0
1700121M21Rik	0	0	0	0	0	0	0	0	0	0	0	0	0	0	0	0	0	0	0	0	0
1700121N20Rik	0	0	0	0	0	0	0	0	0	0	0	0	0	0	0	0	0	0	0	0	0
1700122C19Rik	0	0	0	0	0	0	0	0	0	0	0	0	0	0	1	0	0	0	0	0	0
1700122E12Rik	2	0	0	1	0	0	0	0	0	0	0	0	2	1	0	1	4	4	1	1	0
1700122H20Rik	0	0	0	0	1	0	1	0	0	0	0	0	0	0	0	0	0	2	1	0	0
1700122O11Rik	0	0	0	0	1	1	1	0	0	0	0	0	0	0	0	0	0	0	0	0	0
1700123J17Rik	0	0	0	0	0	0	0	0	0	0	0	0	0	1	0	1	0	0	0	0	0
1700123K08Rik	0	0	0	0	1	0	0	0	0	0	0	0	0	0	0	0	0	2	1	0	0
1700123L14Rik	4	6	10	3	7	13	8	5	10	3	1	4	0	12	8	4	1	3	13	6	1
1700123M08Rik	21	34	22	11	11	31	14	12	10	16	15	12	3	11	14	23	9	8	4	10	13
1700123O12Rik	0	0	0	0	0	0	0	0	0	0	0	0	0	0	0	0	0	0	0	0	0
1700123O20Rik	497.42	527.64	409.79	534.89	469.23	525.24	477.37	450.65	542.25	465.85	444.4	333.68	504.99	715.12	612.77	585.75	772.78	709.25	603.41	540.77	530.68
1700123O21Rik	0	0	0	0	0	0	0	0	0	0	0	0	0	0	0	0	0	0	0	0	0
1700124L16Rik	0	1	1	1	0	2	0	1	0	2	3	2	1	1	3	0	0	4	0	2	0
1700124M09Rik	0	0	0	0	0	0	0	0	0	0	0	0	0	0	0	0	0	0	0	0	0
1700125G02Rik	0	0	0	0	0	0	0	0	0	0	0	0	0	0	0	0	0	0	0	0	0
1700125G22Rik	0	0	0	0	0	0	0	1	0	0	0	0	0	0	0	0	1	0	0	0	1
1700125H03Rik	1	0	3	1	1	0	3	1	2	2	2	0	3	1	10	2	1	0	3	3	5
1700125H20Rik	3	0	1	0	1	2	1	0	1	2	4	0	1	3	1	0	0	0	1	2	6
1700126A01Rik	0	0	0	0	0	0	0	0	0	0	0	0	0	0	0	0	0	0	0	0	0
1700126G02Rik	0	2	1	1	2	1	5	2	0	2	2	2	2	3	9	3	4	1	4	0	0
1700126H18Rik	0	0	0	0	0	0	0	0	0	0	0	0	0	0	0	1	0	0	0	0	0
1700127F24Rik	4	0	3	1	2	3	2	2	0	0	2	0	1	1	2	3	3	1	1	1	1
1700128A07Rik	0	0	0	0	0	0	0	0	0	0	0	0	0	0	1	0	0	0	0	0	0
1700128E19Rik	0	0	0	0	0	0	0	0	0	0	0	0	0	0	0	0	0	0	0	0	0
1700128F08Rik	0	0	0	0	0	0	0	0	0	0	0	0	0	0	0	0	0	0	0	0	0
1700129C05Rik	0	0	0	0	0	0	0	0	0	0	0	0	0	0	0	0	0	0	0	0	0
1810006J02Rik	1	0	1	1	1	1	0	0	0	0	1	0	2	1	1	5	3	0	1	0	0
1810007C17Rik	0	0	0	0	0	0	0	0	0	0	0	0	0	0	0	0	0	0	0	0	0
1810007D17Rik	0	0	0	0	0	0	0	1	0	0	0	0	0	0	0	0	0	0	0	0	0
1810008I18Rik	34	26	22	33	26	27	24	25	28	21	21	18	28	42	41	34	31	31	18	15	40
1810009A15Rik	389	419	293	363	332	396	319	287	400	346.22	389	375	447	600	518	456	520	518	491	436.27	404.32
1810009J06Rik	0	0	0	0	0	0	0	0	0	0	0	0	0	0	0	0	0	0	0	0	0
1810010H24Rik	1214	1164	1176	1156	1052	957	1468	1128	1428	1121	1376	1189	472	600	580	772	525	974	809	734	775
1810010K12Rik	0	0	0	0	0	0	0	0	0	0	0	0	0	0	0	0	0	0	0	0	0
1810012K16Rik	2	2	1	4	1	2	1	0	0	0	2	0	0	0	1	2	2	0	6	1	2
1810013A23Rik	0	0	1	0	0	1	0	0	0	0	0	2	4	0	1	1	0	1	0	0	0
1810013D15Rik	7	12	13.87	23	7	8	10.67	12	7	9	4	10	11	12	20.82	9	7	4	5	9	10
1810013L24Rik	1492	1400	1693	1883	1808	1764	2074	1542	2038	1788	1736	1567	1528	1950	1783	1793	2295	2206	2104	1940	1683
1810014B01Rik	33	33.01	42	31.02	38	38	34	33	28	40	20	31	30	33.01	45	48	44	53	15.01	38	34.03
1810018F18Rik	0	0	0	0	0	0	0	0	0	0	0	0	0	0	0	0	0	0	0	0	0
1810019D21Rik	227.29	194.49	334.18	227.34	266.74	339.1	350.52	217.35	219.03	249.94	221.08	263.44	134.93	183.7	165.44	188.47	210.92	241.76	264.93	250.9	258.21
1810019N24Rik	6	3	3	12	6.25	7	4	2	3	0	5	2	3	5	9	9.04	4.45	3	4	4.62	11
1810020O05Rik	139.49	116.23	166.88	152.78	132	148.97	206.96	153.79	162.75	139.33	150.5	136.87	46.49	75.83	43.04	102.57	76.1	95.95	82.22	82.85	104.67
1810021B22Rik	15	23	18	17	20	19	12	11	14	11	15	22	12	14	27	7	11	22	11	14	25
1810021M19Rik	4	3	3	2	8	9	6	2	2	0	3	2	1	0	3	3	2	5	2	3	3
1810024B03Rik	11	10	4	2	12	3	4	6	4	3	5	8	1	1	3	7	3	7	8	6	9
1810030O07Rik	764	895	832	922	960	949	892	743	866	824	839	650	778	1021	1002	976	1058	1065	921	980	909
1810034E14Rik	35.09	29.54	38.25	43.38	34.63	38.79	33.42	26.94	25.46	30.68	29.05	32.36	30.61	38.83	25.7	28.79	43.81	43.14	43.12	33.49	18.8
1810035K13Rik	0	0	0	0	0	0	0	0	0	0	0	0	0	0	0	0	0	0	0	0	0
1810037I17Rik	1515	1502	1006	1234	1217	1333	960	1222	1259	1140	1211	1081	1380	1651	1620	1268	1782	1788	1487	1262	1450
1810041H14Rik	25	12	15	14	4	7	11	16	17	13	13	4	5	7	14	12	12	11	15	8	23
1810044D09Rik	6	12	5	7	9	8	10	5	4	3	2	1	2	8	10	8	13	5	7	3	4
1810046K07Rik	2	11	6	0	6	2	2	4	4	7	5	4	4	6	4	4	1	9	4	1	6
1810049I09Rik	0	0	0	0	1	1	0	0	0	0	0	2	0	0	1	0	0	0	0	0	0
1810053B23Rik	0	0	0	0	0	0	0	0	0	0	0	0	0	0	0	0	0	0	0	1	0
1810055G02Rik	375	426	389	421	490	454	462	404	614	494	563	563	799	903	859	582	773	716	752	521	624
1810058I24Rik	1159	1324	1012	1128	984	921	959	976	1085	1024	1046	898	843	1066	942	1106	1290	1250	1099	1186	1058
1810062G17Rik	21	17	11	8	13	11	9	8	5	3	11	4	13	8	10	8	10	14	5	6	13
1810062O18Rik	5.05	4.06	7.03	6.13	8.1	4.04	5.06	2.04	9.03	6.07	7.1	4.03	1	4.08	9.11	5.11	5.06	3.06	4.05	3.05	6.03
1810063I02Rik	1	2	0	0	0	1	0	0	1	0	0	0	0	0	1	0	0	0	0	0	0
1810064F22Rik	16	14	26	24	21	23	19	24	15	16	6	9	5	13	5	27	3	14	14	5	16
1810065E05Rik	0	0	0	0	2	1	0	0	0	0	0	0	2	3	3	2	3	0	1	2	1
1810073O08Rik	2	8	1	0	5	2	1	4	2	2	3	2	2	8	4	10	1	2	3	0	7
2010001A14Rik	32	46	29	29	27	42	42	31	35	48	35	42	19	42	38	36	21	47	36	41	32
2010001M07Rik	3	7	2	4	4	10	4	4	1	2	3	2	0	1	0	10	0	1	4	4	0
2010003K11Rik	1	4	0	0	0	0	0	2	0	10	0	2	0	2	0	1	0	3	2	0	0
2010009K17Rik	4	2	3	1	0	0	3	1	3	2	4	2	0	3	3	0	3	1	2	2	0
2010010A06Rik	1	1	0	4	0	0	2.03	0	0	0	1	1	0	3.04	2.03	4.03	3.02	2	0	2	0
2010016I18Rik	58.55	68.35	112	167.61	103.52	125.83	116.62	82.68	57.79	93.43	63.31	79.28	94.45	141.7	137.09	156.54	78.97	123.31	112.79	161.42	170.87
2010103J01Rik	0	0	0	1.18	0	0	0	0	0	0	0	0	0	0	1	0	0	0	0	2	3
2010106C02Rik	5	7	7	10	10	6	2	6	5	9	4	2	6	10	6	2	1	3	4	4	4
2010106E10Rik	0	0	0	0	0	0	0	0	0	0	0	0	0	0	0	0	0	0	0	0	0
2010109A12Rik	2	3	0	2	0	0	0	0	1	0	1	2	0	3	0	3	0	1	0	0	0
2010109P13Rik	0	2	3	0	2	2	1	0	0	0	0	0	1	0	0	3	0	1	0	0	1
2010110K18Rik	0	0	1	0	0	2	1	0	0	0	0	0	2	1	3	0	1	3	2	3	1
2010203P06Rik	0	0	0	0	0	1	0	0	0	0	0	0	6	3	5	1	6	1	1	1	2
2010204K13Rik	33	15	26	23	17	24	15	14	30	19	26	11	26	13	21	32	28	20	20	24	20
2010308F09Rik	0	0	0	0	0	0	0	1	0	0	0	0	0	0	1	0	0	0	0	0	0
2010310C07Rik	5	8	8	9	3	9	4	5	3	7	5	8	0	5	10	11	3	3	2	6	3
2010315B03Rik	99	91	63	93	107	102	111	81	79	80	70	45	48.89	107	123	117	114	109	115	107	114
2010320M18Rik	147	183	81	120	101	103	118	123	130	108	133	103	82	81	75	103	107	125	83	84	91
2010320O07Rik	5	5	9	1	8	4	4	1	7	2	8	3	5	5	3	6	1	5	8	0	7
2200002D01Rik	85	96	53	66	87	109	61	64	73	74	90	59	132	152	173	79	142	106	88	63	64
2200002J24Rik	0	0	0	0	0	0	1	0	0	0	0	0	0	1	0	0	0	0	0	0	0
2210010C04Rik	0	0	0	0	0	0	0	0	0	0	0	0	0	0	0	0	0	0	0	0	1
2210011K15Rik	2	0	0	3	1	0	0	2	0	0	0	0	0	1	1	0	1	0	0	0	0
2210016F16Rik	678	808	587	717	727	649	576	672	605	537	569	497	675	970	933	732	932	869	686	618	709
2210016L21Rik	622	616	493	582	545	500	473	443	606	514	574	562	573	648	614	674	739	686	633	541	603
2210039B01Rik	3	2	4	6	2	1	2	7	0	2	2	1	0	1	1	5	5	2	0	1	1
2210404E10Rik	0	0	0	0	0	0	0	0	0	0	0	0	0	0	0	0	0	0	0	0	0
2210406O10Rik	0	0	2	0	0	2	0	0	0	0	2	0	5	0	0	2	0	0	0	2	1
2210408F21Rik	27	37	24	27	37	37	36	28	26	39	38	29	33	47	61	42	47	40	43	25	35
2210408I21Rik	263	241	255	275	281	299	274	206	171	188	162	134	179	271	236	260	237	210	244	197	234
2210409D07Rik	0	2	0	0	1	0	1	0	0	0	0	0	0	1	0	0	0	1	0	0	1
2210409E12Rik	0	0	0	0	0	0	0	0	0	0	0	0	0	0	1	0	0	0	0	0	0
2210414B05Rik	0	0	0	0	0	0	1	0	0	0	0	0	2	0	2	1	1	0	0	0	0
2210416O15Rik	15	27.11	28.21	18.04	25.26	19.1	5.03	13.1	10.02	7.03	15.03	10	10.03	14.13	11.07	17.04	6	6.03	10.02	16.04	18.09
2210417A02Rik	1	0	1	6	1	4	2	1	2	1	3	6	4	5	5	7	6	5	5	3	2
2210418O10Rik	75.18	62.45	72.26	57.59	19.34	69.1	58.39	65.97	60.39	52.1	66.58	123.28	47.03	64.37	0	67.27	48.62	70.06	92.86	77.25	68.92
2210420H20Rik	0	1	0	0	0	0	0	0	0	0	0	0	0	0	0	0	1	0	0	0	0
2300002M23Rik	0	0	0	0	42	0	0	0	0	0	0	0	0	0	0	0	0	0	0	0	0
2300003K06Rik	0	0	0	0	0	0	0	0	0	0	0	0	0	0	0	0	0	0	0	0	0
2300009A05Rik	69	84	77	81	52	50	66	45	67	77	77	67	44	75	54	69	85	63	73	64	77
2310001H17Rik	33	20	23	34	31	36	19	30	16	20	36	15	36	45	66	36	53	38	36	23	36
2310001K24Rik	2	1	1	1.01	1	1	1.01	0	1	1	2	1	0	0	1	0	5.13	4	4.07	2	1
2310002D06Rik	0	0	0	0	0	0	0	0	0	0	0	0	0	0.82	0	0	0	0	0	0	0
2310002F09Rik	5	1	6	3	5	11	8	2	4	4	2	3	0	2	2	1	1	3	1	5	11
2310002L09Rik	2	12	1	1	22	5	3	3	2	0	3	4	0	5	6	4	0	7	2	1	0
2310003N18Rik	0	0	0	0	0	0	0	0	0	0	0	0	0	0	0	0	0	0	0	0	0
2310005A03Rik	0	0	0	0	0	0	0	0	0	0	0	0	0	0	0	0	0	0	0	0	0
2310005E17Rik	0	0	0	0	0	0	0	0	0	0	0	0	0	4	0	0	0	0	0	0	0
2310008N11Rik	3	0	0	2	17	0	0	0	0	2	0	0	0	0	0	0	1	0	0	0	0
2310009B15Rik	26	21	21	31	26	18	12	8	17	33	15	15	24	24	32	31	17	27	32	9	19
2310010J17Rik	6	3	3	2	1	4	0	1	8	1	4	0	2	0	2	6	0	0	2	2	0
2310011J03Rik	559	663	439	555	515	582	454	493	590	472	512	434	515	657	667	562	610	645	585	424	500
2310015A10Rik	278	336	394	460	423	442	388	212	284	267	266	263	290	356	360	349	362	301	331	322	337
2310015A16Rik	10	8	10	10	4	2	7	5	6	19	11	16	1	5	4	3	3	8	1	2	4
2310015D24Rik	5	7	2	2	18	5	2	2	2	4	3	1	1	7	7	3	1	0	4	1	2
2310015K22Rik	1	0	0	0	3	0	0	2	1	3	0	0	0	0	0	0	0	0	0	0	0
2310016D03Rik	0	0	0	0	0	0	0	0	0	0	0	0	0	0	0	0	0	0	0	0	0
2310016D23Rik	0	0	3	3	1	0	0	0	0	1	3	0	1	2	0	6	0	1	3	2	1
2310016G11Rik	2	4	1	1	2	1	7	2	2	8.01	4	3.01	2	3.01	0	2	1	3	1	3	1
2310020H05Rik	0	0	1	0	1	0	0	0	0	1	0	0	0	1	2	0	0	0	2	0	0
2310022A10Rik	358	425	376	446	451	375	347	353	407.03	364	414	405	683	748.05	810	524	668	609	597	538	537
2310022B05Rik	2128	2360	2243	2543	2275	2043	2222	2223	2714	2081	2354	2419	1552	1985	1682	2254	2478	2680	2307	2368	2329
2310026I22Rik	0	1	0	0	0	0	0	0	0	0	0	0	0	0	0	0	0	0	0	0	0
2310030A07Rik	0	0	0	0	0	0	0	0	0	0	0	0	0	0	0	0	0	0	0	0	0
2310030G06Rik	368	372	380	407	437	410	460	417	490	365	458	393.96	368	505.94	450	397.94	459	391	424.92	387	383.95
2310033P09Rik	407	527	413	436	425	430	341	287	416	345	363	353	309	411	413	484	434	406	468	392	361
2310034C09Rik	0	0	0	0	0	0	0	0	0	0	0	0	0	0	0	0	0	0	0	0	0
2310034G01Rik	58	89	62	59	86	58	64	83	61	47	74	55	39	77	64	73	55	66	36	45	70
2310034O05Rik	2	6	2	3	3	1	1	3	3	2	1	3	0	0	9	4	3	3	11	1	0
2310039H08Rik	214	225	151	118	119	149	97	128	127	118	123	133	106	161	122	137	171	180	112	132	131
2310039L15Rik	0	0	0	0	0	0	0	0	0	0	0	0	0	0	0	0	0	0	0	0	0
2310040G24Rik	10	10	8	8	19	9	13	10	6	6	10	3	2	12	16	4	19	22	9	11	13
2310043L19Rik	0	0	0	0	4	1	0	0	0	0	0	0	0	0	0	0	0	0	0	0	1
2310043M15Rik	11.02	26.21	33.25	55.47	75.29	38.22	32.04	9.03	21.26	25.07	16.02	28.08	30.1	37.16	35.34	23.1	19.05	18.08	25.11	25	20.2
2310043O21Rik	0	0	1	0	1	0	0	0	0	0	0	0	0	2	0	0	0	1	0	0	0
2310047D07Rik	4	7.77	8	3.35	8	8	11	2	8	8	1	7	8	14	10	17	11	8	6	9.81	9.37
2310050C09Rik	0	0	0	0	6	0	0	0	0	0	0	0	0	0	0	0	0	0	0	0	0
2310057J18Rik	0	0	0	0	0	0	0	0	0	0	0	0	0	0	0	0	0	0	0	0	0
2310057M21Rik	164	166	199	198	199	218	191	174	186	161	185	208	187	267	214	222	227	205	219	196	218
2310057N15Rik	0	0	0	0	0	0	0	0	0	0	0	0	0	0	0	0	0	0	0	0	0
2310061I04Rik	347	380	404	395	405	400	432	389	465	421	418	434	385	486	477	404	476	520	484	458	467
2310061N02Rik	0	0	0	0	0	0	0	0	0	0	0	0	0	0	0	0	0	0	0	0	0
2310065F04Rik	0	0	0	0	6	0	0	0	0	0	0	0	0	0	0	0	0	0	0	0	0
2310067E19Rik	345	319	634	665	494	724	548	410	285	353	299	308	331	462	434	425	321	286	381	410	498
2310068J16Rik	18.8	23.5	7.5	19.18	7.59	28.87	11.29	18.83	12.7	7.6	14.51	24.95	6.48	6.51	16.2	12.06	11.62	11.72	10.69	11.74	14.66
2310069B03Rik	0	0	0	0	0	0	1	0	0	0	0	1	1	0	4	0	0	3	3	0	0
2310069G16Rik	1	2	1	1	0	0	0	0	3	0	0	1	0	0	1.32	0	2	2	2	1	1
2310075C17Rik	0	0	0	0	0	0	0	0	0	0	0	0	0	0	0	0	0	0	0	0	0
2310075K07Rik	58	43	38	31	46	37	41	31	28	29	32	28	17	31	30	28	18	37	24	19	24
2310079G19Rik	1	0	0	0	0	0	0	1	0	0	0	0	0	0	0	0	0	0	0	0	0
2310081J21Rik	0	0	0	0	0	2	0	1	0	0	0	0	1	0	0	0	0	0	0	0	0
2400006E01Rik	0	0	0	0	0	0	0	0	0	0	0	1	0	0	1	0	0	0	0	0	0
2410002F23Rik	341.93	404.79	330.93	418.88	468.14	458.78	327.07	281.94	379.04	282.99	338.96	331	451	547.07	531.95	471.11	436.92	413.98	436	369.95	387.11
2410003I16Rik	2	4	2	2	4	2	2	0	2	0	1	0	2	5	1	3	4	6	1	2	1
2410003L11Rik	4	2	0	1	4	5	1	1	1	2	1	0	1	0	0	3	0	1	2	4	1
2410004B18Rik	246	255	215	232	204	218	196	194	315	277	256	202	283	340	296	294	291	301	310	268	240
2410004I01Rik	97	123	94	109	92	136	153	131	121	123	169	137	276	205	218	105	188	95	142	68	89
2410004P03Rik	347	325	232	245	363	259	414	423	280	230	322	353	257	441	454	315	376	439	342	190	312
2410006H16Rik	223	356	183	316	254	349	297	249	245	227	246	146	338	483	445	394	378	434	359	470	343
2410012E07Rik	0	0	0	0	0	0	0	0	0	0	0	0	0	0	0	0	0	0	0	0	0
2410017I17Rik	2	2	3	4.3	2	3	4	1	0	2	1	2	2	5	0	2	0	3.05	5	2	4
2410018L13Rik	1.73	3.7	3	0	2.19	2.74	3.02	2	0	2	0	1	3.8	3.58	4	1.56	2.13	1.17	2	2.06	0.91
2410021H03Rik	2	0	2	0	0	0	0	1	3	1	0	0	0	3	1	0	0	2	1	1	1
2410022M11Rik	56	41	19	49	38	63	31	32	26	32	50	45	40	36	34	47	45	31	22	31	44
2410080I02Rik	15	33	25	28	21	26	25	16	8	24	20	17	7	12	6	17	12	19	11	11	14
2410124H12Rik	0	0	0	0	0	0	0	0	0	0	0	0	0	0	0	0	0	0	0	0	0
2410137M14Rik	1	2	0	1	0	0	1	0	2	0	0	3	0	1	2	2	2	0	0	0	0
2410141K09Rik	0	0	0	0	0	0	0	0	0	0	0	0	0	0	0	0	0	0	0	0	0
2500002B13Rik	31	15	22	11	12	15	15	20	17	17	23	22	8	17	13	19	13	20	9	20	9
2500004C02Rik	38	33	35	36	26	32	48	39	20	26	21	23	22	24	23	44	50	57	41	34	38
2510002D24Rik	148	171	207	185	200	253.87	227	155.61	173	148	157	148	133	174	173	164	164	186.58	170	190	191
2510003B16Rik	2	2.09	3.06	2.14	1	1.03	3.36	0	1.08	0	2	1.03	1.08	4.23	5.17	6.38	3	1.03	3.12	3	6
2510009E07Rik	1665	1680	1625	2217	1687	2107	2114	1629	2155	1923	1864	1567	1076	1606	1397	1680	1713	2132	2029	1936	1832
2510022D24Rik	105.96	107.29	95.45	48.7	89.23	107.42	80.32	87.19	88.42	76.71	59.58	67.45	41	60.28	133.48	89.57	99.75	99.83	82.94	58.75	67.11
2510039O18Rik	1187	1371	1262	1664	1563	1526	1507	1476	1851	1504	1726	1477	1751	2367	2273	1940	2349	2199	2122	1822	1911
2600006K01Rik	5.63	10.28	8.23	6.04	12.36	3.12	0	5.19	7.14	9.24	2.47	7.2	3.63	8.31	7.31	7.74	5.88	12.17	10.44	17.18	7.16
2600014E21Rik	0	1	2	0	4	3	0	1	2	0	0	0	0	2	0	2	0	0	0	0	1
2610001J05Rik	458	551	397	500	462	507	426	431	529	453	522	400	494	612	671	589	698	619	609	498	486
2610002M06Rik	548	592	615	772	726	724	701	570	642	612	547	435	507	761	752	840	892	791	816	696	684
2610005L07Rik	1494.95	1707.01	2006.19	2496.47	2172.4	2386.81	2407.62	1555.11	1822.14	1876.12	1942.33	1873.34	2184.79	3023.58	2660.74	2497.63	2404.09	2078.51	2341.79	2091.95	2105.34
2610008E11Rik	536	479	528	578	484	587	566	513	533	451	465	362	332	456	429	541	556	542	548	498	509
2610016A17Rik	1	4	1	1	0	1	6	0	0	2	2	0	1	2	0	1	0	1	1	0	1
2610017A05Rik	0	0	0	0	0	0	0	2	0	0	0	0	0	1	1	1	0	0	0	0	1
2610020C07Rik	17	17.04	40.17	34.12	31.08	32	41.11	14	16.02	15.04	19	21	26.09	39.14	28	35.04	32.05	27	45.13	39.09	47.15
2610024D14Rik	8	20	13	31	20	18	21	17	15	10	14	12	12	14	32	20	19	14	24	11	34
2610027F03Rik	0	0	0	0	0	0	0	0	0	0	0	0	0	0	0	0	2	0	0	0	0
2610027K06Rik	95.81	74.99	117.38	116.54	89.81	117.73	108.89	80.67	100.37	78.71	118.61	109.67	47.16	61.77	62.55	94.64	85.08	93.65	89.93	66.84	104.32
2610028E06Rik	0	0	0	0	0	0	0	0	0	0	0	0	0	0	0	0	0	0	0	0	0
2610028H24Rik	1100.76	1122.22	874.84	1260.34	1067.31	1156.91	1555.88	1592.54	1561.63	1243.81	1316.57	1726.27	689.31	994.89	1030.65	1085.91	1252.1	1392.6	1142.94	1367.37	1492.62
2610035D17Rik	16	13	13	16	23	17	14	13	11	10	2	7	9	15	8	9	9	10	7	11	4
2610035F20Rik	0	0	0	0	0	0	0	0	0	0	0	0	0	0	0	0	0	0	0	0	0
2610037D02Rik	1	0	3	1	0	0	0	0	0	1	0	2	0	0	0	3	2	1	0	0	3
2610042L04Rik	0	3	0	0	1	0	0	0	1	1	1	1.2	0	2.49	1.2	2	0	0	1	0	2.16
2610044O15Rik8	35	58	49	46	54	58	38	53	51	45	48	35	36	36	30	49	55	56	61	53	46
2610203C22Rik	43	61	68	37	52	57	53	33	26	37	27	27	28	23	24	46	34	41	43	34	39
2610206C17Rik	0	4	10	3	5	18	3	1	3	3	4	5	0	4	9	4	5	3	5	5	2
2610300M13Rik	2	3	2	3	3	1	0	1	4	2	2	0	10	5	8	2	7	4	0	0	1
2610301B20Rik	227	257	214	236	255	235	229	238	251	262	239	188	218	277	297	342	354	355	319	271	268
2610306M01Rik	74	80.66	71.04	71.45	71.22	75.43	50.65	54.38	56	66	87	78	59	75.2	61.83	70.46	67.18	63.37	66.4	78.86	57.66
2610307P16Rik	242	202	299	314	246	412	221	208	196	179	124	156	124	208	200	222	168	154	211	137	207
2610316D01Rik	0	0	0	0	0	0	0	0	1	0	1	0	0	0	0	0	0	0	0	0	0
2610318M16Rik	0	0	0	0	1	1	0	0	0	0	0	0	0	2	0	0	0	0	0	0	1
2610318N02Rik	7	3	4	27	22	13	13	3	10	14	6	3	28	43	27	39	38	50	35	41	60
2610507B11Rik	6238	6932	6475	8081	7865	7185	7472	6623	8166	7086	7385	6837	7440	9136	8859	9644	10974	9798	9832	8186	8481
2610507I01Rik	23	34	89	96	33	79	59	41	27	34	35	33	39	30	20	67	25	39	47	31	36
2610524H06Rik	60	67	49	53	44	66	46	40	61	48	44	25	80	83	82	82	108	121	75	71	88
2610528A11Rik	1	4	0	2	52	2	1	0	0	0	0	0	1	0	1	0	1	0	2	2	1
2610528J11Rik	139	159	152	153	150	181	189	173	180	131	165	188	119	145	136	158	140	176	119	136	149
2700003A03Rik	0	4	2	6	5	2	1	0	2	2	4	0	0	3	5	3	5	1	5	2	2
2700012I20Rik	10	17	17	20	18	22	24	11	17	21	21	20	8	18	16	15	14	14	12	16	19
2700038G22Rik	24	40	47	39	32	50	55	29	26	24	32	15	24	51	49	46	20.92	21	38.98	32	44
2700046A07Rik	26	15	20	5	13	18	14	13	17	4	11	6	4	10	8	9	8	11	13	16	4
2700046G09Rik	26.89	43.19	43.61	39.36	42	41.35	40.4	27	18	23.51	38.47	29.32	27.02	34.05	29	25.86	27.89	39	33.53	26.76	23.62
2700049A03Rik	340	337	353	373	445	419	432	346	345	268	381	256	273	423	421	421	431	424	449	429	455
2700054A10Rik	66	32	82	80	62	64	52	48	36	44	55	54	24	34	24	44	44	46	33	35	59.01
2700062C07Rik	126.87	157.23	124.04	156.12	172	162.14	174.87	139.54	153.3	145.46	129.42	140.2	122.79	196.96	207.9	230.73	249.13	262.17	225.48	188.9	194.37
2700068H02Rik	0	1	1	3	1	0	1	0	0	0	0	1	0	7	0	0	0	0	0	0	0
2700069I18Rik	0	0	1	0	0	0	0	0	0	0	0	0	0	0	0	1	0	0	0	0	0
2700070H01Rik	3	2	1	2	1	3	1	0	1	1	1	0	0	1	1	4	3	0	0	0	2
2700081O15Rik	806	886	996	987	942	980	931	849	998	923	858	669	799	1028	866	920	917	1137	987	793	886
2700089I24Rik	0	0	0	0	0	0	0	0	0	0	0	0	0	0	0	0	0	0	0	0	0
2700097O09Rik	32.03	47.57	56.6	56.02	74.09	85.7	54.06	44.03	31.01	43.04	27.02	38	48.05	53.61	56.68	54.02	53.03	47.66	76.01	62.43	61.74
2700099C18Rik	5	7	8	10	18	15	5	4	7	5	10	3	10	18	14	32	27	36	24.33	42	46
2810001G20Rik	18	24	13	15	13	22	19	15	15	18	12	9	13	15	13	12	17	9	21	13	25
2810002D19Rik	56	59	45	55	43	69	71	64	57	49	69	53	49	81	65	80	57	62	76	62	47
2810004N23Rik	388	400	333	406	342	377	362	338	350	341	377	338	334	537	483	425	406	455	353	369	386
2810006K23Rik	252	239	215	233	208	258	248	234	265	216	256	260	189	274	264	288	314	403	331	295	336
2810013P06Rik	290	295	249	274	223	301	264	202	259	247	308	180	147	181	190	224	169	227	177	157	189
2810021J22Rik	235.55	260.51	236.44	303	263.3	295.67	244.44	261.07	228	243.35	260.31	249	208	282.35	266.03	277.32	257.67	279	305.47	261	286.36
2810025M15Rik	400.16	425.66	420.37	447.06	451.8	524.28	465.1	387.2	471.75	422.08	474.31	405.18	387.31	407.31	340.92	471.17	574.08	565.53	455.81	410.31	390.75
2810029C07Rik	22	20	18	18	9	22	20	24	29	18	17	20	14	23	20	16	29	42	30	22	31
2810030D12Rik	7	10	11	17	27	7	4	12	7	10	9	11	5	6	14	8	6	6	8	4	19
2810032G03Rik	12	20	13	11	15	7	10	4	6	14	12	7	7	10	9	15	13	17	14	16	11
2810039B14Rik	11	16.55	12.42	27.67	27.25	17.17	22.42	12.62	23.96	20.91	10.27	24.05	18.43	22.2	24.16	22.36	20	25.82	19.12	20.01	11.53
2810047C21Rik1	0	19	24.91	9.94	0	19.22	14.47	14.2	0	23	0	8.45	13	19	14.74	0	7.51	5.18	22	0	0
2810048H02Rik	0	2	2	1	4	0	1	0	2	0	1	0	0	1	0	0	0	4	1	0	0
2810049E08Rik	0	0	0	0	0	0	0	0	0	0	0	0	0	0	0	0	0	0	0	0	0
2810403D21Rik	6	2	10	4	5	6	6	6	8	3	4	4	1	1	7	4	0	0	2	3	2
2810404M03Rik	0	0	0	0	0	0	0	0	0	0	0	0	0	0	0	0	0	0	0	0	0
2810405F15Rik	2	0	0	0	1	8	1	0	0	1	1	0	1	1	2	0	1	2	1	0	3
2810407A14Rik	3	1	7	3	3	1	7	1	1	4	3	0	3	1	2	1	1	1	4	1	1
2810408A11Rik	20	28	31	33	24	31	23	14	16	16	11	19	11	19	18	21	29	26	16	31	22
2810408B13Rik	103.86	90.42	129.21	125.57	125.27	135.46	139.02	83.41	89.1	96.37	69.69	89.04	77.88	143.32	122.22	136.9	137.18	107.03	138.26	170.06	196.61
2810408I11Rik	1	3	0	0	0	1	0	0	0	1	1	0	1	3	3	8	7	4	1	5	7
2810410L24Rik	46.43	51.36	46.35	44.59	46.46	46.04	33.59	28.02	34.59	38.19	28.43	43.15	8.29	38.57	24.19	43.77	18.56	30.91	30.78	26.03	29.07
2810414N06Rik	22	25	19	14	10	11	17	15	3	15	7	6	8	11	22	24	18	19	14	12	13
2810425M01Rik	0.6	0	0	0	0	0	3.66	0	0	0	0	0	0	0	0	0	0	3.3	0	0	0.82
2810429I04Rik	8	1	7	6	3	9	0	3	3	2	0	1	1	9	3	8	7	8	3	6	4
2810433D01Rik	40	34	35	28	56	40	20	17	29	28	27	20	33	43	42	32	40	64	30	43	59
2810442N19Rik	0	0	0	1.76	0	2.46	0	1.26	2.23	0	2.26	0	2.2	0	3.61	1.27	3.83	0	0	0	0.4
2810454H06Rik	13	12	22	22	18	27	25	16	14	16	15	10	15	12	9.89	17	10	13	11	27	26
2810459M11Rik	15	10	7	8	12	16	10	10	4	16	19	11	6	8	11	8	8	6	14	5	13
2810471M01Rik	2	0	0	0	0	0	0	0	0	0	0	0	0	0	0	0	0	0	0	0	0
2900005J15Rik	5.58	16.2	5.31	11.3	20.45	35.32	23.89	1.98	0	0	0	7.6	24.18	26.47	12.32	32.79	13.6	3.32	3.25	13.54	0.36
2900009J06Rik	0	0	2	0	0	1	2	1	1	2	3	0	0	0	1	3	5	0	0	2	0
2900024J01Rik	2	1	0	3	0	2	0	0	1	0	1	1	2	3	2	1	0	3	5	1	2
2900026A02Rik	3986.48	4523.28	4570.5	5850.92	5759.47	4894.01	5885.49	4976.82	6075.67	5108.81	5857.69	5591.79	4359.63	5314.73	4828.23	5160.72	4900.28	5014.67	5188.63	4817.35	4907.74
2900040C04Rik	0	0	0	0	0	0	0	0	0	0	0	0	0	0	0	0	0	0	0	0	0
2900041M22Rik	8	6	8	0	8	11	6	6.85	5	13	5	2	5	1	3	1	8	5	13	9	4
2900052L18Rik	178	196	348	316	326	400	330	224	190	217	228	304	110	174	147	251	147	209	169	225	288
2900052N01Rik	2	3	0	0	0	0	0	0	1	4	0	0	0	0	0	0	0	0	0	0	0
2900057B20Rik	0	0	0	0	4	3	4	0	0	0	0	1	1	0	1	2	1	3	0	3	0
2900060B14Rik	239	331	135	105	210	271	148	187	160	147	109	101	74	166	214	150	147	167	161	121	106
2900060L22Rik	102	123	210	170	117	224	66	85	48	77	52	53	58	89	76	97	73	51	79	50	58
2900060N12Rik	2	2	5	6	1	2	2	0	5	0	6	1	2	3	3	3	3	2	1	3	4
2900076A07Rik	15	19	32	22	26	27	31	17	27	18	18	22	19	20	30	29	20	21	21	12	26
2900079G21Rik	0	0	0	0	1	2	1	1	0	0	0	0	0	1	1	0	0	0	0	1	0
2900089D17Rik	166.48	214.05	309.33	386.21	318.38	395.42	260.34	173.41	179.38	226.31	183.24	252.37	205.26	303.9	275.77	255.47	187.62	189.59	229.58	194.59	249.36
2900092C05Rik	0	0	0	0	0	0	0	0	0	0	0	0	0	2	0	0	0	0	0	0	0
2900092D14Rik	0	0	0	4	1	0	1	0	1	0	0	0	2	0	0	0	0	0	0	0	0
2900093K20Rik	9	9	10	9	10	16	11	9	7	11	8	6	3	15	7	5	6	2	11	2	13
3000002C10Rik	44	50	51	40	59	58	33	31	25	35	35	28	34	42	43	42	37	54	50	36	24
3010001F23Rik	0	3.33	2	1	1	0	1	1	2	1	0	1.77	1.79	3	0	2	3	2	2	1	4.84
3010003L21Rik	49.28	47.99	61.5	68.89	61.46	58.62	67.57	54.55	57.99	67.67	54.13	57.81	68.69	78.97	66.84	61.67	82.55	79.71	59.64	55.83	67.98
3100003L05Rik	0	0	0	0	0	0	0	0	0	0	0	0	0	0	0	0	0	0	0	0	0
3110004A20Rik	0	0	0	0	0	0	0	0	0	0	0	0	0	0	0	0	0	0	0	0	0
3110006O06Rik	1	1	2	4	5	4	1	3	1	4	0	7	2	3	4	2	4	2	1	0	4
3110009E18Rik	77.04	103.64	98.06	83.63	89.1	84.13	94.07	73.87	96.92	86.03	81.19	113.03	70.04	103.91	105.07	102.11	90.2	119.04	102.1	66.04	92
3110009F21Rik	0	0	0	0	0	0	0	0	0	0	0	0	0	0	0	1	0	0	0	0	0
3110015C05Rik	0	0	0	0	0	0	0	0	0	0	0	0	0	0	0	0	0	0	0	0	0
3110021A11Rik	10.6	6.05	7.13	10.9	3.38	6.17	5.33	0.38	0.6	0	3.37	7.81	4.8	4.93	6.98	3.68	2.89	4	0	4.28	9.21
3110039M20Rik	0	0	0	0	0	0	0	0	0	0	0	0	0	0	0	0	0	0	0	0	0
3110040M04Rik	0	1	0	2	0	0	0	0	0	0	0	0	0	0	0	0	0	0	0	0	0
3110040N11Rik	101	88	49	89	81	72	71	73	116	82	73	74	95	140	153	107	115	109	104	111	123
3110045C21Rik	2	5	9	7	2	1	6	5	4	5	3	5	5	8	2	10	11	2	9	5	7
3110053B16Rik	219.69	204.77	237.95	324.99	259.13	350.7	348.31	226.27	310.27	298.11	221.19	207.98	183.29	302.33	258.85	364.77	300.2	362.36	362.39	350.69	351.55
3110056K07Rik	35.22	52.21	57.54	51.32	47	62.71	49.9	47.64	31.11	48.51	40.27	22.06	25.58	63.06	54.68	67.33	60.36	39.63	58.28	37.92	51.29
3110067G11Rik	3	5	2	2	2	0	5	1	2	5	1	0	1	4	3	3	2	2	5	4	2
3110070M22Rik	27	39	32	21	22	35	29	23	28	18	16	20.36	25	32	35	26	33	28	16	20	32
3110082I17Rik	189	253	172	192	230	249	183	175	222	178	155	150	258	342	312	253	280	301	258	181	202
3110082J24Rik	0	0	0	0	0	1	0	0	0	0	0	0	0	0	0	0	0	0	0	0	0
3110083C13Rik	10	5	7	7	11	6	10	8	8	7	8	11	10	15	5	10	9	7	10	8	14
3110099E03Rik	0	0	0	1	0	0	0	0	0	0	0	0	0	0	0	0	0	0	0	0	0
3200001D21Rik	2	4	15.47	3.2	4.24	5	6.45	4	5	3.29	0	1	4	3.14	4	2	5.51	2	4.23	5	14.41
3300002A11Rik	101	83	40	53	46	61	79	58	46	43	54	54	27	24	35	49	33	57	44	36	55
3300002I08Rik	409.71	445.98	489.14	662.03	560.87	623.77	668.31	386.69	506.74	521	496.26	436.66	439.15	722.38	612.53	738.85	697.48	729.47	718.62	686.47	664.9
3300002P13Rik	0	1	0	0	1	1	1	0	0	0	0	0	0	2	3	1	0	3	1	0	2
3300005D01Rik	0	0	0	0	0	0	0	0	0	0	0	0	0	0	0	0	0	0	0	0	0
3425401B19Rik	178	160	183	150	590	115	101	93	84	80	181	164	106	280	219	146	182	154	154	142	145
3632454L22Rik	3	7	10	18	6	28	13	17	6	8	7	14	16	11	11	17	11	7	19	10	12
3830403N18Rik	0	0	0	6	1	1	2	0	0	2	4	1	1.07	1	3	2	6.29	0	3	3	0
3830406C13Rik	445	420	488	537	495	560	510	462	531	431	415	338	401	521	502	608	658	590	576	554	551
3830408C21Rik	26	30	30	40	47	45	36	29	25	34	30	23	13	24	32	27	18	38	28	36	35
3830432H09Rik	3	4	14	8	6	5	10	2	11	6	9	4	8	3	7	6	4	9	16	9	3
3930402G23Rik	19	13	8	14	18	20	15	3	6	11	10	5	4	19	15	18	14	16	7	7	11
4430402I18Rik	202.67	186.03	160.64	162.67	191.39	206.28	233.69	165.55	152.23	156.47	159.62	181.69	82.18	165.54	167.04	161.39	167.09	207.69	137.17	148.31	204.8
4631405J19Rik	3	8	8	9	6	13	4	7	4	5	5	7	3	7	9	9	9	11	9	6	9
4632404H12Rik	68	79	82	81	71	78	63	63	48	60	55	51	49	59	57	68	69	61	47	46	52
4632415L05Rik	420	439	405	462	488	510	495	440	483	514	451	464	320	430	395	425	429	522	416	451	420
4632427E13Rik	73	70	100	85	84	93	80	69	44	65	70	86	70	74	101	78	68	56	84	74	68
4632428C04Rik	42	57	66	83	102	83	62	57	48	68	65	68	75	80	98	76	76	66	82	52	57
4732414G09Rik	2	1	5	2	1	1	0	0	1	2	0	0	1	0	0	2	2	0	0	0	4
4732416N19Rik	1.15	0	0	0	0	1.39	0	0	0	0	0	0	1.3	0	0	0	0	0	0	0	0
4732419C18Rik	1	0	0	0	1	0	1	0	1	2	1	5	0	3	3	3	0	0	5	3	0
4732465J04Rik	0	0	0	0	0	0	0	0	0	0	0	0	1	0	0	1	0	0	1	0	0
4732471J01Rik	33.31	39.47	51.05	42.58	51.43	48.82	62.7	37.12	33.36	37.87	27.42	29.83	40.18	41.53	70.53	41.54	38.2	47.55	61	29.5	47.07
4732490B19Rik	0	0	0	0	0	0	1	0	0	0	0	1	0	0	0	0	0	0	0	0	0
4732491K20Rik	19	24	30	42	38	44	26	21	23	34	26	32	48	47	47	42	47	36	39	17	34
4831407H17Rik	0	0	0	0	0	0	0	0	0	0	0	0	1	0	0	0	0	2	1	0	1
4831440D22Rik	12	19	31	31	25	21	38	17	14	22	18	15	23	28	20	29	13	14	23	22	28
4831440E17Rik	30	27	55	39	25	65	67	24	21	47	31	40	12	19	32	33	28	27	28	36	24
4833407H14Rik	3	6	13	14	15	12	14	11	4	6	8	10	20	33	37	45	15	14	30	7	15
4833411C07Rik	23.92	4	8.43	16	5	14	20	7	6.96	22.92	18.86	26	10	15.3	11	8.97	7.52	11.7	9	25.75	5
4833412C05Rik	6	4	7	8	3	3	3	4	4	4	1	5	3	6	5	2	5	9	0	2	3
4833413N01Rik	0	0	0	0	0	0	0	0	0	0	0	1	0	0	1	1	1	0	0	0	1
4833415N18Rik	0	0	1	0	0	1	0	0	0	0	0	0	0	0	0	0	0	0	0	2	1
4833417C18Rik	26	15	6	15	21	10	13	10	7	20	25	21	7	11	14	15	10	15	15	22	14
4833418N02Rik	11	14	4	15	15	16	14	15	12	13	9	5	7	17	14	12	19	10	18	14	19
4833419F23Rik	22	13	19	34	20	24	17	15	23	19	17	25	28	37	31	20	42	22	21	26	11
4833420G17Rik	587	588	616	676	627	658	638	544	581	604	519	455	396	611	573	591	673	613	613	641	631
4833422C13Rik	78.69	62.34	90.2	92.79	96.67	93.94	128.32	94.55	113.62	93.76	97.11	106.61	80.11	69.61	37.35	76.9	66.45	68.91	64.91	98.38	78.67
4833422M21Rik	1	0	1	0	0	0	2	0	0	0	0	0	0	1	0	3	0	0	1	1	0
4833427F10Rik	0	5	1	3	3	3	0	1	0	1	1	2	0	0	0	4	2	0	1	2	0
4833428L15Rik	5	1	1	0	3	2	2	1	0	0	1	1	0	3	4	2	1	4	3	0	2
4833438C02Rik	122.66	144.06	121.48	145.08	135.23	169.57	158	129.6	132.8	147.12	132.88	164.12	139.94	216.75	189.57	192.23	183.16	254.64	175.01	206.96	193.72
4833439F03Rik	25.52	27.72	35.5	45.08	37.53	37.99	22.51	18.18	22.33	19.19	23.31	20.21	22.37	43.27	35.77	34.28	32.72	28.33	23.37	39.65	36.26
4833439L19Rik	2376.94	2563.77	2500.7	2789.58	2812.69	2637.82	2933.69	2394.79	3364.61	2954.62	3403.72	3203.75	2582.71	3130.22	2820.79	2911.42	3333.67	3206.27	3243.62	2880.74	2734.82
4833447I15Rik	5	9	5	4	5	12	8	7	12	9	8	8	7	13	7	8	3	6	12	17	6
4921504A21Rik	18	10	13	9	11	8	7	7	12	3	13	14	11	17	16	14	13	17	12	15	13
4921504E06Rik	1	4	0	1	2	2	2	0	0	0	0	4	0	4	2	3	1	3	2	0	0
4921507G05Rik	0	5	5	5	1	7	3	11	1	3	3	3	0	3	1	2	0	6	2	3	5
4921507P07Rik	29	39	17	31	20	36	19	27	18	38	20	25	5	24	16	20	10	21	17	18	12
4921508D12Rik	0	0	0	0	0	0	0	0	0	0	0	0	0	0	0	0	1	0	0	0	0
4921509C19Rik	0	0	0	0	0	0	0	0	0	0	0	0	0	0	0	0	0	1	0	0	0
4921509O07Rik	0	0	0	0	0	0	0	0	0	0	0	0	0	0	0	0	0	0	0	0	0
4921511C10Rik	10	12	24	14	15	13	7	6	9	12	4	10	9	15	14	11	7	7	6	10	18
4921511C20Rik	0	0	0	0	0	0	0	0	0	0	0	0	0	0	0	0	0	0	0	0	0
4921511I17Rik	11	14	22	14	21	22	15	11.03	11.02	9	9	22	13	14	30	26	10	15	9	13.03	11
4921513H07Rik	0	0	0	0	0	0	0	0	0	0	0	0	0	0	0	1	0	0	0	0	0
4921513I03Rik	3	5	12	7	6	5	6	10	9	14	4	10	6	7	14	8	2	8	7	6	7
4921515E04Rik	0	0	0	0	0	0	0	0	0	0	0	0	0	0	0	0	0	0	0	0	0
4921517D16Rik	16	17	23	25	41	46	14	26	15	23	16	15	22	28	33	28	30	18	16	19	25
4921517D22Rik	0	1	0	1	0	0	0	0	0	0	0	0	0	0	0	0	0	0	1	0	0
4921518K17Rik	7	8	13	10	11	18	12	12	6	5	2	1	4	9	6	14	5	4	10	7	10
4921522P10Rik	40	34.95	59.25	53.56	64.76	60.49	54.73	38.19	45.25	33.97	31.29	38.29	12.85	44.31	48.7	51.23	39.95	41.31	32.98	42.68	42.13
4921524J17Rik	156	164	143	170	168	173	183	158	196	181	188	150	144	196	143	137	213	217	232	201	191
4921524L21Rik	0	0	0	0	0	0	0	0	0	0	0	0	0	0	0	0	0	0	0	0	0
4921525D07Rik	0	0	0	0	0	0	0	0	0	0	0	0	0	0	0	0	0	0	0	0	0
4921525O09Rik	0	1	1	4	4	1	0	1	2	3	0	0	0	3	3	1	5	3	1	3	6
4921528I07Rik	0	0	0	0	0	1	0	0	0	0	0	0	0	0	0	0	0	0	0	0	0
4921529L05Rik	2	1	1	1	4	0	0	0	0	0	0	0	0	0	1	1	0	0	0	0	0
4921531C22Rik	43	50	51	55	58	67	52	42	52	43	29	35	28	46	53	52	58	55	31	44	42
4921531P14Rik	0	0	0	0	0	0	0	0	0	0	0	0	0	0	1	0	0	0	0	0	0
4921533I20Rik	0	0	0	0	0	0	0	0	0	0	0	0	0	0	0	0	0	0	0	0	0
4921534H16Rik	20	8	27	29	25	41	19	21	7	7	11	13	10	24	14	10	11	6	10	4	20
4921536K21Rik	45.28	43.26	23.26	36	66	20	51	46.69	43	28	31	34	34	62.05	69	44.38	55.24	68	56	38	57
4921539E11Rik	0	0	0	0	0	0	0	0	0	0	1	0	0	0	0	0	0	0	0	0	0
4922502B01Rik	0	0	0	0	0	0	0	0	0	0	0	0	0	0	0	0	0	0	0	0	0
4922502H24Rik	0	0	0	0	0	0	0	0	0	0	0	0	0	0	0	0	0	0	0	0	0
4922502N22Rik	0	0	0	0	0	0	0	0	0	0	0	0	0	0	0	0	0	0	0	0	0
4930401C15Rik	0	0	2	0	0	0	1	0	0	0	0	0	0	1	0	0	0	0	0	0	0
4930401G09Rik	0	0	0	0	0	0	1	0	0	0	0	0	0	0	0	0	0	2	2	1	0
4930401O10Rik	0	0	0	0	0	0	0	0	0	0	0	0	0	0	0	0	0	0	0	0	0
4930401O12Rik	0	0	0	0	1	0	0	0	0	0	0	0	0	0	0	0	0	0	0	0	0
4930402D18Rik	0	0	0	0	0	0	0	0	0	0	0	0	0	0	0	0	0	0	0	0	0
4930402F06Rik	0	0	0	0	1	2	1	0	0	0	0	1	0	0	0	1	0	2	1	0	0
4930402F11Rik	0	0	0	0	0	0	0	0	0	0	0	0	0	0	0	0	0	0	0	0	0
4930402H24Rik	2112	2222	2282	2525	2475	2365	2383	2251	2692	2336	2504	2044	1984	2316	2220	2378	2832	2829	2514	2193	2426
4930402K13Rik	0	0	0	0	0	0	0	0	0	0	0	0	0	0	0	0	0	2	0	0	0
4930403D09Rik	0	3	0	17	4	7	4	2	3	1	4	3	9	3	10	3	3	7	5	6	9
4930404A05Rik	0	0	0	0	0	0	0	0	0	0	0	0	0	0	0	0	0	0	0	0	0
4930404H11Rik	0	0	0	0	0	0	0	0	0	0	0	0	0	0	0	0	0	0	0	0	0
4930404H24Rik	17	10	34	57	36	45	37	28	19	26	19	43	23	26	26	45	24	32	21	43	39
4930404I05Rik	2	2	1	3	5	6	4	1	2	1	0	0	3	3	6	8	0	5	2	3	2
4930404I20Rik	0	0	0	0	0	0	0	0	0	0	0	0	0	0	0	0	0	0	0	0	0
4930404K13Rik	12	12	11	9	15	13	10	4	7	4	6	4	8	14	6	5	8	8	4	11	20
4930404N11Rik	21.75	10.54	4.39	9.3	14.92	13.17	15.21	0	5.84	1.65	7.45	17.91	10.51	4.82	12.39	1.61	19.66	16.21	13.64	11.67	11.05
4930405A10Rik	2	3	8	7	3	7	4	2	2	8	7	7	9	7	9	6	6	6	7	11	7
4930405A21Rik	1	13	14	4	4	16	5	6	13	5	7	4	13	8	19	9	14	7	11	18	10
4930405D01Rik	0	0	0	0	0	0	0	0	0	0	0	0	0	0	0	0	0	0	0	0	0
4930405D11Rik	0	0	0	0	0	0	0	0	0	0	0	0	0	0	0	0	0	0	0	0	0
4930405H06Rik	4	1	5	0	1	2	1	6	4	1	0	1	3	0	0	5	0	1	1	2	2
4930405J17Rik	0	2	5	2	4	2	3	2	1	1	1	1	4	1	3	0	1	4	1	0	1
4930405L22Rik	0	0	0	0	0	0	0	0	0	0	0	0	0	0	0	0	0	0	0	0	0
4930405O22Rik	6	4	11	15	11	17	12	9	9	16	5	5	14	21	15	12	12	3	10	6	13
4930406D18Rik	0	1	0	0	0	0	0	0	0	0	2	0	0	0	0	0	0	0	0	0	0
4930407G08Rik	0	0	0	0	0	0	0	0	0	0	0	0	0	1	0	1	0	0	0	0	0
4930407I02Rik	0	1	1	0	1	4	7	2	0	1	0	5	4	7	4	1	1	0	1	2	2
4930407I10Rik	0	0	0	0	0	0	0	0	0	0	0	0	0	0	0	0	0	0	0	0	0
4930407I19Rik	0	0	0	0	0	0	0	0	0	0	0	0	0	0	0	0	0	0	0	0	0
4930412B13Rik	0	0	0	0	0	0	1	0	0	0	0	0	0	1	2	0	0	0	0	0	0
4930412C18Rik	20	11	3	11	9	9	22	14	13	6	7	10	1	6	10	15	12	19	14	2	11
4930412E21Rik	0	0	0	0	0	0	0	0	0	0	0	0	0	0	0	0	0	0	0	0	0
4930412F09Rik	0	0	0	0	0	0	0	0	0	0	0	0	0	0	0	0	0	0	0	0	0
4930412M03Rik	91	114	199	176	177	175	170	86	120	148	99	84	126	178	156	158	99	100	147	144	149
4930412O13Rik	7	2	6	4	5	8	3	1	1	2	0	1	7	3	4	1	1	1	7	1	5
4930413E15Rik	0	0	0	0	0	1	0	0	0	0	0	0	0	0	0	0	0	0	0	0	0
4930413E20Rik	0	0	0	0	0	0	0	0	0	0	0	0	0	0	0	0	0	0	0	0	0
4930413F20Rik	0	4.33	0	0	0	0	0	0	6.82	0	0	0	0	0	10.09	0	2.51	0	0	4.9	8.05
4930413G21Rik	0	0	1.75	0	0	0	0	0	3.3	0	3.36	0	0	0	0	6.41	0	0	0	0	0
4930413M19Rik	0	0	0	0	0	0	0	0	0	0	0	0	0	0	0	0	0	0	0	0	0
4930414F18Rik	0	0	0	0	0	0	0	0	0	0	0	0	0	0	0	0	0	0	0	0	0
4930414N06Rik	2.05	0	0	0	0	1.02	1	0	4	0	0	0	2	0	0	0	0	0	2	0	0
4930415L06Rik	0	0	0	0	0	0	0	0	0	0	0	0	0	0	0	0	0	0	0	0	0
4930415O20Rik	0	2	1.16	4.03	1	3	0	5.08	4	0	0	0	1.5	9	4	0	1	1	1	1	2
4930417H01Rik	1	3	7	4	1	2	3	2	0	0	1	2	0	2	5	3	0	2	1	0	3
4930417O13Rik	2	1	0	1	3	4	2	1	2	0	3	0	0	5	2	7	5	4	4	3	3
4930417O22Rik	0	0	0	0	0	0	0	0	0	0	0	0	0	0	0	0	0	0	0	0	0
4930419G24Rik	0	0	1	0	0	0	1	0	0	0	0	0	0	0	0	1	0	2	0	0	1
4930420G21Rik	0	0	0	0	0	0	0	0	0	0	0	0	0	0	0	0	0	0	0	0	0
4930422I22Rik	0	0	0	0	0	0	0	0	0	0	0	0	0	0	0	0	0	0	0	0	0
4930422M22Rik	6.43	8.95	7.92	13.7	8.05	12.16	11.08	5	6.43	5	11.12	14.08	10	11.05	6.79	5.29	6.48	9.52	7.47	7.43	9.77
4930423B08Rik	0	0	0	0	0	0	0	0	0	0	0	0	0	0	0	0	0	0	0	0	0
4930423D24Rik	0	0	0	0	0	0	0	0	0	0	0	0	0	0	0	0	0	0	0	0	0
4930423M02Rik	0	0	0	0	0	0	0	0	0	0	0	0	0	0	0	0	0	0	0	0	0
4930424E08Rik	0	0	0	0	0	1	0	0	0	0	0	0	0	0	0	0	1	0	0	0	0
4930425K10Rik	0	0	0	0	0	0	0	0	0	0	0	0	0	0	0	0	0	0	0	0	0
4930425L21Rik	0	0	0	0	0	0	0	0	0	0	0	0	0	0	0	0	0	0	0	0	0
4930425O10Rik	0	0	0	0	0	0	0	0	0	0	0	0	0	0	0	0	0	0	0	0	0
4930426D05Rik	20.56	14.4	13	26.45	11	15	14	4.21	13	3	5	7	17.01	6.14	12	20	9	9	10.41	7	8
4930426I24Rik	19.41	13.77	26.64	39.43	9.37	24.46	12.11	8.01	12.55	16.66	16.94	19.79	8.72	25.25	0	11.56	19.79	6.35	23.65	26.09	29.43
4930426L09Rik	14	20	11	20	25	15	16	7	12	12	21	20	26	36	27	19	30	39	33	25	17
4930428D20Rik	0	0	0	0	0	0	0	0	0	0	0	0	0	0	0	0	0	0	0	0	0
4930428E07Rik	0	0	0	0	0	2	0	0	2	0	0	0	0	0	0	0	0	0	0	0	0
4930428G15Rik	0	0	0	0	0	0	0	0	0	0	0	0	0	0	0	0	0	0	0	0	0
4930428O21Rik	0	0	0	0	0	0	0	0	0	0	1	0	1	1	2	3	3	2	2	1	1
4930429B21Rik	15	13	16.06	11.1	16.29	10	14.1	12.14	6.04	8.06	12.04	9	9.05	13.06	18.08	17.14	13.05	21.06	6	5.01	20.25
4930429C20Rik	0	0	0	0	0	0	0	0	0	0	0	0	0	0	0	0	0	0	0	0	0
4930429D17Rik	0	1	0	0	0	1	0	0	0	0	0	1	0	0	0	0	0	0	1	1	0
4930429F11Rik	0	0	0	0	0	0	0	0	0	0	0	0	0	0	0	0	0	0	0	0	0
4930429F24Rik	11.72	0	11.65	5.52	19.02	8.8	0	10.07	0	6.54	2.17	0	3.59	7.74	0	3.91	4.89	1.98	3.77	0	0
4930429H19Rik	6	2	3	1	1	3	0	3	2	0	1	1	0	0	0	0	1	0	0	0	1
4930429P21Rik	0	0	1	0	1.11	0	0	0	0	1	0	0	1	0	1	6	0	0	1	1.26	0
4930430E12Rik	4	5	2	84	71	50	36	19	9	7	4	12	316	408.99	456	236	322	111	256	157	151
4930430F08Rik	129.5	131.54	91.54	106.13	114.55	104.96	110.03	107.02	174.75	163.29	116.42	125.87	68.49	140.74	97.08	150.47	104.29	120.09	131.45	122.3	140.84
4930430F21Rik	0	0	0	0	0	0	0	2	0	0	0	0	0	0	0	0	0	0	0	0	0
4930430J02Rik	0	0	0	0	0	0	0	0	0	0	0	0	0	0	0	0	0	0	0	0	0
4930431F10Rik	0	0	1	0	0	0	0	1	2	0	0	0	0	0	1	0	0	0	0	0	0
4930431F12Rik	0	0	0	0	0	0	0	0	0	0	0	0	0	0	0	0	0	0	0	0	0
4930431P03Rik	5	6	3	9	3	12	8	3	8	5	7	7	3	2	7	7	3	2	2	4	9
4930431P22Rik	0	0	0	1	0	0	0	1	0	0	0	3	0	0	4	3	0	0	0	0	0
4930432E11Rik	0	5	6	6	5	12	6	1	1	3	3	5	0	5	1	0	3	1	1	8	2
4930432J09Rik	0	0	0	2	0	2	0	0	0	1	1	0	0	0	0	0	0	0	0	1	0
4930432K21Rik	23	37	34	51	45	39	39	37	39	27	41	33	26	36	27	58	53	59	38	39	35
4930432L08Rik	0	0	0	0	1	0	0	0	0	0	0	0	2	0	0	0	0	0	0	0	0
4930432M17Rik	0	0	0	0	0	0	0	0	0	0	0	0	0	0	0	0	0	0	0	0	0
4930432O09Rik	9	5	12	9	5	2	10	6	4	2	3	3	1	1	2	3	8	7	3	2	8
4930433B08Rik	0	0	0	0	0	0	0	0	0	0	0	0	0	0	0	0	0	0	0	0	0
4930433I11Rik	0	0	0	0	0	0	0	0	0	0	0	0	0	0	1	0	0	0	0	0	0
4930433N12Rik	0	0	0	0	1	0	1	1	0	0	0	0	0	0	0	0	1	2	0	0	2
4930434B07Rik	0	0	0	0	0	0	0	0	0	0	0	0	0	0	2	0	0	0	0	1	0
4930434J06Rik	0	0	0	0	0	0	0	0	0	0	0	0	0	0	0	0	0	0	0	0	0
4930435F18Rik	0	0	0	0	0	0	0	0	1	0	0	0	0	0	0	0	0	0	0	0	0
4930437M23Rik	0	0	0	0	0	0	0	0	0	0	0	0	0	0	0	0	0	0	0	0	0
4930438A08Rik	0	2	1	5	2	0	2	2	1	2	1	0	0	3	1	7	1	1	3	0	1
4930438E09Rik	0	0	1	0	0	0	0	0	0	0	0	0	0	0	0	0	0	0	0	0	0
4930439A04Rik	41	49	82	72	57	81	71	47	24	66	41	48	54	76	64	49	57	39	47	75	82
4930439D14Rik	9.13	4	1	4	1	3.1	6	2.45	0	3	1	4.21	2.28	4	4	7	4	2	0	1.25	1.49
4930440C22Rik	1	0	0	0	0	0	0	0	0	0	0	0	0	0	0	0	0	0	0	0	0
4930440I19Rik	0	0	0	0	0	0	0	0	0	0	0	0	0	0	0	0	0	0	0	0	0
4930441H08Rik	0	0	0	0	0	0	0	0	0	0	0	0	0	0	0	0	0	0	0	0	0
4930441J16Rik	0	0	0	0	0	0	0	0	0	0	0	0	0	0	0	0	0	0	0	0	0
4930442E04Rik	0	0	0	0	0	0	0	0	0	0	0	0	0	0	0	0	0	0	0	0	0
4930442J19Rik	0	0	0	0	0	0	0	0	0	0	0	0	0	0	0	0	0	0	0	0	0
4930442L01Rik	0	0	0	0	0	0	0	0	0	0	0	1	0	0	0	0	1	0	0	0	0
4930443O20Rik	34	27	32	34	23	43	36	31	22	29	19	21	18	25	17	19	14	13	30	26	18
4930444A19Rik	25	19	46	41	32	33	34	22	18	24	20	19	22	19	20	39	18	20	20	26	34
4930444F02Rik	15	7	16	20	36	23	22	12	21	6	12	13	11	38	36	14	31	19	25	24	23
4930444G20Rik	3.87	2.78	0.92	7.74	4.36	5.2	5	1	0.82	2	1	3.76	0	2.6	5.84	5.28	4	0	0	1	3.88
4930444M15Rik	0	0	0	0	0	0	0	0	0	0	0	0	1	0	0	1	0	0	0	1	0
4930444P10Rik	9	16	0	9	32	9	17	15	8	6	5	9	8	28	15	17	19	18	28	15	18
4930445E18Rik	5	1	0	0	0	0	0	0	0	3	0	0	0	11	2	1	2	4	6	2	0
4930445K14Rik	103.36	150.59	141.04	151	144.66	184.09	124.24	103.73	80.1	83.39	87.61	102.21	91.71	115.21	104.95	129.59	94.4	107.24	97.63	93.14	105.03
4930445N06Rik	0	0	0	0	0	0	0	0	0	0	0	0	0	0	0	0	0	0	0	0	0
4930445N08Rik	0	0	0	0	0	0	0	0	0	1	0	0	0	0	0	0	0	0	0	0	0
4930445N18Rik	0	0	0	0	0	0	0	0	0	3	1	0	1	0	0	2	0	1	0	0	0
4930447A16Rik	7	16	11	28	15	15	7	12	6	8	4	12	4	17	10	13	4	5	3	6	14
4930447C04Rik	0	1	0	0	0	0	0	0	0	0	0	0	0	0	0	0	0	0	0	0	0
4930447F24Rik	0	0	1	0	1	0	0	0	0	0	0	0	0	0	1	0	1	0	4	0	0
4930447J18Rik	0	0	0	0	0	0	0	0	0	0	0	0	0	0	0	0	0	0	0	0	0
4930447K03Rik	2	1	2	2	2	2	3	0	0	1	2	1	5	2	1	3	2	2	2	3	1
4930447M23Rik	3	1	3	0	0	5	2	3	2	1	2	3	0	2	0	1	1	5	1	3	4
4930447N08Rik	11	6	26	15	9	33	21.01	8	9	14	7	5	9.01	16	10	14	6	6	6	10	5
4930448C13Rik	0	0	0	0	0	0	0	0	0	0	0	0	0	0	0	0	0	0	0	0	0
4930448E22Rik	5	9	1	6	5	8	3	0	3	4	0	1	0	8	4	5	6	3	8	4	4
4930448F12Rik	0	0	0	0	0	0	0	0	0	0	0	0	0	0	0	0	0	0	0	0	0
4930448H16Rik	0	0	0	0	0	0	0	0	0	0	0	0	0	0	0	0	0	0	1	0	0
4930448I06Rik	0	0	0	0	0	0	0	0	0	0	0	0	0	0	0	0	0	0	0	0	0
4930448I18Rik	0	0	0	0	0	0	0	0	0	0	0	0	0	0	0	0	0	0	0	0	0
4930448K20Rik	0	0	0	0	0	0	0	0	0	0	0	0	0	0	0	0	0	0	0	0	0
4930449C09Rik	0	0	0	0	0	0	0	0	0	0	0	0	0	0	0	0	1	0	0	0	0
4930449E01Rik	0	0	0	0	0	0	0	0	0	0	0	0	0	0	0	0	0	0	0	0	0
4930449E18Rik	0	0	0	0	0	1	0	0	0	0	0	1	0	0	0	1	0	0	0	0	0
4930449I24Rik	0	0	0	0	0	0	0	0	0	0	0	0	0	0	0	0	0	0	0	0	0
4930451E10Rik	0	0	3	4	1	1	2	4	3	3	2	0	4	3	2	1	0	4	8	2	0
4930451G09Rik	43	42	47.63	38.54	36	46	53	32	32.63	26	39	36	24	35	40.62	41.95	31	36	33	24	26
4930451I11Rik	0	0	0	0	0	0	0	0	0	0	0	0	0	0	0	0	0	0	0	0	0
4930452A19Rik	0	0	0	0	0	0	0	0	0	0	0	0	0	0	0	0	0	0	0	0	0
4930452G13Rik	0	0	0	0	0	0	0	0	0	0	0	0	0	0	0	0	0	0	0	0	0
4930452N14Rik	0	0	0	0	0	0	0	0	0	0	0	0	0	0	0	0	0	0	0	0	0
4930453H23Rik	0	0	0	0	0	0	0	0	0	0	0	0	0	0	0	0	0	0	0	0	0
4930453L07Rik	0	0	0	0	0	0	0	0	0	0	0	0	0	0	0	0	0	0	0	0	0
4930453N24Rik	542	580	562	686	666	731	724	617	736	626	676	495	636	818	839	815	1023	885	965	698	726
4930455B14Rik	1	0	0	0	0	0	0	0	0	0	0	0	0	0	0	1	0	0	1	0	0
4930455C13Rik	6.28	4.15	7.15	4.67	6.57	14.52	9.53	7.39	5.32	2.39	1.21	2.6	2.64	6.03	5.46	14.1	2.49	2.34	5.24	1.16	7.41
4930455D15Rik	0	0	0	0	0	0	0	0	0	0	0	0	0	0	0	0	0	0	0	0	0
4930455F16Rik	0	0	0	0	0	0	0	0	0	0	0	0	0	0	0	0	0	0	1	0	0
4930455G09Rik	6	5	3	8	9	2	2	3	5	5	4	5	9	13	15	10	19	12	13	8	2
4930455H04Rik	8.05	8.03	5.02	4.02	4.02	3.02	3.01	3	5	0	3.02	0	2.01	7.06	1.01	1.01	6.03	1	3.01	2	0
4930455J16Rik	0	0	0	0	0	0	0	0	0	0	0	0	0	0	0	0	0	0	0	0	0
4930456A14Rik	0	0	0	0	0	0	0	1	0	0	0	0	0	0	0	0	1	0	0	0	0
4930456L15Rik	0	0	0	0	0	0	0	0	0	0	0	0	0	0	0	0	0	0	0	0	0
4930458A03Rik	0	0	0	0	1	0	0	0	0	0	0	0	0	0	0	0	0	0	0	0	0
4930459C07Rik	0	0	0	0	0	0	0	0	1	0	0	0	1	2	2	0	0	1	0	0	0
4930459L07Rik	0	0	0	0	0	0	0	0	0	0	0	0	0	0	0	0	0	0	0	0	0
4930461C15Rik	1	0	0	1	0	3	0	0	0	2	0	0	0	0	0	0	0	0	0	0	0
4930461G14Rik	1	0	0	0	0	1	0	0	0	0	0	0	0	0	0	0	0	0	2	0	0
4930463O16Rik	0	0	0	0	0	0	0	0	1	0	0	0	0	0	0	0	0	0	0	0	0
4930465K10Rik	2.09	1.04	0	0	0	0	0	0	0	0	0	0	0	1.05	2.12	3.12	3.05	0	0	3.14	3.16
4930465M20Rik	0	0	0	0	0	0	0	0	0	0	0	0	0	0	0	0	0	0	0	0	1
4930467D21Rik	0	0	0	0	0	0	0	0	0	0	0	0	0	0	0	0	0	0	0	0	0
4930467E23Rik	34.27	41.56	74.78	90.72	101.28	82.68	94.15	46.44	51.01	66.08	38.94	65.32	47.06	95.08	66.14	95.67	46.48	44.68	54.94	59.87	75.88
4930467J12Rik	0	0	0	0	0	0	0	0	0	0	0	0	0	0	0	0	0	0	0	0	0
4930467K11Rik	0	0	0	0	0	0	0	0	0	0	0	0	0	0	0	0	0	0	0	0	0
4930469K13Rik	0	0	1	0	1.09	0	0	0	0.82	1	1.61	0	2	1	0	0	0	0	0	1	0
4930470B04Rik	10	13	10	21	14	20	18	14	7	9	12	12	7	8	18	9	6	10	12	11	11
4930470G03Rik	10.77	11.94	9.22	14.87	16.1	20.34	23.14	13.53	4.83	18.58	6.37	9.88	4.58	27.63	12.08	5.8	8.73	12.87	14.3	10.58	11.54
4930470H14Rik	0	0	0	0	0	0	0	0	0	0	0	0	0	0	0	0	0	0	0	0	0
4930470O06Rik	0	0	0	0	0	0	0	0	0	0	0	0	0	0	0	0	0	0	0	0	0
4930470P17Rik	0	0	0	0	0	0	0	0	0	0	0	0	0	0	0	0	0	0	0	0	0
4930471C04Rik	0	0	0	0	0	0	1	0	0	0	0	0	1	0	0	0	0	0	0	0	0
4930471E19Rik	0	0	2	0	0	1	0	0	0	0	0	0	1	2	1	0	0	0	3	0	0
4930471G03Rik	4	3	5	6	3	2	7	1	3	5	1	5	0	3	5	1	4	1	0	1	5
4930471G24Rik	0	0	0	0	0	0	0	0	0	0	0	0	0	0	0	0	0	0	0	0	0
4930471L23Rik	0	0	0	0	0	0	0	0	0	0	0	0	0	0	0	0	0	0	0	0	0
4930471M09Rik	1	1	0	0	5	4	1	0	1	0	0	0	0	0	0	2	0	0	0	2	1
4930473A02Rik	2.01	6.03	7.01	6	2.01	9.04	9.01	0	4.01	2	5	5.01	5.02	3.03	8.02	2.01	3	7.02	6.03	4.01	4
4930473H19Rik	5.09	0	2	4.12	0	4.13	2.02	3.03	1	0	3.04	0	1.03	4.17	2.02	2.02	2.02	0	2.11	2.08	3.06
4930473O22Rik	0	0	0	0	0	0	0	0	0	0	0	0	0	0	0	0	0	0	0	0	0
4930474G06Rik	0	0	0	0	0	0	0	0	0	0	0	0	0	0	0	0	0	0	0	0	0
4930474H20Rik	0	0	0	0	0	0	0	0	0	0	0	0	0	0	0	0	0	0	0	0	0
4930474M22Rik	0	0	0	0	0	1	0	0	0	0	0	1	0	0	0	0	0	0	1	0	0
4930474N05Rik	0	0	0	0	0	0	0	0	0	0	0	0	0	0	0	0	0	0	0	0	0
4930474N09Rik	0	1	1	1	1	0	1	0	0	0	1	0	1	0	0	0	3	0	2	0	0
4930477N07Rik	0	0	0	0	0	0	0	0	0	0	0	0	0	0	0	0	0	0	0	0	0
4930478L05Rik	20	14	33	33	26	44	20	19	32	28	19	24	30	40	33	26	29	23	37	34	29
4930478P22Rik	0	0	0	0	0	0	0	0	0	0	0	0	0	0	0	0	0	1	0	1	0
4930479D17Rik	0	0	0	1	1	0	0	0	0	0	0	0	2	1	5	6	6	3	0	1	0
4930479H17Rik	0	0	0	0	0	0	0	0	0	0	0	0	0	0	3	1	0	0	0	0	1
4930480C01Rik	0	0	0	0	0	0	0	0	0	3	0	1	1	0	0	0	0	0	0	0	0
4930480E11Rik	0	0	0	0	0	0	0	0	0	0	0	0	0	0	0	0	0	0	0	0	0
4930480G23Rik	0	0	0	0	1	0	0	0	0	1	0	0	0	0	0	0	0	1	0	0	0
4930480K15Rik	2	2	0	4	0	2	0	1	1	4	1	2	0	2	3	0	0	2	4	0	2
4930480K23Rik	51	61	71	55	58	66	51	29	48	51	32	42	42	41	66	64	47	61	57	54	55
4930480M12Rik	0	0	0	0	0	0	0	0	0	0	0	0	0	0	0	0	0	0	0	0	0
4930481A15Rik	13	11.62	19.01	19	9	10	17	11	25	21	47	38	8	10	9	7.31	8	0	9.56	4	8
4930481B07Rik	38.23	50.48	63.88	52.4	54	53.16	81.55	44.5	44	42	35.21	53.31	24.18	48.86	48.89	73.6	29.58	52.06	59.24	80	66.89
4930482G09Rik	0	1	0	2	1	0	0	0	0	0	0	0	0	0	2	0	0	0	2	0	0
4930483J18Rik	0	1	0	0	0	0	0	2	0	0	0	0	0	0	0	2	1	1	0	2	0
4930483K19Rik	6.29	0	6.3	4	4.03	1.03	0	0	4.07	0	3.07	4.09	0	4.04	1.01	0	2.01	1.01	4.05	2.01	1
4930483O08Rik	2	0	0	1	0	0	0	0	0	0	0	0	0	0	0	0	1	2	0	0	0
4930484H19Rik	0	0	0	0	0	0	0	0	0	0	0	0	0	0	0	0	0	0	0	0	0
4930486F22Rik	0	1	0	5	0	0	0	0	0	0	0	0	0	0	0	0	0	1	0	0	0
4930486I03Rik	0	0	0	0	0	0	0	0	0	0	0	0	0	0	0	0	0	0	0	0	0
4930486L24Rik	45	55	39	39	26	48	27	31	43	44	49	37	94	81	85	30	41	49	49	29	42
4930487D11Rik	0	0	0	0	0	0	0	0	0	0	0	0	0	0	0	0	0	0	0	0	0
4930487H11Rik	7	5	7	20	0	7	10	11	3	4	5	15	2	5	16	6	10	3	5	12	15
4930488B22Rik	0	0	0	0	0	0	0	0	0	0	0	0	0	0	0	0	0	0	0	0	0
4930488L21Rik	38	31	73	56	32	77	38	30	33	41	29	59	24	46	28	23	30	33	23	39	42
4930488N24Rik	0	0	0	0	0	0	0	0	0	0	0	0	0	0	0	0	0	0	0	0	0
4930500A05Rik	39.59	26.84	94.13	72.32	62.96	74.81	61.79	34.38	41.66	46.63	23.82	49.4	22.85	42.33	28.64	36.54	15	28.54	43.39	48.68	43.16
4930500F04Rik	0	0	0	0	0	0	0	0	0	0	0	0	0	0	0	0	0	0	0	0	0
4930500F10Rik	15	10	22	24	27	23	23	12	7	17	15	11	4	19	14	20	6	5	15	6	16
4930500G05Rik	0	1	1	0	0	0	0	0	0	0	0	0	0	0	0	1	0	0	0	0	0
4930500H12Rik	0	0	0	0	0	0	0	0	0	0	0	1	0	0	0	0	0	0	0	0	0
4930500L23Rik	0	0	0	0	0	0	0	0	0	0	0	0	0	0	0	0	0	0	0	0	0
4930502A04Rik	0	0	2	0	0	0	2	0	0	0	0	0	1	0	1	0	0	0	0	1	0
4930502C15Rik	628.39	572.7	1092.18	1428.94	1064.1	1262.41	1128.58	658.4	589.04	781.33	633.14	738	676.1	959.05	849.21	1017.01	648.3	508.88	782.5	801.3	1101.19
4930502E09Rik	2	3	2	0	1	0	2	1	0	2	1	2	1	5	1	1	2	1	2	1	2
4930503B20Rik	5	6	0	7	10	7.6	1	2.42	3	1	3	1	8	10	3	6	5	8	7	3	5
4930503E14Rik	0	0	0	0	0	0	0	0	0	0	0	0	0	0	0	0	0	0	0	2	0
4930503E24Rik	0	0	0	0	0	0	0	0	0	0	0	0	0	0	0	0	0	0	0	0	0
4930503F20Rik	0	0	0	0	0	0	0	0	0	0	0	0	0	0	0	0	0	0	0	0	0
4930503H13Rik	0	0	0	0	0	0	0	0	0	0	0	0	0	0	0	0	0	0	0	0	0
4930503L19Rik	234	219	308	339	292	350	314	235	294	255	252	204	240	343	350	333	378	351	380	311	325
4930503O07Rik	0	0	0	0	0	0	0	0	0	0	0	0	0	0	0	0	0	0	0	0	0
4930504C09Rik	0	0	0	0	0	0	0	0	0	0	0	0	0	0	0	0	0	0	0	0	0
4930504D19Rik	0	0	0	0	0	0	0	0	0	0	0	0	0	0	0	0	0	0	0	0	0
4930505A04Rik	0	5	1	1	0	1	2	8	0	2	1	2	3	2	2	5	0	1	3	1	0
4930505G20Rik	0	0	0	0	0	0	0	0	0	0	0	0	0	0	0	0	0	0	0	0	0
4930505K13Rik	0	0	0	1	0	0	0	0	0	0	0	0	0	0	0	0	0	0	0	0	0
4930505K14Rik	0	0	0	0	0	0	1	0	0	0	0	0	0	0	0	0	0	0	0	0	0
4930505M18Rik	0	0	0	0	0	0	1	0	0	0	1	0	0	0	0	0	0	0	0	0	0
4930505N22Rik	0	2.14	3.22	2.14	1.01	3.2	0	2.18	0	1.02	1	0	7.17	1.03	1.07	1.02	1.15	1.03	1.07	3.05	3.03
4930505O20Rik	0	0	0	0	0	0	0	0	0	0	0	0	0	0	0	0	0	0	0	0	0
4930506A18Rik	0	0	1	0	0	3	0	0	2	4	1	1	0	4	8	0	4	1	1	1	6
4930506C21Rik	0	1	4.03	0	0	2	1	4.01	1	1	1	1	2.01	0	0	4.02	1	2.01	4.01	2.01	3.01
4930507D05Rik	0	0	0	6.01	6.69	0	0	0	0	0	7.18	10.24	0	9.14	0	0	7.04	7.62	0	6.12	0
4930507D10Rik	0	0	0	0	0	0	0	0	0	0	2	0	0	0	0	0	0	0	0	0	0
4930509E16Rik	2	1	0	3	1	0	0	0	0	1	0	1	0	3	0	2	1	3	2	1	0
4930509G22Rik	10	17	13	11	22	28	29	14	12	8	17	15.77	15	21	22	24	21	20	22	21	29
4930509J09Rik	0	0	0	0	0	0	0	0	0	0	0	0	0	0	0	0	0	0	0	0	0
4930509K18Rik	0	0	0	0	0	0	0	0	0	0	0	0	0	0	3	0	0	0	0	0	0
4930511A02Rik	0	0	1	0	0	0	0	0	0	0	0	1	0	0	0	0	0	0	0	0	0
4930511A08Rik	3	2	2	0	2	4	5	2	1	2	1	4	1	9	1	2	0	1	0	1	0
4930511E03Rik	1	2	0	1	1	0	0	1	1	1	0	0	0	2	2	0	1	2	1	0	1
4930511M06Rik	11	8	12	16	8	9	11	9	8	4	12	5	6	11	6	18	10	8	15	6	10
4930512B01Rik	7	2.01	23.32	15.26	19.06	21.17	27.08	9.03	15.08	11.14	9.02	18.24	11.09	9.11	6.09	11.23	10.03	3.01	12.18	10.12	19.06
4930512H18Rik	31	32	27	104	92	125	36	22	15	13	14	28	125	132	147	60	81	28	95	32	33
4930512J16Rik	8	15	9.78	6	13	10.48	0	11	3	4	6	7	1	1	3	20	3	5	9	6	9
4930512M02Rik	0	0	0	0	0	0	0	0	0	0	0	0	0	0	0	0	0	0	1	0	0
4930513D17Rik	0	0	0	0	0	0	0	0	0	0	0	0	0	0	0	0	0	0	0	0	0
4930513L16Rik	1	0	0	0	0	1	0	0	0	1	2	0	3	1	0	0	1	1	0	0	1
4930513N10Rik	9.18	16.41	8.17	21.31	20.37	14.3	13.26	13.15	12.18	10.13	10.1	18.32	21.38	26.44	25.64	20.45	23.31	28.5	15.24	23.4	29.65
4930513O06Rik	0	0	0	0	0	0	0	0	0	0	0	0	0	0	0	0	0	0	0	0	0
4930515B02Rik	0	0	0	0	0	0	0	0	0	0	0	0	0	0	0	0	0	0	0	0	0
4930515G01Rik	2.17	5.77	3.31	5.24	1.07	5.3	6.7	9.06	6.35	5.44	2.23	2.19	3.17	3.31	5.43	11.94	4.44	7.68	7.64	6.04	7.89
4930515G16Rik	1	0	0	0	2	0	0	0	0	0	0	0	0	0	0	0	0	0	0	1	0
4930515L03Rik	0	0	0	0	0	0	0	0	0	0	0	0	0	0	0	0	0	0	0	0	0
4930515L19Rik	0	0	0	0	0	0	0	0	0	0	0	0	0	0	0	0	0	0	0	0	0
4930517E11Rik	1	3	0	5	3	1	2	0	0	2	1	1	0	3	2	0	0	1	1	1	7
4930517G24Rik	0	0	1	0	1	1	0	0	0	0	1	0	0	0	0	1	0	0	1	0	0
4930517M08Rik	0	0	2	2	0	0	0	1	0	0	0	0	0	0	0	0	1	0	0	0	0
4930518C04Rik	0	0	0	0	2	0	0	0	0	0	0	0	1	0	1	0	0	0	0	0	0
4930518J21Rik	0	0	0	0	0	0	0	0	0	0	0	0	0	0	0	0	0	0	0	0	0
4930518P08Rik	0	0	0	0	0	0	0	0	0	0	0	0	0	0	0	0	0	0	0	0	0
4930519D14Rik	0	0	0	0	0	0	0	0	0	0	0	0	0	0	0	0	0	0	0	0	0
4930519F09Rik	0	0	0	0	0	0	0	0	0	0	0	0	0	0	0	0	0	0	0	0	0
4930519F16Rik	0	2	18	12	1	5	7	4	0	8	6	1	0	0	2	0	0	0	0	1	12
4930519F24Rik	0	0	0	0	0	0	0	0	0	0	0	0	0	0	0	0	0	0	0	0	0
4930519G04Rik	0	0	0	0	0	0	0	0	0	0	0	0	0	0	1	0	0	0	0	0	0
4930519H02Rik	0	0	0	0	0	0	0	0	0	0	0	0	0	0	0	0	0	0	0	0	0
4930519K11Rik	0	0	0	0	0	0	0	0	0	0	0	0	0	0	0	0	0	0	0	0	0
4930519L02Rik	0	0	0	0	0	0	0	0	0	0	0	0	0	0	0	0	0	0	3	0	0
4930520E11Rik	16	20	24	25	18	25	14	12	10	4	12	8	18	17	17	13	17	15	20	16	24
4930520O04Rik	23	21	19	23	17	25	17	10	16	15	11	24	20	34	28	28	13	34	25	26	28
4930520P13Rik	0	0	0	0	0	0	0	0	0	0	0	0	0	0	0	0	0	0	0	0	0
4930521E06Rik	0	0	3	0	0	0	0	0	0	0	0	0	0	0	0	0	0	0	0	0	0
4930521O11Rik	0	0	0	0	0	0	0	0	0	0	0	0	0	0	0	0	0	0	0	0	0
4930521O17Rik	1	1	0	0	0	2	1	0	0	0	1	1	0	0	1	1	2	0	1	3	3
4930522H14Rik	0	0	0	0	0	0	0	0	0	0	0	0	0	0	0	0	0	0	0	0	0
4930522L14Rik	98	76.26	68.8	116.31	92.07	116	87.56	69.2	112.32	81.33	79	66.69	60.27	87.75	103.42	129.73	113.89	110.18	105.74	123.2	114.97
4930522O17Rik	0	7	2	0	1	2	0	0	0	0	1	0	0	0	0	2	1	0	0	0	0
4930522P08Rik	7	3	8	7	1	14	5	1	1	3	2	6	7	6	2	3	6	4	10	5	9
4930523C07Rik	1225.43	1175	1251.22	1496	1368	1410.56	1531	1310.69	1682	1618.95	1594	1353.65	886.59	1128	1041	1471.39	1351	1258	1201.68	1276.2	1258.64
4930523O13Rik	0	0	0	0	0	0	0	0	0	0	0	0	0	0	0	0	0	0	0	0	0
4930524B15Rik	0	1	0	0	0	0	0	0	0	0	0	0	0	0	0	0	0	0	0	0	0
4930524B17Rik	0	0	0	0	0	0	0	0	0	0	0	0	0	0	0	0	0	0	0	0	0
4930524C18Rik	0	0	0	0	0	0	0	0	0	0	0	0	0	0	0	0	0	0	1	0	0
4930524J08Rik	4	11	4	7	4	10	2	2	2	1	3	7	8	11	18	10	18	16	9	5	7
4930524O05Rik	0	0	0	0	0	0	0	0	0	0	0	0	0	0	0	0	0	0	0	0	0
4930524O08Rik	0	0	0	0	0	0	0	0	0	0	0	0	0	0	0	1	0	0	0	0	0
4930525C09Rik	0	0	0	0	0	0	0	0	0	0	0	0	0	0	0	0	0	0	0	0	0
4930525D18Rik	0	0	0	0	0	0	0	0	1	0	0	0	0	0	0	0	0	0	0	0	0
4930525G20Rik	6	12	11	13	8	16	11	14	5	15	6	20	4	10	11	11	7	15	8	12	9
4930526F13Rik	0	0	0	0	0	0	0	0	0	0	0	0	0	0	0	0	0	0	1	0	0
4930526H09Rik	0	0	0	0	0	0	0	0	0	0	0	0	0	0	0	0	0	0	0	0	0
4930526I15Rik	95.61	114.83	133.88	166.36	125.75	182.87	141.63	81.9	125.06	99.96	108.13	128.28	131.59	176.08	168.91	118.08	95.33	142.14	168.46	91.53	182.93
4930526L06Rik	0	0	0	0	0	0	0	0	0	1	0	0	0	1	0	0	0	0	0	1	1
4930527A07Rik	0	0	0	0	0	0	0	0	0	0	0	0	0	0	0	0	0	0	0	0	0
4930527F14Rik	0	0	3	2	0	0	1	0	0	1	0	0	0	3	0	0	0	1	0	0	0
4930527G23Rik	0	0	0	0	0	0	0	0	0	0	0	0	0	0	0	0	0	0	0	0	0
4930527J03Rik	0	0	1	0	0	1	0	0	0	0	0	0	0	0	0	0	0	0	0	0	0
4930528A17Rik	1.39	3.65	0	5.17	7.11	5.84	6.21	1.8	0	3.17	5.99	3.57	6.09	3.11	5.87	6.94	2.82	2.91	6.22	7.31	2.5
4930528D03Rik	0	0	1	2	1	0	0	2	1	2	0	0	0	1	0	1	0	4	0	0	1
4930528G23Rik	0	0	0	0	0	0	0	0	0	0	0	0	0	0	0	0	0	0	0	0	0
4930528H21Rik	0	0	0	0	0	0	0	0	0	0	0	0	0	0	0	0	0	0	0	0	0
4930528P14Rik	0	0	0	0	0	0	0	0	0	0	0	0	0	0	0	0	0	0	0	0	0
4930529C04Rik	0	0	0	0	0	0	0	0	0	0	0	0	0	0	0	1.07	0	0	0	0	0
4930529I22Rik	0	0	0	0	0	0	0	0	0	0	0	0	1	0	0	0	0	0	0	0	0
4930529K09Rik	0	0	0	0	0	0	0	0	0	0	0	0	0	0	0	0	0	0	0	0	0
4930529L06Rik	0	0	0	0	0	0	0	0	0	0	0	0	0	0	0	0	0	0	0	0	0
4930529N20Rik	0	0	0	0	0	0	0	0	0	0	0	0	0	0	0	0	0	0	0	0	0
4930532I03Rik	0	0	0	0	0	0	0	0	0	0	0	0	0	0	0	2	0	0	0	0	0
4930532M18Rik	0	0	0	0	0	0	0	0	0	0	0	0	0	0	0	0	0	0	0	0	0
4930533B01Rik	0	0	0	0	1	1	0	3	0	2	0	1	0	1	2	0	0	0	0	1	2
4930533I22Rik	1	0	0	0	0	0	1	1	1	0	0	0	1	0	1	0	0	0	0	0	0
4930533K18Rik	0	7.49	0	4.12	2.11	1.04	4.23	0	4.1	1.04	1.02	1.03	3.12	2.09	5.37	0	3.11	0	2.08	0	3.21
4930533N22Rik	0	0	0	0	0	0	0	0	0	0	0	0	0	0	0	0	0	0	0	0	0
4930533P14Rik	0	0	0	0	0	0	0	0	0	0	0	0	0	0	0	0	0	0	0	0	0
4930534D22Rik	1	4	2	2	1	0	1	0	0	0	2	0	3	2	3	2	0	1	0	2	1
4930534H03Rik	0	0	0	0	0	0	0	0	0	0	0	0	0	0	0	0	0	0	0	0	0
4930535L15Rik	1	1	1	0	0	1	0	0	0	1	3	0	0	0	2	0	0	1	1	0	0
4930535O05Rik	0	0	0	0	0	0	0	0	0	0	0	0	0	0	0	0	0	0	0	0	0
4930538E20Rik	0	0	0	0	2	0	0	0	0	0	0	2	0	1	0	0	1	0	2	0	1
4930538L07Rik	0	0	0	0	0	0	0	0	0	0	0	0	0	0	0	0	0	0	0	0	0
4930539C22Rik	0	0	0	0	0	0	0	0	0	0	0	0	0	0	0	0	0	0	0	0	0
4930539J05Rik	4.55	0	0	1.5	0	1.71	1.73	3.2	1.5	1.92	0	1.55	0	0	0	0	0	0	4.88	1.85	0
4930539M17Rik	0	0	0	0	0	0	0	0	0	0	0	0	0	0	0	0	0	0	0	0	0
4930539N22Rik	0	0	0	0	0	0	0	0	0	0	0	0	0	1	0	0	0	0	1	0	0
4930540E01Rik	0	0	0	0	0	0	0	0	0	0	0	0	0	0	0	0	0	0	0	0	0
4930540M03Rik	0	0	0	0	0	0	0	0	0	0	0	0	0	0	0	0	0	0	0	0	0
4930541O19Rik	0	0	0	0	0	0	0	0	0	0	0	0	0	0	0	0	0	0	0	0	0
4930542C21Rik	0	0	0	0	0	0	0	0	0	0	0	0	0	0	0	0	0	0	0	0	0
4930542D17Rik	2	4	6	2	3	2	0	1	1	1	3	5	0	0	2	3	0	1	0	2	0
4930542M03Rik	0	0	0	0	0	0	0	0	0	0	0	0	0	0	0	0	0	0	0	0	0
4930542N06Rik	0	0	1	0	1	0	2	1	5	1	0	0	0	0	1	0	0	0	1	0	0
4930543D07Rik	3	0	0	0	0	0	1	2	1	0	1	0	0	0	4	1	1	1	1	0	0
4930543E12Rik	0	0	0	0	0	0	0	0	0	0	0	0	0	2	0	0	0	0	0	0	0
4930543I03Rik	0	0	0	0	0	0	0	0	0	0	0	0	0	0	0	0	0	0	0	0	0
4930543I11Rik	0	0	2	0	1	0	0	0	0	0	0	0	0	0	0	0	0	0	0	0	0
4930543N07Rik	0	0	0	0	0	0	0	0	0	0	0	0	0	0	0	0	0	0	0	0	0
4930544D05Rik	0	0	0	0	1	1	1	0	0	0	0	0	0	0	0	0	1	0	0	0	0
4930544F09Rik	395	434	793	821	749	865	728	424	396	509	386	485	360	606	389	607	358	341	474	650	800
4930544G11Rik	0	0	0	0	0	0	0	0	0	1	0	0	0	0	0	0	0	0	0	1	0
4930544M13Rik	0	0	0	0	0	0	0	0	0	0	0	0	0	0	0	0	0	0	0	0	0
4930545E07Rik	0	0	0	0	0	0	0	0	0	0	0	0	0	0	0	0	0	0	0	0	0
4930545H06Rik	0	0	0	0	0	0	0	0	0	0	0	0	0	0	0	0	0	0	0	0	0
4930545L08Rik	0	0	0	0	0	0	0	0	0	0	0	0	0	0	0	0	0	1	0	0	0
4930545L23Rik	22	13	33	16	22	27	19	18	16	13	9	12	6	10	22	20	12	17	13	12	11
4930546C10Rik	0	0	0	1	0	1	0	0	0	0	0	0	1	0	0	0	1	1	0	0	0
4930546K05Rik	3	7	3	1	1	11	5	5	1	4	0	1	0	0	0	4	3	1	5	2	2
4930547E08Rik	0	0	0	0	0	0	1	0	0	0	0	0	0	0	0	0	0	0	0	0	0
4930547E14Rik	0	0	0	0	0	0	0	0	0	0	0	0	0	0	0	0	0	0	0	0	0
4930547H16Rik	0	0	0	0	0	0	0	0	0	0	0	0	0	0	0	0	0	0	0	0	0
4930548G05Rik	0	0	0	0	0	0	0	0	0	0	0	0	0	0	0	0	0	0	0	0	0
4930548G14Rik	0	0	0	0	0	0	0	0	0	0	0	0	0	0	0	0	0	0	0	0	0
4930548H24Rik	0	0	0	1	3	2	1	0	1	0	0	0	3	0	5	1	0	4	1	4	1
4930548J01Rik	0	0	0	0	0	0	0	0	0	0	0	0	0	0	0	0	0	0	0	0	0
4930548K13Rik	0	0	0	0	0	0	0	0	0	0	0	0	0	0	0	0	0	0	0	0	0
4930549C15Rik	16	20	21	46	32	51	38	20	11	20	12	16	13	29	16	19	12	9	31	31	25
4930549G23Rik	0	0	0	2	4.18	2.02	0	2.01	0	4.09	0	2.01	0	0	1.04	0	0	0	2.02	1.03	0
4930549P19Rik	0	0	0	0	0	0	0	0	0	0	0	0	0	0	0	0	0	0	0	0	0
4930550C14Rik	11	21	16	13	15	9	19	10	18	13	14	22	12	15	11	21	37	14	24	20	22
4930550C17Rik	0	0	0	0	0	0	0	0	0	0	0	0	0	0	0	0	0	0	0	0	0
4930552N02Rik	0	0	0	0	0	0	0	0	0	0	0	0	0	0	0	0	0	0	0	0	0
4930552P06Rik	1	0	0	1	0	1	0	1	0	0	0	0	0	0	0	1	0	0	0	1	0
4930552P12Rik	1	3	0	10	1	2	1	1	0	0	0	3	5	1	4	6	0	4	3	0	4
4930553C11Rik	0	0	0	0	0	0	0	0	0	0	0	0	0	0	0	0	0	0	0	0	0
4930553E22Rik	0	0	0	0	0	0	0	0	0	0	0	0	0	0	0	0	0	0	0	0	0
4930553J12Rik	0	0	0	0	0	0	0	0	0	0	0	0	0	0	0	0	0	0	0	0	0
4930553P18Rik	2	0	2	1	1.78	3	4.36	2	3	1	3	0	0	1	0	2	0	0	0	5	1
4930554C24Rik	0	0	0	0	0	0	0	0	0	0	0	0	0	0	0	0	0	0	0	0	0
4930554G24Rik	0	0	0	1	0	1	0	0	0	0	0	0	1	0	0	2	0	0	1	0	0
4930554H23Rik	0	0	0	0	0	0	0	0	0	0	0	0	0	0	0	0	0	0	0	0	0
4930554I06Rik	0	0	0	0	0	0	0	0	0	0	0	0	0	0	0	0	0	2	0	0	0
4930554P06Rik	0	0	0	0	0	0	0	0	0	0	0	0	0	0	0	0	0	0	0	0	0
4930555A03Rik	20	27	30	32	27	27	19	8	13	23	12	12	6	10	13	24	23	22	12	17	14
4930555B11Rik	0	0	0	0	0	0	0	0	0	0	0	0	0	0	0	0	0	0	0	0	0
4930555B12Rik	0	0	0	0	0	0	0	0	0	0	0	0	0	0	0	0	0	0	0	0	0
4930555F03Rik	0	0	0	0	0	1	0	0	0	0	0	0	0	0	0	0	0	0	1	0	0
4930555G01Rik	0	0	0	0	0	0	0	0	0	0	0	0	0	0	0	0	0	0	0	0	0
4930555G07Rik	0	0	0	0	0	0	0	0	0	0	0	0	0	0	0	0	0	0	0	0	0
4930555G21Rik	0	0	0	0	0	0	0	0	0	0	0	0	0	0	0	0	0	0	0	0	0
4930555K05Rik	0	0	0	0	0	0	0	0	0	0	0	0	0	0	0	0	0	0	0	0	0
4930555K19Rik	0	0	0	0	0	0	0	0	0	0	0	0	0	0	0	0	0	0	0	0	0
4930555M17Rik	0	0	0	0	0	0	0	0	0	0	0	0	0	0	0	0	0	0	0	0	0
4930556A17Rik	0	2	1	0	0	2	0	0	0	1	0	0	1	0	0	0	0	2	0	0	0
4930556C24Rik	0	0	0	0	0	0	0	0	0	0	0	0	0	0	0	0	0	0	0	0	0
4930556G01Rik	0	0	0	0	0	0	0	0	0	0	0	0	0	0	0	0	0	0	0	0	0
4930556I23Rik	1	3	3	2	5	1	5	2.05	2.03	2	2	2	1	9	0	3	4	2	2	4	1
4930556J02Rik	0	0	0	0	0	0	0	0	0	0	0	0	0	0	0	0	0	1	0	0	0
4930556L07Rik	0	0	0	0	0	0	0	0	0	0	0	0	0	0	0	0	0	0	0	0	0
4930556M19Rik	237	252	234	243	262	267	252	234	219	192	236	200	134	218	180	209	188	179	192	197	214
4930556N09Rik	0	0	0	0	0	0	0	0	0	0	0	0	0	0	0	0	0	0	0	0	0
4930556N13Rik	0	0	0	0	0	2	0	0	0	1	1	0	3	3	0	0	0	3	0	1	0
4930557B15Rik	0	0	0	0	0	0	0	0	0	0	0	0	0	0	0	0	0	0	0	0	0
4930557F08Rik	0	0	0	0	0	0	0	0	0	0	0	0	0	0	0	0	0	0	0	0	0
4930557F10Rik	0	0	0	0	0	0	0	0	0	0	0	0	0	0	0	0	0	0	0	0	0
4930557J02Rik	0	0	0	0	0	0	0	0	0	0	0	0	0	1	0	0	0	0	0	0	0
4930557K07Rik	0	0	6	4	1	2	0	3	0	0	0	0	0	0	0	1	0	2	1	1	0
4930558C23Rik	0	0	1	0	1	2	2	0	0	0	0	0	0	0	0	1	0	2	1	0	0
4930558F17Rik	0	0	0	0	0	0	0	0	0	0	0	0	0	0	0	0	0	0	0	0	0
4930558G05Rik	0	0	0	0	0	0	0	0	0	0	0	0	0	0	0	0	0	0	0	0	0
4930558J18Rik	1	1	2	2	2	4	2	0	3	0	0	5	4	3	5	9	5	11	4	5	8
4930558K02Rik	2	1	3	2	5	3	5	6	4	1	2	5	0	5	1	3	4	6	3	3	2
4930559C10Rik	0	0	0	0	0	0	0	0	0	0	0	0	0	0	0	0	0	0	0	0	0
4930562C15Rik	218	231	225	186	244	133	311	335	229	215	359	389	204	316	384	307	354	351	268	195	366
4930562F07Rik	2.57	0	2.78	0	0	6.44	0	1.31	0	4.05	0	1.35	2.41	0	0	3.61	0	0	2.32	3.8	1.36
4930562F17Rik	0	0	0	0	0	0	0	0	0	0	0	0	0	0	0	0	0	0	0	0	0
4930563E18Rik	0	1	1	0	0	3	3	0	2	1	0	1	0	2	3	0	1	0	0	0	0
4930563E22Rik	9.14	12.27	16.53	8.22	11.19	14.41	14.51	5.13	7.03	7.08	10.12	9.1	6.15	7.1	5.12	12.23	5.03	15.14	6.16	10.3	3.07
4930563F08Rik	1	2	5	5	5	0	7	3	2	2	4	3	2	7	1	1	0	2	1	10	3
4930563H07Rik	0	0	0	0	0	0	0	0	0	0	0	0	0	0	0	0	0	0	0	0	0
4930563I02Rik	0	0	0	0	0	0	0	0	0	0	0	0	0	0	0	0	0	0	0	0	0
4930563J15Rik	0	0	2	3	2	3	5	0	0	0	1	0	3	2	0	1	1	1	2	2	7
4930563M20Rik	0	0	0	0	0	0	0	0	0	0	0	0	0	0	1	0	0	0	0	0	0
4930563M21Rik	3	3	4	2	3	6	3	1	1	3	3	2	2	1	1	3	1	1	2	5	1
4930564C03Rik	0	0	3	4	2	7	2	4	2	0	2	1	1	5	1	0	1	4	2	5	3
4930564D02Rik	0	0	0	0	0	0	0	0	0	0	0	0	0	0	0	0	0	0	0	0	0
4930565D16Rik	0	0	0	0	0	0	0	0	0	0	0	0	0	0	0	0	0	0	0	0	0
4930565N06Rik	12	10	18	24	18	35	29	28	11	18	11	15	16	39	22	24	16	13	18	26	39
4930566D17Rik	23	16	43	38	37	35	37	25	12	27	15	26	21	35	31	32	23	17	23	24	30
4930567H12Rik	8	2	4	1	6	7	3	5	0	3	0	3	0	2	1	1	0	1	1	3	1
4930567H17Rik	0	0	0	0	0	0	0	0	0	0	0	0	0	0	0	0	0	0	0	0	0
4930567J20Rik	0	0	0	0	0	0	0	0	0	0	0	0	0	0	0	0	0	0	0	0	0
4930567K12Rik	0	0	0	0	0	0	0	0	0	0	0	0	0	0	0	0	0	0	0	0	0
4930567K20Rik	0	0	0	0	0	0	0	0	0	0	0	0	0	0	0	0	0	0	0	0	0
4930568A12Rik	5	0	3	5	2	6	3	5	1.28	2	2	0	3	3	7.61	9	8	2	13	8.78	6
4930568A13Rik	0	0	0	0	0	0	0	0	0	0	0	0	0	0	0	0	0	0	0	0	0
4930568D16Rik	0	0	0	0	0	0	0	0	0	0	0	0	0	0	0	0	0	0	0	0	0
4930568E12Rik	0	0	0	0	0	0	0	0	0	0	0	0	0	0	0	0	0	0	0	0	0
4930568G15Rik	0	0	0	0	0	0	0	0	0	0	0	0	0	0	0	0	0	0	0	0	0
4930570E01Rik	0	0	0	0	0	0	0	0	0	0	0	0	0	0	0	0	0	0	0	0	0
4930570E03Rik	0	0	0	0	0	0	0	0	0	0	1	0	0	3	0	1	1	0	0	0	0
4930570G19Rik	4.34	5	12.68	8	7.57	5.21	11	7.67	13.11	14.46	10.55	7	3	1.57	3	18.62	1	8	10.82	12	18
4930571K23Rik	0	0	0	0	0	0	0	0	0	0	0	0	0	0	0	0	0	0	0	0	0
4930571O06Rik	0	0	0	0	0	0	0	0	0	0	0	0	0	0	0	0	0	0	0	0	0
4930572G02Rik	0	0	0	0	0	0	0	0	0	0	0	0	0	0	0	0	0	0	0	0	0
4930572K03Rik	0	0	0	0	0	0	0	0	0	0	0	0	0	0	0	0	0	0	0	0	0
4930572O03Rik	0.65	0	0	0	0	0	0	0	0	0	0	0.83	0	0	0	0	0	0	0	0	0
4930572O13Rik	0	0	0	0	0	0	0	0	0	0	0	0	0	0	0	0	0	0	0	0	0
4930573C08Rik	0	0	0	0	0	0	0	0	0	0	0	0	0	0	0	0	0	0	0	0	0
4930573C15Rik	0	0	1	0	0	0	0	0	0	0	0	0	0	0	0	0	0	0	0	1	0
4930573H18Rik	3	1	2	1	0	1	1	0	0	0	0	3	0	0	1	0	0	0	0	0	2
4930573O16Rik	0	0	0	0	0	0	0	0	0	0	0	0	0	0	0	0	0	0	0	0	0
4930577N17Rik	57.71	63.97	50.25	60.52	43.88	69.09	49.18	34.76	46.79	58.99	50.2	48.17	56.54	68.15	71.23	69.57	50.26	57.51	46.72	63.14	63.46
4930578E11Rik	0	1	0	0	1	0	0	0	0	0	0	0	0	0	0	0	0	0	0	0	0
4930578G10Rik	0	0	5.08	5.39	5.76	0	3.22	0	4.65	6.74	3.4	10.13	0.38	1.36	2.77	0	1.31	0	0	1	0
4930578I06Rik	0	0	0	0	0	0	0	0	0	0	0	0	0	0	0	0	0	0	0	0	0
4930578L24Rik	8	6	12	9	7	7	12	2	6	6	1	5	12	10	10	10	8	3	15	10	11
4930578M01Rik	2	5	3	1	4	9	1	1	1	4	2	1	0	0	1	9	0	3	3	1	2
4930578N18Rik	0	0	0	0	0	0	0	0	0	0	0	0	0	0	0	0	0	0	0	0	0
4930579C12Rik	0	0	0	0	0	0	0	0	0	0	0	0	0	0	0	3.07	3.96	1.28	1.18	0	1.22
4930579D09Rik	0	0	0	0	0	0	0	0	0	0	0	0	0	0	0	0	0	0	0	0	0
4930579F01Rik	1	0	2	4	0	0	2	0	1	1	1	1	1	2	3	0	1	0	1	0	0
4930579G18Rik	7.01	7	21	23	26	13	12.01	14	10	16.01	19.03	14	11	19.03	18.01	23	17.03	14.03	27	21	24.03
4930579G24Rik	61	39	41	63	42	35	31	34	60	44	53	28	34	71	57	70	92	132.82	70	88	105
4930579H20Rik	3	2	1	2	0	1	0	8	2	2	0	1	1	1	1	2	0	3	1	3	1
4930579J19Rik	6	5	10	2	5	3	2	3	2	1	6	3	0	1	5	4	1	3	4	6	6
4930579K19Rik	13	15	12	16	13	10	12	11	3	13	7	8	4	15	20	10	14	13	7	8	12
4930579P08Rik	0	0	0	0	0	0	0	0	0	0	0	0	0	0	0	0	0	0	0	0	0
4930581F22Rik	38	54	59	96	58	79	64	36	41	27	32	25	52.06	75	65.06	85	64	69	65	61	72
4930583I09Rik	0	0	0	0	0	0	0	0	0	0	0	0	0	0	0	0	0	0	0	0	0
4930583K01Rik	0	0	0	0	0	1	0	0	0	0	0	0	0	0	0	0	0	0	1	0	0
4930583P06Rik	1	0	1	1	0	2	0	0	0	0	0	0	0	0	0	2	0	0	0	0	0
4930584F24Rik	0	0	0	0	0	0	0	0	0	0	0	0	0	0	0	0	0	0	0	0	0
4930586N03Rik	0	0	0	0	0	0	0	0	0	0	0	0	0	0	0	0	0	0	0	0	0
4930587E11Rik	0	0	0	0	0	0	0	0	0	0	0	0	0	0	0	0	0	0	0	0	0
4930588J15Rik	0	0	0	0	0	0	0	0	0	3	0	0	1	1	2	0	0	0	0	0	0
4930588K23Rik	2	0	3	0	4	1	0	0	0	0	2	0	0	0	0	3	0	0	1	2	3
4930589L23Rik	0	0	1	0	0	0	0	0	0	0	0	0	4	3	3	0	9	2	2	2	1
4930590A17Rik	0	0	0	0	0	0	0	0	0	0	0	0	0	0	0	0	0	0	0	0	0
4930590J08Rik	21	32	53	57	37	62	44	23	42	53	43	32	35	47	33	48	35	38	55	55	41
4930590L14Rik	0	0	0	0	0	0	0	0	0	0	0	0	0	0	0	0	0	0	0	0	0
4930590L20Rik	0	0	0	0	0	0	0	0	0	0	0	0	0	0	0	0	0	0	0	0	0
4930591A17Rik	0	0	0	0	0	0	0	0	1	0	0	0	0	0	1	0	1	0	0	0	0
4930591E09Rik	0	0	0	0	0	0	0	0	0	0	0	0	0	0	0	0	0	0	0	0	0
4930592A05Rik	1.06	1.07	0	3.2	0	0	1.03	0	1.06	0	0	0	0	2.12	0	0	1.05	0	1.06	3.16	0
4930592C13Rik	0	0	0	0	0	0	1	0	0	0	0	0	0	0	0	0	2	0	0	0	3
4930592I03Rik	12	8	11	10	7	10	15	6	7	17	4	5	11	14	22	18	18	4	8	17	7
4930593A02Rik	1	1	0	0	0	0	0	0	0	0	1	0	0	0	0	2	0	0	0	0	0
4930593C16Rik	0	0	0	0	0	0	0	0	0	0	0	0	0	0	0	0	0	0	0	0	0
4930594C11Rik	23	22	27	55	45	51	41	15	19	23	27	23	31	77	61	52	39	46	67	47	60
4930594M22Rik	14	12.38	24	28.54	21	31.8	12.18	15	19.06	12	7.02	15	11	21	25.39	24.65	18.57	11.22	27	11.03	24
4930594O21Rik	0	0	0	0	0	0	0	0	0	0	0	0	0	0	0	0	0	0	0	0	0
4930595D18Rik	0	0	0	0	0	0	0	0	0	0	0	0	2	0	1	2	1	0	3	0	0
4930595L18Rik	0	0	0	0	0	0	0	0	0	0	0	0	0	0	0	0	0	0	0	0	0
4930595M18Rik	0	0	0	0	0	0	0	0	0	0	0	0	0	0	0	0	0	0	0	0	0
4930596D02Rik	0	0	0	0	0	0	0	0	0	0	0	0	0	0	0	0	0	0	0	0	0
4930596I21Rik	2	0	1	1	0	4	1	1	0	0	0	0	0	1	2	1	0	2	2	0	0
4930597A21Rik	0	0	1	3	0	0	0	0	0	1	1	0	0	0	1	1	0	0	1	0	0
4930597G03Rik	0	0	0	0	0	0	0	0	0	0	0	0	0	0	0	0	0	0	0	0	0
4930597O21Rik	14.24	33.39	24.41	26.4	16.08	13.13	23	14.05	21.2	21	18.26	14	24.03	25.26	19.13	19.32	22	24.36	25	20.53	25.43
4930598A11Rik	0	0	0	0	0	0	0	0	0	1	1	1	0	1	0	0	0	0	0	0	0
4930598F16Rik	0	0	0	0	0	0	0	0	0	0	0	0	0	0	0	0	0	0	0	0	0
4930598N05Rik	0	0	0	0	0	0	0	0	0	0	0	0	0	0	0	0	0	0	0	0	0
4930599N23Rik	9.75	8.34	12.22	31.27	25.17	23.04	16.34	18.75	9.25	20.89	16.97	12.15	28.29	48.38	46.99	27.74	39.36	7.48	42.76	16.38	21.47
4931400O07Rik	0	0	0	0	0	0	0	0	0	0	0	0	0	0	0	0	0	0	0	0	0
4931402G19Rik	2.01	3.07	5.08	8.17	2.02	5.08	6.03	1.01	0	2.04	2	0	1	2.03	4.02	0	1	6	7.03	7.06	3.03
4931403E22Rik	4	1	8	6	3	11	3	6	0	2	3	5	2	3	3	5	5	1	2	0	6
4931403G20Rik	9	11	12	14	7	10	5	9	6	7	5	7	4	11	11	6	9	11	8	8	11
4931406B18Rik	0	0	0	0	0	0	0	0	0	0	0	0	1	1	1	2	0	0	0	0	0
4931406C07Rik	704	793	619	730	729	740	758	596	743	862	805	742	508	713	693	694	787	850	681	700	714
4931406H21Rik	81	99.67	175.57	209.2	161.13	208.38	243.35	99.32	130.58	127.3	157.9	162.61	139.46	184.79	184.46	178.61	91.22	81.23	161.81	174.87	188.8
4931408C20Rik	0	0	0	0	0	1	1	0	0	2	0	0	1	2	1	0	1	2	1	0	0
4931408D14Rik	6	29	6	7	10	6	4	1	1	23	2	10	11	16	18	4	8	10	4	6	9
4931413K12Rik	14	12.62	38.91	19.95	30.03	31.08	16.03	5.33	17.81	12.11	16.44	30.36	25.2	43.24	35.72	17.63	15	12.2	12.51	11.9	15.98
4931414P19Rik	271	219	193	281	229	297	302	222	301	250	309	278	193	277	262	268	244	298	313	281	282
4931415C17Rik	4	7	5	9	4	5	7	6	5	1	3	3	3	5	4	9	8	4	3	2	2
4931417E11Rik	0	0	0	0	0	0	0	2	0	0	0	0	0	0	0	0	0	0	0	0	0
4931419H13Rik	0	0	0	0	0	0	0	0	0	0	0	0	0	0	0	0	0	0	0	0	0
4931420L22Rik	0	0	0	0	0	0	0	0	0	0	0	0	0	0	0	0	0	0	0	0	0
4931422A03Rik	9.9	11.53	15.49	7.81	7.82	13.71	6.49	5.55	8.9	7.58	13.09	7.74	15.06	17.32	17.97	7.99	4.34	6.56	11.3	9.71	19.45
4931428F04Rik	90.29	91.79	115.41	83.86	75.66	96.65	86.14	72.11	90.43	81.32	74.37	52.83	45.82	98.62	108.46	164.12	78.54	140.88	121.92	132.44	108.52
4931428L18Rik	0	0	0	0	0	0	0	0	0	0	0	0	0	0	0	0	0	0	0	0	0
4931429L15Rik	1	0	0	2	1	0	0	1	0	0	0	1	2	0	0	0	0	0	0	1	1
4931429P17Rik	0	1	0	0	0	0	0	0	0	0	0	0	0	0	0	0	0	0	0	0	0
4931430N09Rik	16	7	24	31	14	38	28	17	14	9	12	15	14	18	14	19	16	9	13	14	17
4931431B13Rik	0	0	1	0	1	0	0	0	2	0	0	0	0.59	0	0	0	1	0	0	0	0
4931431C16Rik	1.55	0	2.82	0	0	0	3.03	3.15	3.11	1.23	0	3.1	0	3.14	5.49	0	0	6.44	5.24	0	0
4931439C15Rik	0	0	0	2	0	0	0	0	0	0	0	0	0	0	0	0	0	0	0	0	0
4931440J10Rik	0	0	0	0	0	1	0	0	0	0	0	0	0	0	0	0	0	0	1	0	0
4931440P22Rik	31.92	36.61	21.07	34.96	35.85	50.04	45.29	24.01	50.91	37.2	52.93	30.27	42.57	43.89	66.12	38.66	48.31	45.99	45.81	35.03	46.15
4932411N23Rik	0	0	0	0	0	0	0	0	0	0	0	0	0	0	0	0	0	0	0	0	0
4932412D23Rik	0	0	0	0	0	1	0	0	0	0	0	0	0	0	0	0	0	0	0	1	0
4932413F04Rik	9	9	4	5	11	6	9	2	3	6	2	1	8	8	15	9	7	7	3	13	9
4932414J04Rik	0	0	0	0	0	0	0	0	0	0	0	0	0	0	0	0	0	0	0	0	0
4932414N04Rik	0	0	0	0	0	0	0	0	0	0	0	0	0	0	0	0	0	0	0	0	0
4932415M13Rik	0	0	0	0	0	0	0	0	0	0	2	0	0	0	0	0	0	0	0	0	0
4932416K20Rik	0	0	0	0	0	0	0	0	0	0	0	0	0	0	0	0	0	0	0	0	0
4932429P05Rik	0	0	0	0	0	0	0	0	0	0	0	0	0	0	0	0	0	0	0	0	0
4932431L22Rik	0	0	0	0	0	0	0	0	0	0	0	0	0	0	0	0	0	0	0	0	0
4932431P20Rik	0	0	2	1	1	0	1	0	0	0	0	0	1	2	0	0	0	2	0	0	0
4932435O22Rik	0	0	0	0	0	1	0	0	0	0	0	0	1	0	0	0	0	0	0	0	1
4932437C15Rik	11	18	16	29	23	20	16	6	14	12	10	7	9	44	16	28	11	13	13	14	27
4932438A13Rik	3736	3853	4651	5470	5298	4978	5771	4405	5141	4495	4763	3956	4434	5439	5277	5791	5962	5674	5911	5680	5556
4932438H23Rik	4	9	10	35	14	28	19	12	9	14	11	8	21	23	25	15	14	24	25	28	25
4932441J04Rik	0	0	0	0	0	0	0	0	0	0	0	0	0	0	0	0	0	0	0	0	0
4932443L11Rik	31	31	56	49	53	50	71	16	40	46	22	49	27	35	31	43	25	32	38	39	50
4932702P03Rik	1.3	0	0	0	0	0	0	0	0	0	0	0	0	0	0	0	0	0	0	0	0
4933400A11Rik	0	0	1	3	2	0	0	2	0	0	1	1	0	0	1	0	0	0	3	0	1
4933400B14Rik	0	0	0	0	0	0	0	0	0	0	0	0	0	0	0	0	0	0	0	0	0
4933400C23Rik	0	0	0	0	0	0	0	0	0	0	0	0	0	0	0	0	0	0	0	0	0
4933400F21Rik	59	42	125	93	78	125	60	44	61	72	54	54	35	78	40	67	36	39	68	55	53
4933400L20Rik	0	0	0	0	0	0	0	0	0	0	0	0	0	0	0	0	0	0	0	0	0
4933401B06Rik	0	0	0	0	0	0	0	0	0	0	0	0	0	0	0	0	0	0	0	0	0
4933401D09Rik	0	2	4	0	0	0	0	0	0	0	0	0	0	1	0	1	0	0	0	1	0
4933401H06Rik	12	4	18	13	10	12	14	4	7	14	6	10	7	6	8	5	6	4	5	14	8
4933402C05Rik	0	0	0	0	0	0	0	0	0	0	0	0	0	0	0	0	0	0	0	0	0
4933402C06Rik	0	0	0	0	0	0	0	0	0	0	0	0	0	0	0	0	0	0	0	0	0
4933402D24Rik	6	3	4	4	3	3	4	3	3	1	8	1	1	1	3	7	0	0	3	4	2
4933402J07Rik	0	0	0	0	0	0	0	0	0	0	0	0	0	0	0	0	0	0	0	0	0
4933402J10Rik	0	0	0	0	0	0	0	0	0	0	0	0	0	0	0	0	0	0	0	0	0
4933402J15Rik	0	0	0	0	0	0	0	0	0	0	0	0	0	0	0	0	0	0	0	0	0
4933402N03Rik	0	0	0	0	0	0	0	0	0	0	0	0	0	0	0	0	0	0	0	0	0
4933402N22Rik	0	0	0	0	0	0	0	0	0	0	0	0	0	0	0	0	0	0	0	1.19	0
4933403O08Rik	5	4	2	2	7	3	4	10	7	8	0	0	0	2	0	2	1	2	1	0	0
4933404G15Rik	0	0	0	0	0	0	0	0	0	0	0	0	0	0	0	0	0	0	0	0	0
4933404K08Rik	0	0	0	0	0	0	0	0	0	0	0	0	0	0	0	0	0	0	0	0	0
4933404K13Rik	2	14	5	2	6	4	7	8	0	8	0	6	0	3	10	8	3	1	2	3	6
4933404O12Rik	79	116	91	117	119	88	124	88	135	87	97	128	110	174	159	160	181	226	129	200	198
4933405D12Rik	1	2	2	0	2	1	0	4	1	0	0	0	1	2	1	0	0	0	2	0	2
4933405E24Rik	0	0	0	0	0	0	0	0	0	0	0	0	0	0	0	0	0	0	0	1	0
4933405L10Rik	4	0	7	4	1	5	0	2	0	4	2	0	0	2	6	0	1	0	3	2	4
4933405O20Rik	0	0	0	0	0	0	0	0	0	0	0	0	0	0	0	0	0	0	0	0	0
4933406B17Rik	43	33	41	35	31	31	45	59	25	32	21	23	17	33	33	24	31	38	26	21	29
4933406C10Rik	18	21	21	13	12	36	18	25	32	32	47	37	7	18	12	21	16	25	30	21	24
4933406D12Rik	0	0	0	0	0	0	0	0	0	0	0	0	0	0	0	0	0	0	0	0	0
4933406F09Rik	0	0	0	0	0	0	0	0	0	0	0	0	0	0	0	0	0	0	0	0	0
4933406G16Rik	0	0	0	1	0	0	0	0	0	0	0	0	0	0	0	0	0	0	0	0	0
4933406I18Rik	2	7	1	7	3	6	6	4	4	2	6	3	0	2	7	10	3	10	9	8	11
4933406J09Rik	0	0	0	2	0	0	0	0	0	0	0	0	0	0	0	0	0	0	0	0	0
4933406J10Rik	2	3	0	5	1	2	7	3	0	2	1	5	1	2	8	3	3	1	4	1	4
4933406K04Rik	0	0	0	0	0	0	0	0	0	0	0	0	0	0	0	0	0	0	0	0	0
4933407E24Rik	2	4	3	0	0	3	4	4	2	0	1	2	0	3	0	1	0	2	0	0	7
4933407G14Rik	0	1	0	1	1	1	2	0	1	0	0	0	0	0	0	0	0	0	0	0	0
4933407I05Rik	0	0	0	0	0	0	1	0	0	0	0	0	0	0	3	0	0	0	0	2	0
4933407K13Rik	60	58	90	71	103	119	68	66	43	47	61	60	36	93	76	82	77	72	72	88	73
4933407L21Rik	0	2	0	1	0	0	1	0	0	0	0	0	0	0	0	1	0	4	0	0	1
4933407O12Rik	8	7	7	9	12	14	16	5	8	11	8	6	8	7	13	13	18	21	16	15	23
4933408J17Rik	2	0	0	0	0	5	0	0	0	0	1	0	0	0	1	1	0	0	0	0	1
4933408N05Rik	0	0	1	0	2	0	0	0	0	0	0	0	0	0	0	0	0	0	1	0	0
4933409F18Rik	0	0	0	0	0	0	0	0	0	0	0	0	0	0	0	0	0	0	0	0	0
4933409G03Rik	0	0	0	0	0	0	0	0	0	0	0	0	0	0	0	0	0	0	0	0	0
4933409K07Rik	0	2.67	0	1.71	0	5.43	0	1.17	0	0	0	0	1.2	2.25	4.85	2.44	0	3.53	0	3.79	0
4933411E08Rik	0	2	1	1	3	1	0	0	1	0	0	0	1	1	1	0	1	0	1	1	0
4933411G06Rik	0	0	0	0	0	0	0	0	0	0	0	0	0	0	0	0	0	0	0	0	0
4933411K16Rik	11	10	25	24	14	44	18	29	19	13	8	16	20	17	18	15	16	17	23	16	22
4933412E12Rik	193	181	196	310	190	240	222	195	243	189	182	188	485	456	448	328	543	320	453	262	295
4933412E24Rik	0	0	0	0	0	0	0	0	0	0	0	0	0	0	0	0	0	0	0	0	0
4933412O06Rik	0	0	0	0	0	0	1	0	0	0	0	0	2	0	1	0	0	2	0	0	0
4933413J09Rik	0	4.61	5.98	4.4	2.33	4.31	7.98	0	5.33	8.56	0	4.31	0	8.94	9.82	7.31	2	2.82	10.01	12.28	4.77
4933413L06Rik	0	0	0	0	0	0	0	0	0	0	0	0	0	1	0	0	0	0	0	0	0
4933414I15Rik	0	0	0	0	0	0	0	0	0	0	0	0	0	0	0	0	0	0	0	0	0
4933416E03Rik	0	0	0	0	0	0	0	0	0	0	0	0	0	0	0	0	0	0	0	0	0
4933416E14Rik	0	0	0	0	0	0	0	0	0	0	0	0	0	0	0	0	0	0	0	0	0
4933416I08Rik	0	0	0	0	0	0	0	0	0	0	0	0	1	0	0	0	0	0	0	0	0
4933416M06Rik	0	0	0	0	0	0	0	0	0	0	0	0	0	0	0	0	0	0	0	0	0
4933416M07Rik	14.74	16.42	23.44	28.07	31.27	37.68	46.85	16.7	18.13	21.62	18.76	21.9	32.93	34.73	28.81	27.35	25.27	22.3	31.56	18.75	29.97
4933416O17Rik	0	0	0	0	0	0	0	0	0	0	0	0	0	0	0	0	0	0	0	0	0
4933417A18Rik	0	0	0	0	0	0	1	0	0	0	0	0	0	0	0	0	0	0	0	0	0
4933417D19Rik	3	5	12	9	3	8	3	1	1	11	2	7	4	3	2	3	5	8	1	2	6
4933417E11Rik	0	0	1	0	1	1	2	0	2	0	0	1	0	1	0	0	0	0	0	0	0
4933417G07Rik	8	5	4	2	3	2	3	4	2	2	1	9	2	0	2	5	1	2	7	3	7
4933417O13Rik	14	15	17	23	25	25	18	7	13	17	16	12	12	24	10	23	6	7	19	23	11
4933421I07Rik	0	0	0	0	0	0	0	0	0	0	0	0	0	0	0	0	0	0	0	0	0
4933421O10Rik	139	149	186	150	152	174	145	134	154	134	162	132	138	168	128	142	109	156	125	140	155
4933422A05Rik	1	0	1	0	1	2	0	1	0	2	0	0	3	0	1	0	0	1	1	1	2
4933423K11Rik	0	0	2	0	0	0	0	0	0	0	0	0	0	1	0	0	0	0	0	0	0
4933424G05Rik	6	4	8	10	5	2	8	4	6	1	2	4	2	9	6	3	4	1	3	5	7
4933424G06Rik	0	0	0	0	0	1	0	0	0	0	0	0	0	0	0	0	0	0	0	0	0
4933424L21Rik	11	3	5	8	8	5	4	6	5	5	9	7	9	2	2	2	9	8	3	12	9
4933424M12Rik	3	5	3	9	9	7	5	3	4	0	3	2	1	1	1	0	2	2	1	0	4
4933425B07Rik	0	0	0	1	2	0	0	0	0	0	0	3	2	2	1	0	3	0	0	0	0
4933426B08Rik	15	18	31	39	22	30	22	21	17	19	24	17	21	13	26	30	17	10	22	15	25
4933427D06Rik	1	6	1	4	1	1	0	0	0	10	0	8	0	3	1	3	4	2	8	0	8
4933427D14Rik	340	353	379	509	523	459	413	308	342	347	335	328	405	544	479	403	429	498	478	485	476
4933427E11Rik	4	3	6	4	10	8.1	1	2	1	1	2	4	3	1	4	1	1	2	1	4	6
4933427E13Rik	0	0	0	0	0	0	0	0	0	0	0	0	0	0	0	0	0	0	0	0	0
4933427I04Rik	0	0	0	1	0	0	1	1	0	0	1	0	0	0	0	2	0	0	0	1	3
4933427I22Rik	0	0	0	0	0	0	0	0	0	0	0	0	0	0	0	0	0	0	0	0	0
4933428C19Rik	0	0	0	0	0	0	0	0	0	0	0	0	0	0	0	0	0	0	0	0	0
4933428G20Rik	98.03	126.1	198.19	159.73	173.29	211.22	176.13	115.06	106.07	112.05	109.11	112.03	125.1	161.2	143.09	143.28	109.18	102	126.11	142.07	140.04
4933428M09Rik	0	0	4	4	2	2	1	3	3	4	0	1	0	0	0	1	2	1	3	1	0
4933429K18Rik	0	0	0	0	0	0	0	0	0	0	0	0	0	0	0	0	0	0	0	0	0
4933429O19Rik	0	0	0	0	0	0	0	0	0	0	0	0	0	0	0	0	0	0	0	0	0
4933430H16Rik	0	0	0	0	0	0	0	0	0	0	0	0	0	0	0	0	0	0	0	0	0
4933430I17Rik	11	12	17	20	10	25	14	14	13	4	12	10	15	23	25	16	23	22	19	16	25
4933430M04Rik	0	0	0	0	0	0	0	0	0	0	0	0	0	0	0	0	0	0	0	0	0
4933430N04Rik	0	0	0	0	0	0	0	0	0	0	0	0	0	0	0	0	0	0	0	0	0
4933431E20Rik	51.06	63.34	53	46	66.13	40.1	46.06	35.08	63	41.07	28.09	38.95	31.04	73.08	34.12	54.05	47.05	91.08	47.09	51.06	62.13
4933431G14Rik	2	16	12	11	14	13	12	8	7	17	3	4	4	15	16	15	5	7	14	9	15
4933431J24Rik	0	0	0	0	0	0	0	0	0	0	1	0	0	0	0	0	0	0	0	0	0
4933431K23Rik	13	4	14	12	16	3	9	12	7	4	9	8	4	2	18	6	4	8	4	4	11
4933432G23Rik	0	0	0	0	0	0	0	0	0	0	2	0	0	0	0	0	0	0	0	0	0
4933432I03Rik	1	0	1	0	0	0	1	2	0	1	0	0	5	3	1	1	1	2	1	4	0
4933432I09Rik	4	6	5	6	1	1	0	9	0	4	0	8	0	5	3	2	2	1	0	1	1
4933432K03Rik	0	1	1	0	0	2	0	0	1	1	0	1	0	0	0	0	0	0	0	0	0
4933433F19Rik	0	0	0	0	0	0	0	0	0	0	0	0	0	0	0	0	0	0	0	0	0
4933433G08Rik	0	0	0	0	0	0	0	0	0	0	0	0	0	0	0	0	0	0	0	0	0
4933433G15Rik	1	7	4	3	2	3	1	3	4	1	1	0	3	2	1	1	3	2	5	0	2
4933433G19Rik	2	0	1	3	1.01	3	2.02	1.01	0	1	1.01	1	0	1.02	0	2.01	0	1	3.03	4.01	3.02
4933433H22Rik	1	5	1	6	5	2	4	1	1	3	0	5	4	16	24	8	1	2	11	4	5
4933433N18Rik	0	0	1	0	0	0	0	1	0	0	0	0	0	0	0	0	0	0	0	0	0
4933434E20Rik	670.51	752.56	596.78	716.58	771.59	736.55	651.83	547.81	651.7	624.76	624.12	532.88	644.78	869.72	886.48	783.4	889.67	900.71	729.64	649.65	719.29
4933434P08Rik	2	0	1	2	1	6	1	1	0	0	4	2	2	1	1	1	0	0	3	2	0
4933435C09Rik	2	0	0	0	0	1	1	0	0	0	1	0	1	0	0	0	0	1	2	0	2
4933436E23Rik	0	0	0	0	0	0	0	0	0	0	0	0	0	0	0	0	0	0	0	0	0
4933436H12Rik	0	0	0	0	1	0	2	0	0	0	0	0	0	0	0	1	0	3	0	0	0
4933436I01Rik	0	0	0	0	0	0	0	0	2	0	0	0	0	0	0	0	0	0	0	0	0
4933438B17Rik	0	0	0	0	0	0	0	0	0	0	0	0	0	0	0	0	0	0	0	0	0
4933438K21Rik	0	0	0	0	0	0	2	0	0	0	0	0	0	0	0	0	0	0	0	0	0
4933439C10Rik	144.16	141.52	208.22	232.98	199.57	262.88	219.33	160.94	119.45	142.07	160.56	196.65	114.63	148.61	148.04	212.97	134.41	224.75	175.1	189.65	198.54
4933439K11Rik	4	9	3	12	9	12	9	7	8	6	7	11	8	18	13	12	12	7	5	10	14
4933440J02Rik	1	1	0	0	0	0	0	0	0	0	1	0	0	0	0	0	0	0	0	0	0
4933440M02Rik	0	1	0	2	0	0	0	0	0	0	2	0	1	2	0	1	0	3	3	1	1
4933440N22Rik	62.72	46.59	59.9	80.56	53.71	67.38	59.87	40.36	33.72	31.65	51.99	38.12	67.61	83.08	75.99	68.01	52.66	70.08	63.79	51.25	87.82
5031410I06Rik	0	0	0	0	0	0	0	0	0	0	0	0	0	0	0	0	0	0	1.95	0	0.89
5031425E22Rik	292.34	256.69	354.86	372.85	283.08	386.58	422.72	285.17	263.13	256.84	249.26	247.4	147.34	249.35	256.11	346.34	276.95	284.46	319.16	355.21	271.54
5031425F14Rik	2	9	3	5	6	3	5	0	4	3	5	4	5	12	8	7	7	9	2	10	4
5031426D15Rik	120	117	255	185	159	263	212	132	115	166	131	162	102	146	112	174	92	152	163	168	183
5031434C07Rik	31	22	45	34	29	63	34	19	18	32	33	25	29	26	31	34	29	32	32	26	45
5031434O11Rik	26.33	41.55	42.39	58.47	53.23	62.96	48.24	31.26	22.78	39.25	50.05	43.4	36.44	48.03	49.9	47.1	38.48	53.41	39.06	45.51	46.47
5031439G07Rik	2071	2452	2071	2989	2722	2510	2968	2344	3043	2960	2795	2414	3239	4131	3923	3809	4172	4636	3855	4025	3860
5033403F01Rik	0	3	3.41	3.69	4.54	1.36	3.98	5.48	1.86	2.69	2.09	4	8	4.26	5	1.55	2.69	1.66	2.99	12.63	0
5033403H07Rik	6	5	2	2	5	4	11	4	1	2	2	4	0	0	1	8	3	2	3	2	3
5033404E19Rik	0	0	0	0	0	0	0	0	0	0	0	0	0	0	0	0	0	0	0	0	0
5033406O09Rik	36	22	21	24	25	28	38.88	21	25	19.81	17	24	54	68	66	41	52	46	30	29	39
5033417F24Rik	25.51	16.66	23.57	29.23	33.58	30.67	23.83	20.13	15.07	29.56	18	21.44	23.23	35.14	43.33	37.81	31.64	37.05	32.08	9.76	25.73
5033421B08Rik	1291.87	1796.71	1321.49	1073.34	896.85	1282.39	1418.4	1529.93	1824.46	2285.67	2216.63	2347.48	1947.26	2563.3	2401.16	1379.75	1860.72	1183.33	1262.78	1415.8	985.44
5033426O07Rik	5	3	18	3	7	13	4	10	10	6	6	6	5	8	7	10	4	5	5	14	12
5033430I15Rik	26	24	22	25	35	25	19	20	32	29	22	26	24	23	35	31	39	65	30	30	32
5330411J11Rik	0	0	0	0	0	0	0	0	0	0	0	0	0	2	0	0	1	2	0	0	3
5330413P13Rik	33	43	35	21	29	28	61	57	27	29	32	44	7	21	27	39	26	31	45	15	48
5330416C01Rik	0	0	0	2	0	0	0	0	0	0	0	0	0	0	0	2	0	0	0	0	0
5330425B07Rik	12	3	9	2	4	8	0	2	5	3	1	5	3	3	5	4	0	5	3	1	1
5330429C05Rik	0	0	0	0	0	0	0	0	0	0	0	0	0	0	0	0	0	0	0	0	0
5330434G04Rik	0	0	0	0	0	1	0	0	0	0	1	0	0	0	0	1	0	1	1	0	0
5330438D12Rik	20.09	9.83	7.57	26.81	11.09	10.67	13.67	8.86	8.44	21.87	17.47	15.95	11.12	17.4	13.8	16.1	15.27	8.8	14.77	26.34	16.2
5330439A09Rik	0	0	1	2	2	0	2	0	0	0	0	0	1	0	0	0	0	0	0	1	0
5330439B14Rik	0	0	0	0	0	0	1	0	0	1.03	1	0	0	0	0	0	0	1	0	0	0
5330439K02Rik	0	0	0	0	0	0	0	0	0	0	0	0	0	0	0	0	0	0	4	0	0
5430400D12Rik	184.59	200.58	204.5	236.58	229.19	226.19	237.81	198.65	242.81	224.61	249.39	225.51	157.94	226.42	178.87	263.18	252.2	285.15	205.55	200.61	235.8
5430401F13Rik	0	0	0	0	0	0	0	0	0	0	0	0	0	0	0	0	0	0	0	0	0
5430401H09Rik	3	0	1	3	0	0	3.41	3	0	0	2	1	0	2	0	0	1	1	0	2	3
5430402E10Rik	0	0	0	0	0	0	0	0	0	0	0	0	0	0	0	0	0	0	0	0	0
5430402O13Rik	7	9	6	2	3	5	6	3	1	2	4	0	3	1	5	4	6	5	2	0	1
5430403G16Rik	50	39	31	47	47	57	50	37	47	34	31	39	18.18	49.33	41	65.27	57	59	47.22	73.51	40
5430403N17Rik	1	0	0	0	0	1	0	0	0	1	0	0	0	0	1	1	0	1	1	0	0
5430405H02Rik	37.1	52.59	31.74	43.72	32.72	55.51	34.69	30.76	28.94	14.46	25.46	21.44	44	56.63	51.09	53.5	38.41	46.92	34.67	30.83	35.37
5430416N02Rik	19	25	38	33	28	28	28	21	25	17	22	21	30	64	49	34	36	37	31	40	30
5430421F17Rik	4	6	5	0	7	2	5	6	2	2	1	8	0	6	4	9	3	6	2	1	6
5430425K12Rik	12	9	8	7	9	7	11	6	6	3	6	6	5	4	1	6	14	8	19	4	19
5430427M07Rik	1	2	3	8	1	0	3	0	0	0	1	1	1	6	0	0	0	3	2	4	2
5430428K19Rik	0	0	4	0	1	0	0	1	0	0	0	0	1	3	2	0	1	1	2	0	3
5430431A17Rik	10	9	10	9	14	9	8	3	5	6	5	4	1	14	2	6	5	4	4	7	8
5430434I15Rik	0	0	0	0	0	0	0	0	0	1	0	0	0	0	0	0	0	1	0	0	0
5430435K18Rik	1	1	1	0	0	0	0	0	0	0	0	0	0	0	0	0	0	0	0	1	2
5430437J10Rik	1	0	0	8	0	3	1	1	1	2	0	0	3	7	9	3	3	4	6	5	7
5430440P10Rik	0	0	1	3	0	0	0	0	0	0	0	1	0	0	0	0	2	0	0	0	1
5530400C23Rik	0	0	0	0	0	0	0	0	0	0	0	0	0	0	0	0	0	0	0	0	0
5530401A14Rik	0	0	0	0	0	0	0	0	0	0	0	0	0	0	0	0	0	0	0	0	0
5530601H04Rik	119	118	114	90	124	144	118	104	76	95	80	74	63	137	135	131	112	134	141	107	127
5730403I07Rik	0	0	1	0	0	0	0	0	0	0	0	0	0	0	0	0	0	0	0	0	1
5730405A17Rik	25.18	8.1	32.32	31.34	34.28	44.62	33.34	20.39	18.08	15.17	27.1	21.14	11.05	19.22	22.08	26.35	20.13	25.28	18.15	27.34	35.11
5730405O15Rik	18	9	5	9	14	10	12	2	6	8	3	10	6	7	3	13	8	10	9	9	4
5730408K05Rik	15.1	15.18	4.59	20.91	12.71	33.86	10.42	15.09	12.55	6.94	9.18	5.69	6.85	10.56	25.95	8.14	19.65	19.49	28	21.72	18.28
5730409E04Rik	534	601	469	522	473	593	389	424	488	423	483	405	356	489	426	493	510	525	398	450	423
5730409K12Rik	38.82	46.9	81.36	81.25	86.52	61.8	132.05	63.94	63.35	73.37	98.72	77.69	50.07	66.59	51.49	38.83	28.42	47.19	40.11	62.38	67.47
5730412P04Rik	0	0	0	0	0	0	0	0	0	0	0	0	0	0	0	0	0	0	0	0	0
5730416F02Rik	1	0	4	1	1	1	1	0	0	3	0	1	0	0	2	1	1	0	4	1	2
5730419F03Rik	0	0	3	2	9	1	0	0	0	3	2	4	2	0	0	0	1	0	0	1	1
5730420D15Rik	2	6	6	8	5	7	5	10	7	6	7	7	2	2	9	13	7	5	0	5	5
5730435O14Rik	0	1	0	0	0	0	0	0	0	0	0	0	0	1	0	2	0	0	3	0	0
5730455P16Rik	318	361	321	358	320	350	321	306	383	377	288.93	269	220.97	357	347	355	410	387	303	331	371
5730460C07Rik	0	0	0	0	0	0	0	0	0	0	0	0	0	0	0	0	0	0	2	0	0
5730480H06Rik	6.65	9	18	20	17	20	20	17.87	17.1	4	23	7	9	14.12	17	13	17	7.74	15	10	20
5730488B01Rik	10	22	5	14	23	17	14	7	6	8	4	9	23	25	27	17	11	2	17	5	9
5730507C01Rik	6.92	16	6	15	9.9	14	9.83	11	8	10.22	9	12	10	14.76	11	5	14	15.74	10.49	10	14
5730522E02Rik	0	0	0	0	0	2	2	0	0	0	0	0	1	0	0	0	0	0	0	0	0
5730552O08Rik	5	11	14	10	6	11	12	3	10	9	1	7	19	12	19	13	13	15	5	9	8
5730596B20Rik	13.7	3.72	21.51	10.36	0	4.62	0	0	0	0	8.15	11.34	4.1	0	0	4.67	6.57	5.75	3.92	18.77	12.07
5830408C22Rik	2	1	7	4	1	4	4	1	3	2	0	4	5	1	5	5	2	4	7	1	10
5830411N06Rik	1	3	4	1	5	7	3	1	5	1	3	4	6	10	11	8	8	4	6	6	5
5830416I19Rik	0	0	0	0	2	0	1	1	0	0	2	0	0	0	0	0	2	0	0	0	0
5830417I10Rik	76.07	104.97	91.41	165.37	161.63	114.61	137.15	116.86	132.66	119.59	119.46	95.33	146.31	152.75	155.32	148.39	159.94	146.33	177.69	142.27	153.56
5830418P13Rik	0	1.05	2.07	0	5.39	0	1	1	2.11	2	0	1.12	2	1	3.47	4	2	1.09	2.14	6	4
5830428M24Rik	89	96	99	113	86	98	100	70	83	71	62	67	35	77	52	86	84	84	60	66	84
5830432E09Rik	9.26	8.02	32.06	32	20.32	28.74	18	24.12	10.02	24.12	10.61	11	32.09	46.15	34.3	51	51	47.95	29	37.37	35
5830433I10Rik	35.05	44.61	78.92	60.84	48.2	58.66	61.68	37.26	33.6	41.12	60.63	50.18	38.35	46.66	49.78	57.62	27.86	37.97	46.04	53.36	25.68
5830444B04Rik	4.71	1.18	13.31	4.05	5.53	10.37	4.47	2.19	2.23	3.87	4.55	7.82	0	7.02	4.73	9.4	10.3	5.94	5.06	6.16	2.38
5830448L01Rik	66.8	101.43	78.34	81.65	93.62	95.44	93.92	69.51	97.69	84.79	95.77	82.04	79.72	97.67	91.99	62.92	65.1	100.24	102.44	97.78	86.07
5830454E08Rik	11	13	12	12	10	22	18	9	12	11	18	9	6	13	10	12	7	17	10	8	16
5930403L14Rik	298	371	428	503	450	412	480	355	379	391	422	286	318	517	508	481	492	432	459	405	465
5930403N24Rik	31	50	44	52	35	41	47	43	38	22	22	28	28	41	44	48	58	49	39	55	39
5930430L01Rik	232	280	243	274	321	246	211	158	125	219	200	171	137	223	204	207	190	174	151	150	154
5930438M14Rik	3	1	0	1	2	0	9	2	1	0	0	0	2	0	0	8	1	4	1	1	1
6030407O03Rik	7	10	7	8	7	3	3	2	10	5	8	9	6	10	9	4	4	5	3	1	5
6030426L16Rik	2	1.04	1.08	0	1.26	2.99	3.43	5.41	0	0	0	0	0	0	0	0	1.84	0.31	2	0.16	0
6030440G07Rik	0	0	0	0	0	0	0	0	0	0	0	0	0	0	0	0	0	0	0	0	0
6030442E23Rik	1	0	2	0	0	2	2	1	2	0	0	0	0	0	0	0	1	0	0	1	1
6030442K20Rik	5	7.23	12.92	9.26	7.68	9.51	10.15	3.1	4.13	5.28	7.24	5.17	3.13	5.18	8.42	8.38	5.04	10.54	7.63	6.21	3.1
6030443J06Rik	40	33	32.04	41	44	31	17	18	22	30	15	23	18	33	37	48	32	22	22	26	30
6030458C11Rik	482	517	633	757	716	751	683	488	533	489	527	567	551	752	743	735	756	769	717	656	733
6030466F02Rik	1	7	1	2	3	7	0	1	4	2	0	2	8	1	2	2	3	0	0	7	5
6030468B19Rik	2	7	4	5	7	5	1	6	2	1	6	4	2	6	2	9	0	4	1	8	6
6030469F06Rik	0	0	0	0	0	1	0	0	0	0	0	3	0	0	0	0	0	0	0	0	0
6030471H07Rik	0	0	0	0	0	0	0	0	0	0	0	0	3	0	0	0	0	0	0	0	0
6030498E09Rik	2	0	0	0	0	0	0	0	0	0	0	0	0	0	1	0	0	0	0	0	0
6230400D17Rik	9	12	12	20	13	12	19	5	19	7	13	14	6	12	21	12	17	12	16	17	14
6330403K07Rik	40	34	28	25	23	44	31	27	34	38	37	21	16	23	12	28	24	29	19	42	30
6330407A03Rik	22	24	28	40	28	45	38	21	12	15	11	22	40	67	70	55	33	16	53	28	45
6330409D20Rik	40	32	57.4	63	37	33	50	43	28.23	41	36	50	39	76	39	35	31	30	29	69	39
6330410L21Rik	2.12	7.16	2	0	3.16	0	3.55	0	0	0	2	3	0	1	7.6	0	0	1	0	0	0
6330415B21Rik	0	0	0	0	0	0	0	0	0	0	0	0	0	0	0	0	0	0	0	0	0
6330415G19Rik	5.22	4.3	5.72	5.04	3.68	30.35	7	11.32	0	14.06	6.86	10.75	2.04	4	14.01	15.93	3.13	8.4	4.04	10.38	16.54
6330418K02Rik	40.74	41.66	28.31	43.53	28.03	40.55	32.29	27.99	36.99	26.61	24.69	26.2	22.72	50.6	39.16	30.12	30.97	36.44	37.21	30.79	41.19
6330420H09Rik	0	0	0	0	0	0	0	0	0	0	0	0	0	0	0	0	0	0	0	0	0
6330525I24Rik	4	4	2	2	1	5	0	3	1	0	2	4	0	0	5	1	1	0	0	0	0
6330537M06Rik	20.32	45.85	34.59	38.64	39.66	48.15	41.83	22.44	23.56	36.75	31.68	24.28	24.43	39.79	39.85	71.24	35.66	32.66	41.92	50.95	63.25
6330549D23Rik	13.02	17.12	16.16	27.17	11.2	19.05	14.05	9.1	11.06	15.06	17.09	5.02	24	26.16	18.13	16.04	14.08	12.05	18.17	17.1	10.08
6430411K18Rik	2.74	0.77	0	3.65	5.13	5.14	3	0	0	0	0	0.47	1.61	3.07	0	0	1	0	0	0	0
6430503K07Rik	0	0	0	0	0	0	0	0	0	0	0	0	0	0	0	0	0	0	0	0	0
6430548M08Rik	1609	1943	1897	2535	2484	2232	2387	1951	2692	2253	2571	2105	1964	2318	2118	2147	2136	2305	2284	1983	1994
6430550D23Rik	19	12	24	29	25	15	35	10	12	21	17	22	13	29	14	20	15	27	21	25	15
6430553K19Rik	0	0	0	0	2	0	0	0	0	0	0	0	0	0	2	0	0	0	0	0	0
6430562O15Rik	6	2	3.08	2.01	1.01	5.03	1	1.01	2	1	2.01	1	1	5.05	1.01	0	1.01	0	4.01	1	6.08
6430571L13Rik	10	9	8	8	9.89	5	5	3	3	7	5	1	5	5	5	10	8	8	11	3.74	10
6430573P05Rik	10.39	4.26	20.43	16.83	10.4	19.64	14.2	8	4.1	13.21	21.31	9.35	4.27	18.47	18.48	12.15	16.22	9	16.41	11.42	18.05
6430584L05Rik	20	31	26	23	15	26	40	19	29	23	37	29	9	26	20	24	16	24	29	34	28
6430590A07Rik	44.42	36	31	52.26	44.52	71.84	34	37	22.3	31.51	28.73	24.38	19	42.34	33.88	39.54	14	26.62	36.43	37	46
6430590A10Rik	2	5	1	6	2	2	3	3	3	3	0	1	0	0	3	0	0	3	0	0	2
6430628N08Rik	0	0	0	0	0	0	0	0	0	0	0	0	0	0	0	0	0	0	0	0	0
6430710C18Rik	0	0	0	0	0	0	0	0	1	0	0	0	0	0	0	1	0	0	0	0	0
6530402F18Rik	392.66	439.37	457.62	511.31	463.07	469.47	517.75	396.45	520.96	435.76	473.84	434.37	490.55	594.63	615.22	652.15	640.36	666.67	672.88	593.76	583.72
6530403H02Rik	0	0	0	0	1	0	0	0	0	0	0	0	0	0	0	0	1	0	0	0	0
6530409C15Rik	30	22	65	40	28	45.25	39	11.14	16	38	29.27	24	32	52	39.49	29.12	29	31	52	41	62.67
6530411M01Rik	0	0	0	0	0	0	0	0	0	0	0	0	0	0	0	0	0	0	0	0	0
6720432D03Rik	0	0	0	0	0	0	0	0	0	0	0	0	0	0	0	0	0	0	0	0	0
6720468P15Rik	1	0	0	0	0	1	0	1	0	0	1	0	0	0	4	0	0	0	0	0	1
6720473M11Rik	0	0	0	0	0	0	0	0	0	0	0	0	0	0	0	0	0	1	0	0	1
6720483E21Rik	0	4	0	3	1	4	0	1	0	1	0	0	1	2	2	1	2	1	0	3	1
6720489N17Rik	54	46	37	65	57	68	67	27	54	35	29	23	21.33	43	52.24	65	68	81	48	79	50
6820408C15Rik	170	133	137	124	233	109	199	175	89	74	143	144	107	240	278	204	145	212	144	94	189
6820426E19Rik	0	0	0	0	0	0	0	0	0	0	0	0	0	0	0	0	0	0	0	0	0
6820431F20Rik	2954.82	3205.96	3499.37	4397.56	3942.43	4491.77	4168.7	3137.92	3299.65	3274.92	2819.65	2634.86	3302.51	5187.29	4862.97	4433.19	4307.28	3400.13	4462.21	3736.96	3782.96
7330404K18Rik	0	0	0	0	0	0	0	0	0	0	0	0	0	0	3	0	0	1	3	0	1
7420426K07Rik	0	0	0	0	0	0	0	0	0	0	0	0	0	0	0	0	0	0	0	0	0
7420700N18Rik	0	0	0	0	0	0	0	0	0	0	0	0	0	0	0	0	0	0	0	0	1
7420701I03Rik	0	0	1	0	0	1	0	0	0	3	2	1	0	0	0	0	0	0	0	0	0
7530416G11Rik	0	0	0	0	0	0	0	0	0	0	2	0	1	0	0	0	0	0	0	0	0
7530428D23Rik	0	0	0	0	0	0	0	0	0	0	0	0	0	0	0	0	0	0	0	0	0
7630403G23Rik	0	0	0	0	0	0	0	0	0	0	0	0	0	0	0	0	0	0	0	0	0
8030423F21Rik	4	5	7	12	11	18	13	8	6	5	2	1	17	20	12	8	8	11	10	5	13
8030423J24Rik	0	0	0	0	0	0	0	0	0	0	0	0	0	0	0	0	0	0	0	0	0
8030431J09Rik	333	428	704	939	731	879	701	407	365.72	470	345	440	1201	1364	1439	1124	961	558	995	849	874
8030442B05Rik	1	0	3	1	0	3	0	0	0	0	1	0	2	4	2	0	2	1	2	0	0
8030443G20Rik	0	0	0	0	0	0	0	0	0	0	0	0	0	0	0	0	0	0	0	0	0
8030451A03Rik	13	5	16	7	8	11	21	9	9	3	1	3	13	28	16	9	10	8	14	13	17
8030451O07Rik	0	0	0	0	0	0	0	0	0	0	0	0	0	0	0	0	0	0	0	0	0
8030453O22Rik	17	14	12	22	17	14	30	11	13	18	16	17	11	26	14	15	16	27	19	30	21
8030455M16Rik	0	0	0	0	0	0	0	0	0	0	0	0	0	0	0	0	0	0	0	0	0
8030462N17Rik	720.91	699.96	770	899	898	810	859	809	874	814	752	670	892	1094.95	992.88	926.88	1034.95	1111	1007	792.86	790.84
8030474K03Rik	0	0	0	0	0	0	0	0	0	0	0	0	0	0	0	0	0	0	0	0	0
8430415O14Rik	12	11	12	11	16	14	17	16	15	6	14	8	2	8	5	8	11	9	9	1	13
8430419K02Rik	5	14	13	28	13	23	14	10	8	8	14	17	11	9	15	11	4	12	7	7	9
8430422H06Rik	0	0	0	0	0	0	0	0	0	0	0	0	0	0	0	0	0	0	0	0	0
8430423G03Rik	1	0	0	2	0	0	0	0	0	0	0	0	2	2	0	0	0	0	0	0	1
8430426J06Rik	10	20	37	13	35	19	18	20	23	28	31	34	3	11	8	11	11	16	7	15	8
8430429K09Rik	57.49	84	61.03	59.1	75	59	77.8	87.7	56.02	56.05	58.17	47.42	48.24	71.81	80.18	92.27	75.1	59.15	80.12	60	65.58
8430430B14Rik	4	1	1	1	3	3	0	2	0	0	0	0	0	2	2	3	3	6	1	1	0
8430431K14Rik	46	52	89	67	70	88	70	36	35	45	36	45	36	46	39	38	30	23	56	45	66
8430432A02Rik	8	12	18	18	10	14	10	16	12	11	7	6	10	7	13	15	7	9	7	12	17
8430436N08Rik	1	0	1	3	0	2	1	0	3	0	1	0	0	0	0	1	1	4	0	1	1
8430437L04Rik	0	0	0	2	0	0	0	0	0	0	0	0	0	0	0	0	0	0	0	0	0
9030025P20Rik	543.76	476.3	749.11	727.93	704.93	761.37	732.9	428.43	551.81	663.42	474.59	479.5	476.69	628.65	586.64	660.24	511.79	611.86	598.92	582.91	644.22
9030204H09Rik	0	0	2	0	0	0	0	0	0	0	0	0	0	0	0	0	0	0	0	0	0
9030404E10Rik	54	61	65	81	97	75	61	47	37	52	30	41	74	100	116	81	98	78	73	56	77
9030607J07Rik	1	0	2	0	0	0	0	0	0	0	0	0	0	0	0	0	0	1	0	0	1
9030607L20Rik	68	93	139	187	171	165	112	91	85	90	81	66	233	268	286	165	158	98	201	121	180
9030612E09Rik	10.77	2.04	1.78	5.53	2.01	7	3.25	1.74	2.52	0	0	1.25	0	0	2.49	4	0.76	7.77	1.78	2.48	5
9030616G12Rik	1	1	2	1	1	0	2	1	0	0	0	1	0	0	0	0	0	5	0	3	1
9030619P08Rik	1	0	0	0	0	0	3.01	0	0	2	0	0	0	0	0	0	0	0	0	0	0
9030622O22Rik	259	250	396	377	332	383	382	268	239	223	190	196	140	199	186	235	145	228	213	228	219
9030624G23Rik	2.08	5	0	3.08	4.1	1.01	3.02	1	2	2.01	0	1	2	7.3	1.13	0	1	0	7.76	5	0
9030625G05Rik	0	0	0	0	0	0	0	0	0	0	1	0	0	0	0	0	0	0	0	1	0
9130001E16Rik	7	9	12	8	15	21	11	6	6	12	3	11	3	2	4	9	5	5	9	6	15
9130002K18Rik	131	100	214	206	218	220	225	129	120	127	99	101	127	200	176	166	141	109	196	189	224
9130008F23Rik	34	26	13	27	19	54	35	23	21	38	37	29	20	28	17	30	34	29	31	33	22
9130015A21Rik	0	1	1	0	0	5	1	1	1	0	4	1	1	0	2	0	0	0	1	0	1
9130015G15Rik	116	137	144	145	143	142	153	120	93	110	132	128	35	68	58	95	60	110	73	84	114
9130015L21Rik	0	0	0	0	0	0	0	0	0	0	0	0	0	0	0	0	0	0	0	0	0
9130019O22Rik	262.8	264.38	291.14	261.33	272.98	284.79	293.55	194.28	233.66	245.29	283.14	203.95	197.26	283.26	224.25	293.13	286.75	266.42	253.28	252.91	225.76
9130019P16Rik	2.18	4.21	16.31	12.61	8.97	13.43	8.65	7.75	2.11	3.16	14.71	3.19	6.52	10.92	11.9	3.13	5.14	6.52	7.47	16.24	12.9
9130023H24Rik	282.02	258.33	280.97	351.64	351.24	327.97	315.6	243.86	297.76	261.88	262.78	246.53	322.57	392.89	370.16	380.89	365.86	341.24	384.19	294.27	276.77
9130024F11Rik	7.32	6.6	5.65	8.29	9.29	6.23	5.59	1.31	12.99	0	4.37	5.37	0	6.82	8.96	7.43	9.03	4.51	5.61	10.52	0
9130204K15Rik	0	5	11	6	6	9	4	4	6	1	1	4	0	2	1	5	4	5	4	6	4
9130209A04Rik	0	0	0	0	0	0	0	0	0	0	0	0	0	0	0	0	0	0	0	0	0
9130213A22Rik	14.69	23.9	13.83	16	15.76	25.74	14.33	8.38	15.47	12.8	31.96	12	30.74	30.44	16.08	7.51	16.45	23.79	18.61	24.15	21
9130214F15Rik	2	2	2	3	2	0	1	1	0	6	0	2	0	1	0	0	0	1	1	1	0
9130221F21Rik	0	0	0	0	0	0	0	0	0	0	0	0	0	0	0	0	0	0	0	0	0
9130221H12Rik	159.94	195.46	207.63	230.16	219.97	191.94	169.89	215.48	240.77	215.67	178.66	238.33	122.58	228.81	206.34	165	160.08	226.08	182.26	205.95	190.66
9130227L01Rik	0	0	0	0	0	0	0	0	0	0	0	0	0	0	0	0	0	0	0	0	0
9130230L23Rik	5	4	7	10	14	15	11	16	4	10	12	10	3	10	11	8	13	11	11	9	23
9130401M01Rik	178	207	128	176	204	188	139	132	176	141	183	126	214	275	294	233	252	273	225	189	183
9130409I23Rik	0	0	0	0	0	0	0	0	1	0	0	0	0	0	0	0	0	0	0	0	0
9130410C08Rik	0	0	0	0	0	0	0	0	0	0	0	0	0	0	0	0	1	0	0	0	0
9230009I02Rik	0	0	0	0	0	0	0	0	0	0	0	0	0	0	0	0	0	0	0	0	0
9230019H11Rik	0	0	0	0	0	0	0	0	0	0	0	0	0	0	0	0	0	0	0	0	0
9230020A06Rik	0	0	0	0	0	2	0	0	0	0	0	0	0	0	0	0	0	0	0	0	0
9230102K24Rik	0	0	0	0	0	0	0	0	0	0	0	0	0	0	0	0	0	0	0	0	0
9230102O04Rik	0	0	0	0	0	0	0	0	1	0	0	0	2	0	0	0	0	0	0	0	0
9230104M06Rik	0	0	0	0	0	0	1	0	0	0	0	1	0	0	1	2	2	0	0	1	0
9230105E05Rik	0	3	0	1	0	0	0	1	0	0	0	0	0	0	2	0	0	0	0	0	0
9230110K08Rik	10	17	16	19	18	18	17	8	13	22	12	13	3	8	10	9	16	18	12	15	5
9230112D13Rik	0	0	0	0	0	0	1	0	0	0	0	1	0	0	0	0	0	0	0	0	0
9230112J17Rik	31	23.49	14	12	19	12	16	18	17	26	12	20	9	12	17	7	10	7	8	3	8
9230114K14Rik	62	50	58	65	61	60	57	64	58	42	61	49	45	67	56	76	59	61	65	60	76
9230116L04Rik	12.57	7.56	21.15	11.29	6.07	9.14	6.33	8.77	1.4	10.26	10.19	11.02	4.13	7.72	11.8	10.38	7.26	7.15	5.22	11.48	15.68
9230116N13Rik	17.07	12.08	16	12.05	8.07	10.04	10	7	10.05	11	6	10	9	10.03	16.19	14	12	26	7	14	9
9230117E06Rik	42	29	33	58	34	42	51	33	57	41	67	44	7	17	3	29	23	20	23	34	27
9330020H09Rik	0	5.57	0	0	5.23	0	16.23	0	0	8.97	24.81	4.18	0	10.08	9.68	7.72	14.67	0	4.48	13.93	4.53
9330102E08Rik	30	23	26	33	42	29	30	16	24	27	29	17	41	58	34	38	42	36	26	39	25
9330104G04Rik	41	49	65	49	59	61	45	49	39	48	46	27	49	52	64	47	57	61	66	52	53
9330111N05Rik	0	0	0	1	0	0	1	0	1	0	0	0	0	0	0	1	0	0	0	0	0
9330117O12Rik	2	1	4	1	5	3	7	4	2	6	6	3	1	0	0	8	0	3	3	3	3
9330133O14Rik	115	132	123	162	174	165	112	119	120	120.95	150	126	125	152	161	159.86	167	135.75	113	134	129
9330136K24Rik	15	10	5	20	11	19	17	1	3	7	8	7	5	7	10	11	7	6	14	13	10
9330151L19Rik	69.54	55.31	89.32	73.68	70.82	96.32	88.91	42.97	35.8	66.35	51.8	49.92	23.53	70.02	55.44	75.86	59.74	64.45	63.75	67.72	68.88
9330154J02Rik	3	1	4	2	4	5	5	5	3	6	1	1	4	1	1	3	2	8	1	9	3
9330158H04Rik	41	40	23.04	25	21.04	20	31	26	20	9	20	32.05	8	47	44	22	14	28	33	3	11
9330159F19Rik	48	65	62	49	111	61	99	76	118	85	89	73	40	41	59	54	53	54	64	59	56
9330159H11Rik	37	29	49	16	17	29	50	33	26	25	14	20	29	31	15	20	14	25	20	24	19
9330159M07Rik	55.48	70.11	62.97	87.87	80.5	91.18	52.33	44.73	35.93	37	41.7	44.82	81.77	82.9	78.65	64.66	69.32	74.62	58.07	52.39	94.09
9330162012Rik	19.57	24.21	19.03	20.07	21.25	22.21	15.84	16.22	5.22	14.69	16.37	9.46	11.85	15.54	13.96	9.32	13.83	24.76	12.53	10.15	15.72
9330162B11Rik	1	2	1	1	0	0	0	2	0	0	0	0	0	2	1	1	2	0	0	1	1
9330175E14Rik	10	7	7	30	36	17	17.08	4	4	11	5	4	52	45	64	49	38	26.05	47	27	30
9330175M20Rik	3	0	0	2	2	2	1	2	0	0	3	0	0	1	1	0	0	4	1	1	0
9330178D15Rik	0	0	0	0	0	0	0	0	0	0	0	0	0	0	0	0	0	0	0	0	0
9330179D12Rik	15	19	13	15	14	19	15	8	11	1	10	15	10	26	18	18	16	13	21	10	23
9330182O14Rik	1	0	0	0	1	0	0	0	0	0	0	0	0	0	0	1	0	0	1	0	0
9330188P03Rik	13	26	21	15	19	21	21	9	15	12	15	19	8	13	6	25	18	27	20	36	20
9330198I05Rik	1	2	3	0	2	0	1	5	2	0	4	6	2	3	0	0	1	0	3	2	6
9330198N18Rik	1	1	1	1	1	1	2	0	0	1	0	2	3	0	0	2	2	2	0	0	1
9330199G10Rik	0	0	0	0	0	0	0	0	0	0	0	0	0	0	0	0	0	0	0	0	0
9430014N10Rik	0	0	0	0	0	0	0	0	0	0	0	0	0	0	0	0	0	0	0	0	0
9430015G10Rik	137	148	164	193	183	191	203	149	157	192	194	203	137	182	224	272	197	334	257	257	265
9430018G01Rik	13	6	12	8	11	17	4	6	10	11	5	1	13	9	7	14	5	9	9	8	4
9430019J16Rik	0	0	0	0	0	0	0	0	0	1	0	0	0	0	0	0	0	0	0	0	0
9430021M05Rik	0	0	1	0	0	0	1	1	0	0	3	0	0	0	1	0	1	2	3	0	0
9430024E24Rik	0	0	0	1	0	0	2	0	0	0	0	0	0	0	0	0	0	0	1	0	3
9430037G07Rik	35.33	44	31	53.29	52	69	23	36.66	15	24	20	35	24	58.66	61.6	48.58	35.25	53	42	47	47
9430038I01Rik	162	158	107	187	95	146	144	117	123	128	102	120	167	200	149	157	196	154	161	126	133
9430041J12Rik	0	0	2.06	3	3	0	1	0	0	1	0	3	0	0	1	2	1	1	0	1	0
9430053O09Rik	155	147	208	181	144	204	187	119	100	135	102	83	42	86	58	118	95	94	101	152	149
9430060I03Rik	9.68	10.13	1.42	10.3	9.22	14.6	21.74	9.61	5.08	4.87	12.27	7.52	4.55	20.51	15.23	9.73	10.97	14.6	9.34	11.03	10.74
9430062P05Rik	6	3	2	8.35	3	1	4.36	2	0	2	2	2.19	1	5.32	0	2	1	2	1	4	6
9430065F17Rik	0	0	0	1	1	0	0	0	0	1	0	0	0	0	1	1	1	0	0	2	0
9430069I07Rik	0	0	1	1	0	0	0	0	0	2	2	1	0	5	0	4	4	3	2	5	0
9430078G10Rik	4.35	10.4	8.44	11.91	13.21	14.76	9.74	2.23	5.12	6.3	3.26	10.65	6.72	8.93	8.89	7.68	10.47	9.83	7.52	4.38	7.54
9430078K24Rik	23	12	15	31	21	24	20	23	17	11	14	7	30	34	34	32	23	27	17	16	16
9430083A17Rik	30.35	25.23	16.71	14.64	19.87	32.57	21.54	14.08	19.94	35.48	25.69	24.44	16.74	24.1	12.53	33.78	28	32.53	26.34	9.83	21.46
9430083M05Rik	0	0	1	1	0	1	2	0	1	0	0	0	2	0	1	1	1	0	1	0	0
9430085M18Rik	0	0	2	2	0	1	0	4	0	0	0	0	0	0	1	0	1	0	0	0	0
9430091E24Rik	24.61	22.55	57.34	56.03	54.46	53.69	42.29	30.8	33.91	41.3	39.77	28.27	22.75	36.67	39.12	37.74	25.85	41.69	25.93	28.11	44.87
9430097D07Rik	1	1	6	6	0	4.9	6.87	3	3	3	4	5	2	4	2	8	3	8	4	3	1
9530002B09Rik	0	0	0	0	0	0	0	0	0	0	0	0	0	0	0	0	0	0	0	0	0
9530003J23Rik	5	3	8	4	5	5	5	6	4	2	6	2	1	3	0	0	3	4	1	3	3
9530014B07Rik	0	0	0	0	0	0	0	0	0	0	0	0	0	0	0	0	0	0	0	0	0
9530018F02Rik	10.54	11.63	29.08	15.89	22.15	25.45	16.18	7.1	4.41	15.62	18.02	9.72	6.02	16.75	17.37	18.81	9.84	5.79	14.13	19.6	24.51
9530020I12Rik	1	2	2	0	3	0	0	0	2	0	1	1	3	0	0	0	0	0	0	0	1
9530026F06Rik	0	0	0	0	0	0	0	0	0	0	0	0	0	0	0	0	0	0	0	0	1
9530026P05Rik	91	132	128	122	117	116	118	83	126	150	116	132	38	57	39	79	43	60	39	67	76
9530027J09Rik	5.11	5	11.14	10.25	8.58	10.31	27.41	0	6.07	6.28	16.75	8.62	6.3	11.59	12.86	4.98	12.73	6.33	7.34	17.19	10.26
9530034E10Rik	2	0	2	3	1	2	1	6	2	0	1	0	2	1	5	1	1	0	3	1	1
9530036M11Rik	27	33	58	60	60	70	49	31	32	41	44	41	50	58	66	67	29	36	49	62	94
9530036O11Rik	23	19.11	23	17.15	21	18	12	15	14	5	13	17.11	8	12	5	11	12	8	11	15	21
9530047P18Rik	0	0	0	0	0	0	0	0	0	0	0	0	0	0	0	0	0	0	0	0	0
9530051G07Rik	17	20	14	14	13	14	20	14	9	15	17	13	12	10	8	14	12	13	24	18	9
9530052C20Rik	8	8	15	9	15	18	9	9	5	8	3	5	7	10	5	13	4	14	14	12	6
9530052E02Rik	0	0	1.01	1	0	1.02	0	0	0	0	1.02	1.01	4.06	2.01	1.02	1	1	0	2.03	0	0
9530053A07Rik	30.77	40.85	20.99	17.79	29.7	25.64	36.75	42.36	26.24	28.67	24.78	21.87	12.68	29.95	18.41	13.89	12.58	40.21	17.36	12.38	30.28
9530057J20Rik	2.37	0	3.11	3.65	2.98	5.85	0	0.12	0	1.1	2.09	0	0	5.9	4.08	2.71	3.89	2.95	1.66	1.71	1.36
9530059O14Rik	0	2	0	0	2	0	1	0	0	0	0	1	0	2	3	0	1	0	0	0	0
9530062K07Rik	2	4	3	1	3	6	4	5	2	3	2	4	0	6	8	4	1	1	0	5	6
9530068E07Rik	4576	4814	3756	4873	4363	4790	4271	4157	5092	4350	4695	4410	4654	5449	5168	4840	5887	5464	4896	4719	4894
9530077C05Rik	61.15	87	78	90	81.04	106.08	93	70.35	63.04	51	69	90	62.04	94	86.21	99.03	65.02	75.15	73.1	80	109.18
9530080O11Rik	2	4.41	5.08	2	4.39	1.11	1	4	4.13	5	4	2.13	2	2	0	1	0	2.36	0	4	0
9530082P21Rik	353.97	445.11	417.68	728.73	591.16	643.43	391.4	357.57	419.73	369.59	460.65	338.18	1097.63	1135.36	1126.98	684.02	910.38	494.56	877.08	437.17	476.13
9530091C08Rik	106.85	108.39	194.24	157.2	132.8	213.86	133.82	102.89	103.62	125.56	98.1	144.86	65.14	82.32	64.49	100.47	55.31	66.52	95.21	111.33	156.34
9630001P10Rik	0	0	0	0	0	0	1	0	0	0	0	0	0	0	0	0	0	0	0	0	0
9630002D21Rik	1	1	4	2	2	7	2	2	0	0	0	0	2	3	0	2	3	1	0	3	3
9630009A06Rik	69	58	122	157	117	127	134	73	80	91	61	63	38	59	44	62	68	48	90	116	124
9630013A20Rik	1	1	2	7	5	6	3	3	2	4	3	3	1	6	2	1	2	5	2	7	4
9630013D21Rik	14	18	9	9	12	18	5	10	10	23	3	4	5	7	10	26	11	22	9	8	11
9630013K17Rik	3	4	3	6	4	5	2	0	4	2	0	1	10	7	4	2	5	6	6	3	1
9630015K15Rik	0	1	1	0	1	0	0	1	0	0	1	1	0	0	0	0	0	0	3	0	1
9630025h16rik	0	3	10	4	2	2	6	1	2	3	2	6	0	9	2	2	3	2	4	2	1
9630028B13Rik	3	3	7	5	3	7	2	8	4	1	0	4	5	6	7	5	4	4	0	6	6
9630028H03Rik	0	0	0	0	0	0	0	0	0	0	0	0	0	0	0	0	0	0	0	0	0
9630028I04Rik	154	215	125	116	147	139	167	184	149	103	179	217	31	48	41	123	83	123	99	103	133
9830107B12Rik	0	0	7	3	0	4	6	2.26	0	7	4	3	10.11	16.19	15.06	15	7.11	3	14.11	1	8
9830132P13Rik	0	0	0	0	0	0	0	0	0	0	0	0	0	1	0	0	0	1	0	0	0
9830166K06Rik	1	0	0	1	2	1	0	0	0	0	0	0	0	0	0	4	0	1	0	0	1
9930012K11Rik	115	150	123	173	155	155	163	122	125	119	117	102	78	138	99	143	157	127	128	124	149
9930014A18Rik	421.23	625.74	443.15	560.67	614.88	536.4	325.64	391.57	326.36	329.22	350.5	336.82	301.02	406.54	354.12	389.87	403.46	409.12	301.46	294.34	301.96
9930021J03Rik	1315.47	1197	1669	1834	1798	1680.44	2122	1554.57	1716	1557.53	1530	1343.01	1317	1789.93	1582	1802	1817	1727.44	1919	1793	1651
9930038B18Rik	0	1	2	0	0	0	0	0	0	0	2	0	1	0	1	0	0	0	1	0	0
9930104L06Rik	239	237	202	207	223	218	197	179	256	204	250	202	225	242	230	232	297	286	184	224	237
9930111H07Rik	0	0	0	0	0	0	0	0	0	0	0	0	0	0	0	0	0	0	0	0	0
9930111J21Rik1	1508.65	1827.9	1596.17	3776.66	3428.04	3096.59	2636.45	2112.24	2103.96	1919.19	1729.01	1324.18	5139.22	4907.09	5683.24	4382.92	6148.84	3067.88	5326.63	2982.53	3253.96
9930111J21Rik2	68.34	76.83	48.24	163.46	80.77	171.23	37.15	67.96	93.06	89.92	42.92	52.76	282.04	316.34	297.35	275.85	315.95	98.11	268.76	178.5	115.25
A030001D20Rik	76.34	72.94	115.57	89.65	75.8	81.73	71.82	78.11	43.18	55.81	48.91	72.42	65.53	88.33	83.48	54.8	63.06	63.11	71.87	61.03	98.87
A030010E16Rik	29	26	36	36	40	51	36	22	37	30	30	25	26	32	26	44	38	46	25	50	37
A130010J15Rik	81.81	106.3	75.62	131.23	84.91	106.79	93.89	77.39	89.07	81.05	82.44	84.5	92.19	130.95	117.17	135.14	103.74	98.53	114.74	122.84	108.93
A130030D18Rik	0	0	0	0	0	0	0	0	0	0	0	0	0	0	0	0	0	0	0	0	0
A130051J06Rik	207.75	193.33	389.04	322.55	264.25	358.2	333.11	216.85	182.98	249.88	171.56	255.98	280.02	338.26	372.26	267.92	204.13	209.2	259.57	305.52	349.57
A130077B15Rik	5	1	3	5	3	0	7	3	3	2	3	4	14	26	23	21	13	28	10	20	16
A1bg	0	0	2	0	1	0	0	0	0	0	0	0	0	0	0	0	0	0	0	0	0
A1cf	1	0	4	2	0	1	1	3	0	1	4	0	0	0	0	0	1	0	2	0	0
A230001M10Rik	0	0	0	0	0	1	0	0	0	0	0	0	0	0	0	0	0	0	0	0	0
A230004M16Rik	0	0	0	0	0	0	0	0	0	0	0	0	0	0	0	0	0	0	0	0	0
A230006K03Rik	0	0	0	0	0	0	0	0	0	0	0	0	1	0	0	0	0	0	0	0	0
A230009B12Rik	6	6	4	22	6	12	13	6	11	11	6	11	7	6	4	3	3	5	9	9	10
A230020J21Rik	0	0	4.25	0	0	0	0	0	0	0	0	0	0	0	0	0	0	0	0	0	1.36
A230028O05Rik	1	0	2	0	8	1	2	0	0	1	0	0	7	13	8	12	6	5	11	1	6
A230045G11Rik	209.15	175.25	211.26	232.04	199.5	285.46	236.37	179.36	167.22	175.14	139.26	190.45	146.46	291.73	208.28	217.26	177.77	175.47	218.25	208.05	240.18
A230051N06Rik	0	0	0	1	0	0	0	0	0	0	0	0	0	0	0	0	0	0	0	0	0
A230054N11Rik	0	0	0	0	2	1	0	0	0	0	0	0	0	0	0	1	0	0	0	0	0
A230056J06Rik	3	5	0	4	5	3	4	4	3	3	1	5	1	4	1	3	3	4	0	0	3
A230056P14Rik	16.87	16.15	22.18	35.25	22.81	18.07	46.27	24.87	36.63	24.6	23.23	24.11	17.45	31.97	25.5	15.38	24.67	36.23	28.29	31.56	28.27
A230057D06Rik	41	41	43	35	34	52	22	33	44	42	14	21	10	14	13	24	21	20	23	13	19
A230070E04Rik	0	0	0	0	0	0	0	2	0	0	0	2	0	0	0	0	0	0	0	0	0
A230072C01Rik	60	55	70	55	60	99	75	45	39	29	52	53	21	52	56	64	47	50	54	53	54
A230072E10Rik	3	4.93	19.63	13.48	9	10.5	8.67	8	13.14	10	7	6	10.19	8	8	9.44	6.49	3	14.47	8	9
A230072I06Rik	0	0	3	0	0	0	0	0	0	0	1	0	0	1	0	0	0	0	0	0	0
A230077H06Rik	0	0	0	0	0	0	0	0	0	0	0	0	0	0	0	0	0	0	0	0	0
A230083G16Rik	27	25	44	24	24	42	30	18	18	21	21	31	20	16	14	14	15	22	17	17	27
A230087F16Rik	22	23.01	47	41	35	46	51	25	36	35	37	27	25	30	31	25	15	17	38.01	34	53
A230098N10Rik	1	1	4	4.67	4	3	0	0	10	1	3	4	0	0	5	4	2	2	2.15	3	2
A230103J11Rik	42.01	24.96	55.13	33.61	37.11	37.36	37.04	22.16	31.21	30.25	31.39	21.26	23.96	23.8	29.68	35.88	24.74	25.81	17.27	22.19	36.98
A230103O09Rik	0	0	0	0	0	0	0	0	0	0	0	0	0	2	0	0	0	0	0	0	0
A230107N01Rik	6	2	2	6	10	9	9	5	1	8	3	6	1	2	7	9	2	9	4	12	11
A230108P19Rik	0	0	1	1	2	1	2	0	0	0	0	0	0	1	1	1	2	0	0	1	3
A26c2	0	0	0	0	0	0	0	0	0	0	0	0	0	0	0	0	0	0	0	0	0
A26c3	1	0	2	0	3	0	0	4	0	0	0	0	0	0	0	1	1	1	0	0	0
A2m	7	3	6	1	7	1	2	6	2	3	3	0	11	7	4	10	25	21	23	17	18
A2ml1	223	238	248	45	213	89	177	133	55	69	90	204	67	300	246	151	102	221	147	32	213
A330001L22Rik	88	93	119	152	111	156	126	89	86	96	109	104	67	95	102	123	48	79	94	100	106
A330008L17Rik	0	0	3	0	0	0	0	1	0	0	0	0	0	0	0	0	0	0	0	0	0
A330009N23Rik	160	206	239	188	210	258	195	197	258	210	248	186	154	197	178	186	199	215	238	194	189
A330015K06Rik	0	0	0	1	2	0	2	0	0	1	0	0	0	1	6	0	1	1	1	2	1
A330023F24Rik	170	209	300	305	238	342	254	178	167	219	171	203	149	222	208	216	119	103	171	185	206
A330032B11Rik	2	7	13	13	17	14	8	9	5	9	3	1	3	12	12	4	6	5	3	7	6
A330032P22Rik	0	1	0	0	0	0	0	0	0	0	1	0	0	0	0	0	0	0	1	0	0
A330033J07Rik	2	3	4	0	2	1	0	1	1	1	4	4	2	0	4	0	0	0	0	3	1
A330035P11Rik	35	26	25	27.57	17	45.69	25	20	12	19.55	20	25	29	38.88	25	36	29.42	18	33.86	34.63	33.69
A330040F15Rik	16	13	9	12	8	11	5	7	9	12	12	8	5	5	6	11	1	5	6	6	11
A330041J22Rik	3	3	0	7	6	8	3	0	1	2	1	0	2	2	1	0	3	1	5	0	1
A330048O09Rik	0	0	1	1	0	0	0	0	0	0	0	0	0	0	0	0	0	0	0	0	0
A330049N07Rik	1	0	1	1	3	2	2	1	1	1	0	1	4	0	4	3	2	0	4	1	2
A330069E16Rik	3	1	0	2	2	8	2	6	6	3	2	2	3	3	5	4	1	2	8	5	3
A330069K06Rik	1	0	1	0	0	1	1	2	2	3	0	0	1	1	1	0	1	3	5	3	0
A330070K13Rik	0	0	0	0	0	0	0	0	0	0	0	0	0	0	0	0	0	0	0	0	0
A330074K22Rik	57	74	41	94	72	61	55	41	62	40	56	50	49	83	58	121	95	92	100	94	114
A330076C08Rik	0	0	0	0	0	0	0	0	0	0	0	0	0	0	0	0	0	0	0	0	0
A330076H08Rik	12	17	18	25	16	22	25	13	6	15	5	11	1	11	12	6	23	7	6	18	9
A330093E20Rik	0	0	2.36	0	0	0	1.21	0	0	0	1.32	0	0	1.56	0	1.1	0	0	0	0	2.19
A330094K24Rik	2	0	1	0	1	0	0	0	0	2	1	0	0	3	0	1	0	0	2	0	0
A330102I10Rik	1	0	2	2	4	2	1	0	1	0	0	0	0	6	2	0	2	0	1	1	0
A3galt2	4	9	17	6	8	14	8	4	4	14	4	10	11	12	15	15	12	4	21	12	7
A430005L14Rik	218	219	204	229	262	259	233	223	282	256	245	252	260	293	305	306	351	428	308	296	300
A430010J10Rik	5	0	1	1	2	1	1	0	0	0	0	1	0	0	2	2	0	1	0	2	0
A430018G15Rik	37.82	39.2	43.13	23.98	31	37.32	42.03	43.17	31.34	43.33	54.38	33.64	9.84	15.79	6.7	18.54	26.37	24.6	20.01	36.76	30.99
A430027H14Rik	19	10.72	10.1	12.08	12.46	6.08	10.26	5.34	8.41	13.06	16.06	18.46	5.7	11.11	3	7.66	10	5	2.1	7.4	11.49
A430033K04Rik	221	233.35	189.65	249.82	269.32	258.22	279.63	211	239.56	181.19	279.67	223	160.08	246	261.19	281.31	255.31	227.19	257.3	243.92	242.33
A430035B10Rik	21	24	19	34	29	36	19	23	16	16	21	14	7	12	15	23	17	16	15	13	11
A430046D13Rik	52	64	60	76	86	57	97	61	54	54	74	75	28	78	70	69	69	85	75	63	74
A430048G15Rik	0	0	0	0	0	0	0	0	0	0	0	0	0	0	0	0	0	0	0	0	0
A430057M04Rik	4.02	10.24	12.13	10.17	6.04	10.04	6.17	2.04	7.08	7	3.04	8.05	4.07	7.09	9.19	13.11	4.01	9.06	9.15	13.27	10.35
A430060F13Rik	0	0	0	0	0	0	0	0	0	0	0	0	0	0	0	0	0	0	0	0	1
A430078I02Rik	3	19	12	11	15.04	18	5	7	4	9.07	12	10	3	8	5	14	6	5	9	6	9
A430085M09Rik	0	0	0	0	0	0	0	0	0	0	0	0	0	0	1	0	0	0	0	0	0
A430088P11Rik	7.56	12.8	26.22	22.44	27.17	25.41	20.49	15.33	9.86	12.84	10	12.67	15.46	45.62	39.69	32.8	30.04	27.8	17.42	50.92	31.5
A430090L17Rik	24	18	66	43	26	41	30	15	19	24	20	12	17	34	25	30	13	14	20	32	21
A430093F15Rik	6	3	3	5	3	0	0	0	4	7	1	6	2	11	2	10	11	21	14	31	21
A430102A20Rik	0	0	0	0	1	1	0	0	0	0	0	0	0	0	0	0	0	0	1	0	0
A430105J06Rik	21.03	18.02	30.02	29.02	40.02	48	29	9	11.02	13	16	11.02	24.04	30.14	27.07	39.02	23.01	22	21.03	26.02	31.01
A430108G06Rik	11.13	12.58	12.9	7.68	14.01	10.94	13.81	15.67	7.31	4.94	13.77	6.18	5.18	5.95	20.64	10.64	17.88	24.88	8.27	7.08	10.01
A4galt	362	394	474	528	660	491	607	518	608	645	813	809	867	1001	1000	604	836	623	730	605	640
A4gnt	0	0	0	1	0	0	0	0	0	1	0	0	0	0	0	0	0	0	0	0	0
A530001N23Rik	0	3	2	3	1	5	3	1	2	2	2	4	0	3	2	7	4	11	9	0	9
A530006G24Rik	0	0	0	0	0	0	0	0	0	0	0	0	0	0	0	0	0	0	0	0	0
A530010L16Rik	0	1	1	6	6	2	4	1	1	0	2	3	1	8	5	3	6	4	5	9	3
A530013C23Rik	6	12	19	15	23	15	14	14	27	15	16	14	15	6	23	8	10	7	14	24	15
A530016L24Rik	62	291	26	1	8	10	31	26	6	399	19	56	3	17	50	12	9	130	21	1	26
A530020G20Rik	111	131	227	141	176	213	169	102	79	105	88	123	54	97	103	127	90	108	118	105	170
A530021J07Rik	1	0	0	0	0	0	0	0	0	0	0	0	0	0	0	0	0	0	0	0	0
A530032D15Rik	6.17	10.15	3.04	8.44	19.04	15.67	9.29	3.07	3.75	8.49	11	6.65	62.69	85.03	89.22	36.15	50.29	21.87	47.38	26.02	25.26
A530040E14Rik	6.3	15.76	8.61	22.5	24.6	22.92	8.55	10.63	6.78	9.24	10.25	9.09	71.82	73.42	84.96	93.85	84.76	41.02	68.64	42.61	22.16
A530046M15Rik	0	0	0	0	0	0	0	0	0	0	0	0	0	2	0	0	1	1	0	0	0
A530053G22Rik	0	0	0	0	0	0	0	0	0	0	0	0	0	0	0	0	0	0	2	0	0
A530058N18Rik	0	0	0	0	0	0	0	0	0	0	0	0	0	0	0	0	0	0	0	0	0
A530064D06Rik	11.29	15	11	55	35	42	19	9.94	9	10	3	1	232.35	195.59	250.96	66.86	86.15	38.74	74.11	14.15	21.13
A530065N20Rik	0	0	0	1	0	1	0	0	0	0	0	0	2	1.09	3	0	1	0	0	1	0
A530072M11Rik	4	15	17	6	17	14	10	9	12	9	9	14	9	16	14	18	12	15	12	10	12
A530088E08Rik	1.33	10.87	9.89	23.76	8.82	12.25	6.53	2.69	6.45	8.8	6.9	6.09	4.88	11.43	29.54	27.16	10.86	16.92	12.92	3.98	26.93
A530095I07Rik	0	0	2	1	0	0	0	0	0	1	0	0	0	3	1	0	0	0	0	1	3
A630001G21Rik	76	76	79	89	99	91	67	72	60	71	58	53	142	168	173	167	140	166	138	133	161
A630001O12Rik	0	2.48	8.42	9	11	3	2.08	0	3.48	0	0	5.59	10.43	8.41	13.47	5.52	11	10.73	2.77	0	0
A630010A05Rik	0	0	0	1	0	0	0	0	0	0	0	0	0	0	0	1	0	0	0	0	0
A630012P03Rik	0	2	3	6	13	7	6	4	2	0	3	0	33	42	58	28	20	6	28	14	5
A630019I02Rik	3.08	10.34	5.14	4.73	11.66	0	0	2.05	4.36	6.49	2.98	0	1.4	4.57	8.39	10.87	6.83	0	7.05	0	10.31
A630023A22Rik	0	0	0	0	1	1	1	0	0	0	0	0	2	2	0	0	3	0	1	0	1
A630023P12Rik	2	5	2	2	3	3	0	2	1	1	1	3	4	0	1	2	2	6	9	8	5
A630026N12Rik	158	168	187	264	223	296	248	165	134	129	114	118	94	167	170	228	175	148	218	231	205
A630034I12Rik	45	49	87	69	57	60	88	58	65	80	84	78	56	86	84	93	79	168	97	142	172
A630039O03Rik	220	170	352	330	266	493	295	163	160	166	163	185	289	393	237	215	260	152	259	297	256
A630066F11Rik	0	0	0	0	0	0	0	0	0	0	0	0	0	0	0	0	0	0	0	0	0
A630072L19Rik	14.29	26.55	23.96	28.69	29.96	38.99	29.94	24.36	14.6	21.25	16.22	13.14	26.08	38.36	34.29	35.54	32.9	34.97	34.16	21.49	55.71
A630072M18Rik	256.37	258.11	307.35	346.41	285.71	303.73	367.58	286.07	374.11	352.57	359.17	290.67	224.95	282.51	255.59	290.14	232.38	310.08	257.36	298.5	293.24
A630073D07Rik	0	0	0	0	0	0	0	0	0	0	0	0	0	0	0	0	0	0	0	0	0
A630075F10Rik	0	0	0	1	1	0	0	0	0	0	1	0	0	0	1	0	2.27	0	0	0	0
A630076J17Rik	0	0	0	0	0	0	0	0	0	0	0	0	0	0	0	0	0	0	0	0	0
A630077J23Rik	2	3	7	5	3	8	4	2	0	3	0	4	1	5	2	3	3	5	5	1	3
A630089N07Rik	26	28	53	46	62	49	50	33	42	45	48	35	53	73	47	77	56	78	73	88	105
A630095N17Rik	0	0.19	0	0	0	0	0	0	0	0	0	0	0	0	0	0.17	0	0.22	0	0	1
A730004F24Rik	0	0	0	0	0	0	0	0	0	0	0	0	0	0	0	0	0	0	0	0	0
A730006G06Rik	0	1	0	0	0	0	0	1	0	0	1	1	0	0	0	0	0	0	0	0	0
A730008H23Rik	172.7	222.44	185.42	310.19	326.71	285.5	244.34	185.28	230	235.69	252.98	206.53	273.45	367.85	398.92	378.59	377.67	461.86	382.38	316.17	375.08
A730009L09Rik	0	0	0	0	0	0	0	0	0	0	0	0	0	0	0	0	0	0	0	0	0
A730013G03Rik	0	0	0	0	0	0	0	0	0	0	0	0	0	0	0	0	0	0	0	0	0
A730017L22Rik	2	1	2.08	0	1.33	4.17	6	1.11	0	2.11	1.09	1	1.39	3.21	1.13	0	2	3	2	1	4
A730018C14Rik	0	0	0	0	0	0	0	0	0	0	0	0	0	0	0	0	0	0	0	0	0
A730020E08Rik	12	6	10	6	7	17	11	6	9	7	5	3	1	6	6	7	11	17	9	9	2
A730020M07Rik	11	3	6	5	5	6	7	4	3	16	6	9	7	13	9	7	7	12	5	4	8
A730032A03Rik	0	0	0	0	0	0	0	0	0	0	0	0	0	0	0	0	0	0	0	0	0
A730035I17Rik	0	0	1.42	0	1.77	2.08	1.43	0.78	1.91	0	0	0	0.68	6.22	0	0	0	5.03	3.06	0	0
A730036I17Rik	0	0	0	0	1	0	1	0	0	1	1	0	0	0	0	0	0	0	0	0	0
A730043L09Rik	1	0	0	0	1	0	0	0	0	1	0	0	0	1	0	0	0	0	0	0	0
A730046J19Rik	2	4	1	2	3	1	1	0	1	1	0	0	1	1	0	1	0	4	1	0	1
A730049H05Rik	29.25	35.43	73.21	55.22	45.33	56.36	52.33	34.26	27.19	29.15	29.09	39.1	51.2	85.79	71.99	38.18	30.27	20.15	46.32	57.06	36.14
A730049N16Rik	0	0	0	0	0	0	0	0	0	0	0	0	0	0	0	0	0	0	0	0	0
A730056A06Rik	3.02	2.01	6.01	5	6.01	4	8	6	4.04	3.02	6	5	2.01	0	1	6.02	2.02	5.01	5.02	5.02	7.02
A730060N03Rik	0	0	0	0	0	0	0	0	0	0	0	0	0	0	1	0	0	0	0	0	0
A730063M14Rik	20	12	13	4	11.68	11	18	8	10.47	11	18	20	11	9	13	13	22.76	13	19	16	10
A730081D07Rik	16.28	28.21	40.26	31.82	33.25	41.85	23.21	19.51	30.04	30.86	31.66	25.08	31.47	35.72	43.17	32.81	32.47	28.72	27.92	20.53	31.32
A730082K24Rik	0	0	0	0	0	0	0	0	0	0	0	0	0	0	0	2	0	0	0	0	0
A730085K08Rik	2	2	3	1	2	5	3	2	0	1	0	0	1	1	2	0	0	5	1	3	4
A730090N16Rik	0	0	0	0	1	0	1	0	2	0	0	1	4	2	4	0	0	1	3	0	0
A730094K22Rik	0	0	0	0	0	0	0	0	0	0	0	0	0	0	0	0	0	0	0	1	0
A730098A19Rik	0	0	0	0	0	0	0	0	0	0	0	0	0	0	0	0	0	0	0	0	0
A730099G02Rik	1	0	1	0	2	0	1	1	0	1	1	0	0	0	1	1	1	0	0	0	0
A830005F24Rik	0	2	1	0	1	0	0	0	4	2	0	3	5	2	0	1	5	0	1	4	5
A830009L08Rik	7	5	1	7	6	11	13	0	5	11	4	5	3	4	4	2	5	4	4	6	6
A830011K09Rik	0	0	0	0	0	1	0	0	0	0	0	0	0	0	1	0	0	0	0	0	0
A830012C17Rik	0	0	0	0	0	0	0	0	0	0	0	0	0	0	0	0	0	0	0	0	0
A830018L16Rik	38	35	40	14	31	16	36	31	29	20	26	36	12	23	18	18	22	38	20	16	32
A830019L24Rik	0	0	0	2	3	0	0	1	0	0	3	2	0	0	0	2	1	0	0	0	1
A830019P07Rik	1	0	1	0	0	2	3	0	2	1	0	0	0	1	0	0	1	0	0	0	0
A830021F12Rik	2	0	3	0	2	2	2	2	2	0	0	1	3	1	3	4	0	1	4	0	2
A830021M18Rik	0	0	0	1	0	0	0	0	0	0	1	1	0	2	0	0	0	0	0	0	0
A830029E22Rik	0	0	0	0	0	0	0	0	0	0	0	0	0	0	0	0	0	0	0	0	0
A830031A19Rik	3	0	0	2	0	0	1	0	0	0	0	0	0	0	0	1	0	1	0	3	2
A830035A12Rik	0	0	0	0	0	0	0	0	0	0	0	0	0	0	0	0	0	0	0	0	0
A830035O19Rik	19.11	28.68	19.81	43.81	26.34	32.6	25.72	15.67	13.36	16.04	29.46	23.33	23.39	15.49	32.45	22.77	26.27	24.56	22.25	12.7	14.02
A830036E02Rik	0	0	1	3	0	1	2	2	0	0	0	0	0	1	0	2	0	0	2	1	1
A830049F12Rik	24.31	23.59	25.56	31.8	35.77	46.39	20.51	24.28	18.51	23.77	22.59	15.46	22.36	28.59	25.59	25.69	25.51	26.68	25.7	27.68	19.67
A830052D11Rik	4	3	11	1	3	2	2	0	4	0	3	1	1	2	2	2	5	4	3	6	6
A830082K12Rik	19	26	22	18	3	14	17	9	28	9	23	6	9	27	19	14	6	12	21	15.08	14.1
A830082N09Rik	37	37	64	50	48	61	47	38	44	36	45	27	25	41	28	22	24	36	22	26	45
A830092H15Rik	0	0	0	0	0	0	1	0	0	0	0	0	0	0	1	0	0	1	0	0	0
A930001A20Rik	8	4	4	3	1	4	2	2	7	4	2	3	1	0	5	2	4	5	1	2	3
A930001C03Rik	2.27	3.12	0	0	7.1	1.83	3.29	2.1	2.17	0	2.49	0	2.47	7.69	5.42	6.9	3.83	2.81	1.22	6.95	4.25
A930002C04Rik	1	3	1	2	3	4	2	2	0	0	2	0	0	0	0	2	3	0	2	2	2
A930003A15Rik	0	2	0	2	1	8	4	5	1	6	0	2	2	2	2	3	4	2	3	0	1
A930003O13Rik	4.47	3.96	9.24	0	1.33	1.78	0	0	0	4.15	0	0	0	0	0	2.62	0	0	4.7	1.41	1
A930004D18Rik	133.11	144	156.55	143.18	127.8	141.62	131.54	146.41	158.19	95.26	171.12	117.14	117.82	119.95	132.27	155.73	180.35	203.52	143.83	178.28	144.27
A930005G22Rik	0	0	0	0	1	0	0	0	0	0	1	0	0	0	0	1	0	0	0	0	0
A930005H10Rik	109	113	78	99	77	83	84	73	90	109	83	83	86	113	106	120	103	103	89	107	107
A930006I01Rik	0	0	0	0	0	0	0	0	0	0	0	0	0	0	0	0	0	0	0	0	0
A930006K02Rik	8	5	5	1	3	5	4	0	4	2	4	1	1	6	4	7	0	7	2	2	1
A930007A09Rik	162	127	123	182	196	161	178	164	159	126	165	150	131	198	193	183	176	226	203	155	195
A930007I19Rik	6	4	10	10	13	14	17	1	5	12	3	11	5	1	1	6	3	9	19	6	6
A930009A15Rik	2	4	0	0	3	0	0	3	0	2	2	2	1	4	0	0	2	0	0	0	3
A930011G23Rik	0	1	1	0	0	1	5	1	2	0	1	0	5	7	5	7	3	3	4	4	1
A930012L18Rik	11.04	11.35	29.98	22.06	26.41	24.65	11.13	27.43	18.93	20.68	15.28	12.8	8.73	21.32	16.04	24.65	14.35	9.87	14.35	8.65	15.36
A930013F10Rik	57	40	70	88	83	99	72	46	41	72	62	75	62	76	74	93	54	63	50	88	95
A930014E01Rik	0	1	2	2	3	3	2	2	0	0	0	1	0	1	0	0	0	0	2	3	0
A930015D03Rik	30.55	6.82	21.95	20.9	21.33	37.8	24.58	4.79	39.97	25.03	33.63	28.83	25.65	33.82	9.03	27.21	42.09	34.9	41.28	25.62	31.79
A930016O22Rik	3.06	7.26	1.03	3.13	3.09	6.25	1.03	6.17	3.08	2.07	3.11	3.07	3.08	1.05	0	2.04	3.09	1.04	2.04	0	6.19
A930017K11Rik	0	0	0	0	2	0	0	1	0	0	0	0	0	0	0	0	0	1	1	1	1.25
A930017M01Rik	5	6	3	3	4	0	5	5	4	1	6	7	4	7	2	5	8	3	4	6	6
A930018O16Rik	4.43	6.95	2.26	5.01	8.08	15.49	8.83	0	5.87	5.12	1.7	0	2.3	17.82	11.59	2.04	9.71	9.8	9.54	8.03	7.37
A930018P22Rik	0	0	0	0	0	0	0	0	0	0	0	0	0	0	1	0	0	3	0	0	1
A930019D19Rik	2	1	3	3	2	4	6	3	2	4	1	5	3	4	6	4	2	4	1	6	1
A930024E05Rik	21	21	21	41	41	39	23	21	20	23	23	34	29	36	48	56	33	46	41	46	49
A930027H12Rik	0	0	0	0	0	0	0	0	0	0	0	0	0	0	0	0	0	0	0	0	0
[truncated: 38,841 more rows]

## Sheet: gene_tpm
	L391	L392	L393	L394	L395	L396	L397	L398	L399	L400	L401	L402	L403	L404	L405	L406	L407	L408	L409	L410	L411
0610005C13Rik	0.13	0.03	0.1	0.15	0.05	0.15	0.29	0.17	0.11	0.09	0.17	0.05	0.1	0.05	0.15	0	0.08	0.11	0.09	0.05	0
0610006L08Rik	0	0	0	0	0	0	0	0	0	0	0	0	0	0	0	0	0	0	0	0	0
0610009B22Rik	3.06	3.34	2.92	3.46	4.39	3.89	5.57	3.86	5.17	4.46	3.39	2.33	2.66	3.83	3.01	5.12	3.99	4.52	5.92	4.61	3.84
0610009E02Rik	0.33	1.07	1.09	0.9	1.27	0.96	1.81	0.81	0.72	0.34	0.85	0.89	0.66	0.82	0.58	0.69	0.91	0.25	1.15	0.62	0.71
0610009L18Rik	0.77	0.38	1.68	0.38	1.26	1	0.82	0.54	0.87	0.39	1.35	1.06	0.42	0.08	0.88	0.47	0.63	0.8	0.9	0.59	0.48
0610010F05Rik	2.36	2.34	2.77	3.15	3.83	2.97	3.25	2.65	3.82	3.62	3.12	3.24	3	3.31	3.75	4.33	3.87	3.35	3.66	3.6	3.44
0610010K14Rik	19.21	22.61	24.4	28.41	29.59	24.28	25.67	25.48	29.73	26.87	24.08	27.3	31.44	28.41	31.6	35.76	28.11	31.85	31.77	30.06	27.47
0610012G03Rik	7.83	7.72	9.33	11.39	10.07	8.93	11.2	8.9	10.81	12.62	11.92	11.44	11.04	9.43	8.95	12.64	10.96	12.85	10.23	11.51	9.56
0610025J13Rik	0.08	0	0.18	0.06	0.14	0.02	0	0.05	0.05	0.05	0.03	0.03	0.03	0.02	0.02	0	0	0.02	0	0	0
0610030E20Rik	6.74	6.81	12.34	13.49	11.63	9.59	14.25	9.51	13.23	13.52	12.83	13.61	12.4	11.62	11.05	14.4	11.33	13.09	14.16	14.84	14.53
0610031O16Rik	0.04	0.09	0	0	0.07	0.05	0	0.06	0.06	0.07	0.06	0	0.14	0.11	0	0	0.11	0	0	0	0.13
0610038B21Rik	0.32	0.2	0.36	0.34	0.29	0.29	0.38	0.39	0.2	0.28	0.16	0.48	0.17	0.17	0.35	0.38	0.17	0.24	0.92	0.29	0.58
0610039H22Rik	0.15	0.1	0.17	0.16	0	0.12	0.08	0	0.14	0	0.07	0.09	0	0	0.13	0.08	0	0	0.07	0	0.15
0610039K10Rik	0.64	0.49	1.04	1.18	0.97	0.67	0.54	0.58	0.5	0.85	0.47	0.55	0.91	0.93	0.85	1.05	0.6	0.37	0.53	0.4	1.17
0610040B10Rik	0.31	0.92	0.51	0.63	1.11	1.49	0.33	0.58	0.57	0.8	0.3	0.35	1.2	1.14	1.02	1.08	0.78	0.39	0.88	0.33	0.31
0610040F04Rik	0	0	0	0	0.07	0	0.03	0	0	0	0	0	0	0	0.05	0	0	0	0	0	0.14
0610040J01Rik	7.42	6.67	7.79	12.57	12.43	10.56	11.65	10.63	9.78	8.16	9.77	10.56	9.77	11.81	10.72	10.81	11.06	10.57	9.66	10.15	10.4
0610042G04Rik	0.29	0.55	0.42	0.82	0.9	0.78	1.03	0.74	0.55	1	0.5	0.81	1.21	0.72	1.17	1.08	1.32	1.22	1.29	1.17	1.49
0610043K17Rik	0.45	0.44	0.84	1.35	0.68	0.54	0.41	0.27	1.13	0.1	0.63	0.74	1.05	0.79	0.88	0.85	0.4	0.4	0.99	1.19	0.19
1100001I12Rik	0	0	0	0	0	0	0	0	0	0	0	0	0	0	0	0	0	0	0	0	0
1110002E22Rik	0.52	0.58	0.7	0.34	5.68	0.34	0.41	0.4	0.2	0.19	0.23	0.54	0.33	0.69	0.84	0.41	0.25	0.33	0.48	0.09	0.27
1110002J07Rik	0.03	0.05	0.03	0.22	0.07	0.1	0.14	0.02	0	0.02	0	0	0.29	0.15	0.38	0.02	0.17	0.11	0.14	0.08	0
1110002L01Rik	0.35	0.26	0.64	0.59	0.86	0.39	0.56	0.51	0.72	0.49	0.68	0.49	0.34	0.8	0.89	0.75	0.41	0.66	0.6	0.95	0.51
1110002O04Rik	0.05	0.17	0.21	0.08	0.07	0.05	0.07	0.06	0	0.13	0.18	0.35	0.17	0	0.2	0.19	0.05	0.12	0.18	0	0.08
1110004F10Rik	14.83	15.98	19.41	24.64	24.14	21.93	26.79	18.57	21.86	21.37	21.04	18.95	23.43	24.27	23.51	29.05	28.92	26.38	27.55	24.13	24.01
1110006O24Rik	0.97	0.87	1.27	1.31	1.32	1.51	0.93	0.95	1.57	1.76	0.89	0.64	1.03	1.26	1.21	1.28	1.14	1.51	1.09	1.05	2.24
1110008P14Rik	35.01	42.85	50.73	46.92	50.36	40.26	51.6	45.48	52.12	56.15	51.86	60.2	57.84	50.09	50.55	58.05	56.72	58.2	49.67	60.47	60.2
1110015O18Rik	0	0	0.07	0	0	0	0	0	0	0	0	0	0	0	0	0	0	0	0	0	0
1110017D15Rik	39.49	35.6	38.75	28.54	41.64	26.25	40.49	47.55	34.21	33.17	38.29	57.63	23.95	33.37	32.58	32.64	25.84	43.39	32.33	26.32	36.34
1110018N20Rik	0.21	0.45	0.9	0.42	0.31	0.6	0.47	0.4	0.27	0.62	0.54	0.65	0.38	0.34	0.46	0.34	0.2	0.41	0.34	0.44	0.45
1110019D14Rik	1.35	0.75	1.45	1.69	1.64	1.59	1.75	1.74	1.22	1.44	1.48	1.12	0.83	1.37	1.18	2.05	1.39	1.97	1.24	1.46	2.06
1110020A21Rik	0.47	0.29	0.56	0.38	0.26	0.4	0.81	0.24	0.38	0.65	0.24	0.7	0.2	0.06	0.21	0.5	0.37	0.48	0.54	0.39	0.17
1110025L11Rik	0	0	0	0	0	0	0	0	0	0	0	0	0	0	0	0	0	0	0	0	0
1110025M09Rik	3.93	4.53	7.37	6.95	6.22	5.86	7.2	4.44	5.45	7.19	5.52	4.92	6.05	6.57	6.32	6.86	5.62	4.65	5.9	6.35	5.58
1110028F11Rik	0.17	0.16	0.59	0.42	0.43	0.42	0.37	0.26	0.25	0.41	0.16	0.44	0.26	0.48	0.38	0.48	0.2	0.22	0.29	0.59	0.48
1110028F18Rik	0	0	0	0	0.04	0	0	0	0	0	0	0	0	0.06	0	0	0.06	0	0	0	0.07
1110032A03Rik	10.93	11.52	17.18	16.3	21.23	13.82	18.5	14.49	13.42	14.37	15.43	18.34	11.2	12.23	14.71	14.6	12.28	15.64	14.64	18.87	15.07
1110032F04Rik	0.09	0.12	0.1	0.29	0.02	0.1	0.04	0.03	0.07	0.11	0.09	0.1	0.16	0.05	0.06	0.22	0.29	0.18	0.09	0.13	0.24
1110036E04Rik	0	0	0	0.07	0.07	0	0	0	0	0	0	0	0.16	0	0	0	0	0	0.07	0.15	0
1110038B12Rik	3.17	3.97	2.84	4.55	5.33	4.86	4.39	3.07	3.68	6.46	3.88	3.63	7.33	5.39	5.96	5.26	7.03	6.37	6.44	9.37	6.18
1110038F14Rik	12.26	13.96	17.66	23.7	19.79	17.84	20.41	17.21	21.96	21.34	21.32	21.37	27.26	22.9	23.5	27.72	25.18	20.29	24.46	20.07	22.09
1110046J04Rik	1.34	0.9	1.88	1.5	1.67	1.32	1.37	1.8	1.8	2.25	1.74	1.65	2.02	1.3	0.81	1.48	1.77	3.09	2.55	1.91	1.71
1110051M20Rik	9.99	11.01	16.17	15.72	15.48	12.2	14.86	12.35	14.52	14.49	13.72	17.42	12.8	13.16	11.05	13.76	12.74	14.37	14.51	13.05	15.26
1110057P08Rik	0	0	0	0	0	0	0	0	0	0	0	0	0	0	0	0	0	0	0	0	0
1110058D11Rik	0.12	0.17	1.14	1.39	1.14	0.35	0.74	0.41	0.39	0.44	0.98	0.67	0.95	1.64	1.52	0.43	0.43	0.14	0.9	0.45	0.52
1110059E24Rik	5.16	5.55	8.11	8.46	7.35	7.53	9.22	6.51	6.39	8.17	6.47	5.27	7.35	7.81	7.56	10.34	10.42	8.08	8.76	7.85	7.6
1110059G10Rik	1.54	1.77	2.37	2.77	2.36	2.38	2.44	2.58	2.29	2.75	2.01	2.39	2.32	2.51	2.18	2.94	2.68	2.55	2.88	3.03	2.61
1110065P20Rik	5.05	4.83	5.27	5.25	6.91	5.79	4.65	5.23	4.87	5.89	4.86	3.59	4.79	6.49	6.16	5.85	6.64	6.42	7.13	5.64	6.73
1190005I06Rik	0	0.55	0	0	0.15	0.24	0.56	0	0.07	0.38	0	0	0.33	0.44	0.38	0.3	0	0.26	0.64	0.55	0
1190007I07Rik	2.81	4.02	5.63	4.89	4.27	4.06	5	3.92	4.68	4.89	3.69	4.18	4.37	4.23	3.4	3.61	3.64	3.87	3.82	3.66	2.92
1190028D05Rik	0	0	0	0	0	0	0	0	0	0	0	0	0	0	0	0	0	0	0	0	0
1300002E11Rik	13.84	13.93	23.55	24.93	20.13	16.12	18.83	21.02	20.07	21.23	17.76	23.05	14.63	17.13	15.53	19.09	15.12	15.39	17.2	22.56	19.37
1300017J02Rik	0.02	0.08	0.16	0.03	0.04	0.02	0.09	0.13	0.09	0.02	0.06	0.05	0.05	0.02	0.07	0.06	0	0.05	0.04	0.03	0.08
1500002C15Rik	0	0	0	0	2.89	0	0	0.99	1.04	0.36	0	0	0	0	0	0	1.64	1.26	1.34	0.78	0
1500002F19Rik	0.88	0.86	2.14	1.83	1.42	1.67	1.92	0.99	1.07	1.5	1.31	1.82	1.55	1.43	1.43	1.42	0.94	1.02	1.07	1.55	1.62
1500004A13Rik	0.27	0.39	0.92	0.66	0.48	0.44	0.68	0.27	0.21	0.56	0.53	0.37	0.26	0.67	0.37	0.43	0.34	0.38	0.35	0.51	0.5
1500009C09Rik	0.02	0.02	0	0	0	0	0	0	0	0	0	0	0.11	0	0.03	0	0.03	0	0	0	0
1500009L16Rik	0.43	0.77	0.61	1.28	1.17	0.85	1.22	0.63	0.79	0.77	0.88	0.61	2.32	2.54	1.73	2.85	3.25	3.1	1.96	1.89	2.37
1500011B03Rik	3.65	5.03	5.79	5.4	5.79	4.67	4.84	3.07	4.89	5.17	3.69	5.23	6.6	7.43	6.91	6.69	5.99	5.72	5.71	5.22	5.5
1500012K07Rik	0	0.01	0	0	0	0	0	0	0.02	0	0	0	0	0	0	0	0	0	0	0	0.04
1500015A07Rik	0.59	0.45	1.37	1.31	1.6	0.7	0.95	0.88	0.68	0.91	0.7	0.79	0.85	0.79	0.68	0.78	0.43	0.75	0.92	0.89	0.94
1500015L24Rik	0	0	0	0	0	0	0	0	0	0	0	0.24	0	0	0	0	0	0	0	0	0
1500026H17Rik	0.03	0.07	0.05	0.03	0.2	0.07	0.18	0.04	0.01	0.06	0.11	0.03	0.02	0.04	0.01	0.09	0.04	0.09	0.03	0.02	0.02
1500035N22Rik	0.63	1.04	0.96	1.32	0.76	1.1	1.6	0.53	0.45	0.38	0.53	0.62	0.2	0.52	0.53	0.55	0.36	0.21	0.7	0.52	0.5
1520401A03Rik	0	0	0	0.02	0.02	0	0.02	0	0	0	0	0	0	0.01	0	0.02	0.01	0.01	0	0	0
1600002D24Rik	0	0	0.09	0.03	0	0.02	0.08	0.16	0.05	0.05	0.02	0.09	0	0.04	0.02	0.03	0.02	0	0.05	0	0.1
1600010M07Rik	0.13	0.13	0.74	0.68	0.68	0.62	0.31	0.36	0.61	0.78	0.18	0.43	1.37	0.71	1.92	0.57	1.27	0.88	1.36	1.9	1.25
1600012H06Rik	6.66	8.21	10.4	10.43	9.59	8.8	9.94	8.04	10.42	10.75	9.24	11.52	11.58	11.08	10.79	13.01	11.29	10.88	10.87	11.18	10.71
1600012P17Rik	0.01	0	0	0	0	0	0	0	0	0	0	0	0	0	0	0	0	0	0	0	0
1600014C10Rik	2.68	3.68	4.19	8.01	7.45	4.92	5.3	3.82	4.67	6.15	4.74	4.06	17.32	12.88	17.1	10.3	11.91	7.65	9.63	9.08	8.75
1600014C23Rik	0	0	0	0	0	0	0	0	0	0	0	0	0	0	0	0.24	0	0	0	0	0
1600015H23Rik	0.63	0.31	0.42	0.19	0.67	0.68	0.4	0.09	0.34	0.19	0.71	0.31	0	0.16	0	0.65	0.23	0.24	0.27	0.2	0.09
1600019K03Rik	0	0	0	0	0	0	0	0	0	0	0	0	0	0	0	0	0	0	0	0	0
1600020E01Rik	2.91	2.92	4.58	3.86	5.25	4.53	6.2	3.78	4.79	3.73	3.64	1.5	3.27	3.41	4.31	4.91	2.83	3.42	3.71	5.88	3.63
1600023N17Rik	0.03	0.14	0.06	0.21	0.16	0.25	0	0	0.14	0.16	0.05	0.06	0	0	0.18	0.31	0.04	0.17	0.1	0.21	0.21
1600025M17Rik	0	0	0	0	0	0	0	0	0	0	0	0	0	0	0	0	0	0	0	0	0
1600027J07Rik	0	0	0	0	0	0	0	0	0	0	0	0	0	0	0	0	0	0	0	0	0
1600029I14Rik	2.94	2.83	3.46	1.95	2.59	1.38	4.24	3.78	2.2	2.88	2.26	4.12	1.3	2.76	2.03	4.08	1.98	2.85	2.25	1.1	2.8
1600029O15Rik	0	0	0	0.03	0.05	0	0	0	0.02	0	0	0	0	0	0	0.05	0	0	0.05	0.03	0
1700001C19Rik	0.05	0	0.08	0.26	0.21	0.05	0.15	0.09	0.13	0.22	0.08	0.07	0.45	0.12	0.14	0.13	0.31	0.03	0.5	0	0.03
1700001D01Rik	0.36	0.36	1.07	0.44	0.33	0.87	0.69	0.2	0.29	0.33	0.2	0.96	0.12	0.53	0.18	0.32	0.36	0.36	0.2	0.34	0.22
1700001F09Rik	0	0	0	0	0	0	0	0	0	0	0	0	0	0	0	0	0	0	0	0	0
1700001G01Rik	0	0	0	0	0	0	0.03	0	0	0	0	0	0.07	0	0	0	0	0	0	0	0
1700001G11Rik	0.05	0.05	0	0.07	0.15	0	0	0.07	0.07	0	0	0	0.24	0.06	0	0.14	0.18	0.06	0.07	0.07	0.29
1700001G17Rik	0.65	0.28	0.33	0.36	0.43	0.53	0.06	0.34	0	0.55	0.45	0.13	0.33	0.2	0.36	0.36	0.15	0.35	0.17	0.31	0.24
1700001J03Rik	0.05	0.05	0.09	0.09	0.08	0.1	0.16	0.09	0.01	0.04	0.08	0.03	0.06	0.04	0.13	0.11	0.08	0.12	0.15	0.04	0.08
1700001J04Rik	0	0	0	0	0	0	0	0	0	0	0	0	0	0	0	0	0	0	0	0	0
1700001J11Rik	0.04	0	0.02	0	0.04	0	0	0.05	0	0	0.02	0.03	0.02	0	0.02	0	0	0	0.04	0	0.02
1700001K19Rik	0.38	0.5	1.06	1.39	0.86	0.85	1.21	0.71	0.79	0.79	0.37	0.54	0.92	0.98	0.86	0.86	0.65	0.6	1	0.89	0.92
1700001K23Rik	0	0	0.15	0.27	0.54	0.11	0.29	0.25	0	0.14	0.38	0.15	0	0.11	0.11	0.13	0	0	0.38	0.42	0.27
1700001L05Rik	0.61	0.68	1.13	1.02	1.28	1.03	1.29	0.72	1	1.14	0.77	1.1	1.47	1.69	1.31	1.57	1.51	1.28	1.43	1.21	1.78
1700001L19Rik	1.22	1.42	1.77	1.56	2.4	1.32	1.94	1.79	1.33	1.06	1.08	1.53	1.51	2.12	1.84	2.16	1.23	1.71	1.59	1.26	1.33
1700001O22Rik	0.33	0.31	0.57	0.4	0.5	0.11	0.5	0.38	0.25	0.16	0.29	0.24	0.23	0.33	0.28	0.5	0.36	0.46	0.49	0.27	0.67
1700001P01Rik	0.38	0.19	0	0.38	0	0	0.4	0.09	0.09	0.1	0	0	0.1	0.16	0.24	0.19	0.16	0	0.27	0	0.09
1700003C15Rik	0	0	0	0	0	0	0	0	0	0	0	0	0	0	0	0	0	0	0	0	0
1700003D09Rik	0	0.07	0.08	0.18	0.11	0.09	0.08	0.03	0.06	0.04	0.03	0.2	0	0	0.03	0.04	0	0	0.03	0	0.07
1700003E16Rik	3.51	3.9	4.27	5.47	8.15	3.5	7.26	6.62	4.59	3.92	5.11	6.81	4.95	7.79	7.08	6.79	6	7.37	6.08	4.55	5.79
1700003E24Rik	0	0	0	0	0	0	0	0	0	0	0	0	0	0	0	0	0	0	0	0	0
1700003F12Rik	0.05	0.11	0.25	0	0.39	0.18	0.09	0	0.35	0.16	0	0.09	0.17	0.06	0.2	0.08	0	0.07	0.08	0.17	0.32
1700003G18Rik	0	0	0	0	0	0.08	0	0	0	0	0	0	0	0	0	0.09	0	0.08	0	0	0
1700003H04Rik	0	0	0	0	0	0	0	0	0	0	0	0	0	0	0	0	0	0	0	0	0
1700003I22Rik	0	0	0	0	0	0	0	0	0	0	0	0	0	0	0	0	0	0	0	0	0
1700003L19Rik	0	0	0	0	0	0	0	0	0	0	0	0	0	0	0	0	0	0	0	0	0
1700003M07Rik	0.05	0.1	0.12	0.22	0.02	0.14	0.03	0.05	0.02	0.15	0.02	0.08	0.08	0.16	0.17	0.05	0.04	0.06	0.12	0.02	0.05
1700003P14Rik	0	0	0	0	0	0	0	0	0	0	0	0	0	0	0	0	0	0	0	0	0
1700006A11Rik	0	0	0	0	0	0	0	0	0	0	0	0	0	0	0	0	0	0	0	0	0
1700006F04Rik	0	0	0	0	0	0	0	0	0	0	0	0	0	0	0.13	0	0	0	0	0	0
1700006H20Rik	0	0	0	0.07	0.09	0	0	0	0	0	0	0	0	0	0	0	0	0	0	0	0
1700006H21Rik	0	0	0	0	0	0	0	0	0	0	0	0	0.21	0	0	0	0	0	0	0	0
1700007F19Rik	0	0	0	0	0	0	0	0	0	0	0.03	0	0	0	0	0	0	0	0	0	0
1700007J10Rik	0.66	1.25	2.54	1.24	1.37	1.52	1.58	0.37	1.19	0.8	0.93	1.02	1.44	1.37	1.4	1.23	1.38	1.05	0.98	1.16	1.18
1700007K13Rik	9.84	10.56	10.06	8.65	13.81	7.24	19.6	20.62	15.19	9.3	16.52	18.02	7.46	9.67	10.16	16.64	9.59	17.58	12.46	11.35	13.21
1700007L15Rik	0.6	0.55	0.33	0.23	0.38	0.3	0.88	0.28	0.2	0.3	0.14	0.25	0.16	0.19	0.63	0.59	0.12	0.19	0.56	0	0.75
1700007P06Rik	0	0	0.07	0	0	0	0.14	0.06	0	0	0.06	0.07	0	0.11	0	0	0	0.06	0	0.07	0
1700008C04Rik	0	0	0	0	0	0.06	0	0	0	0	0	0	0	0	0	0	0	0	0	0	0
1700008J07Rik	1.53	1.34	2.49	2.13	1.69	1.68	1.86	1.31	1.41	1.88	1.88	1.64	1.39	1.7	1.52	2.11	1.48	1.85	1.4	1.49	1.98
1700008K24Rik	0	0	0	0	0	0	0	0	0	0	0	0	0	0	0	0	0	0	0	0	0
1700008O03Rik	0.13	0.17	0.35	0.41	0.13	0.24	0.21	0.2	0.2	0.08	0.18	0.57	0.22	0.46	0.27	0.56	0.31	0.29	0.25	0.08	0.52
1700008P02Rik	0	0	0	0	0	0	0	0	0	0	0	0.08	0	0	0	0	0	0	0	0	0
1700009C05Rik	0	0	0	0	0	0	0	0	0	0	0	0	0	0	0	0	0	0	0	0	0
1700009J07Rik	0.35	0.12	0.26	0	0.12	0.14	0.12	0.11	0	0.06	0.16	0.13	0	0.15	0	0.29	0.05	0.19	0.05	0	0.06
1700009N14Rik	0.16	0.05	0.09	0.04	0	0.03	0.13	0.04	0	0	0.04	0	0	0	0	0	0.13	0	0.08	0.04	0
1700010B08Rik	0	0	0	0	0.06	0	0	0	0	0	0	0	0	0	0	0.06	0	0	0	0	0
1700010D01Rik	0	0	0.14	0	0	0	0	0	0	0	0	0	0.14	0	0	0	0	0	0	0	0
1700010G06Rik	0.08	0.12	0.27	0.23	0.26	0.24	0.33	0.2	0.16	0.07	0.09	0.14	0.16	0.18	0.15	0.21	0.12	0.16	0.12	0.14	0.26
1700010H22Rik	0.02	0	0.07	0.06	0.15	0.07	0.35	0.08	0.16	0.03	0.06	0.23	0	0.02	0.15	0.03	0.05	0.02	0.22	0.06	0.06
1700010I02Rik	0	0	0	0	0	0	0	0	0	0	0	0	0	0	0	0	0	0	0	0	0
1700010I14Rik	0.71	0.84	0.78	1.06	1.67	1.48	1.42	1.1	0.78	0.99	0.73	1.89	1.53	1.72	1.42	1.66	1.16	1.66	1.58	1.37	1.63
1700010J16Rik	0	0	0	0	0	0	0	0	0	0	0	0	0	0	0	0	0	0	0	0	0
1700010K23Rik	0	0	0	0	0	0	0	0	0	0	0	0	0	0	0	0	0	0	0	0	0
1700010L04Rik	0.06	0	0.09	0.18	0.07	0.14	0.18	0.06	0.05	0	0	0.04	0	0.03	0.02	0.04	0	0.05	0	0.14	0.02
1700010N08Rik	0	0	0	0	0	0	0	0	0	0	0	0	0	0	0	0	0	0	0	0	0
1700011B04Rik	0	0	0	0	0	0	0	0	0	0.09	0	0	0	0	0	0	0.07	0	0	0	0
1700011C11Rik	0	0	0	0	0	0	0	0	0	0	0	0	0	0	0	0	0	0	0	0	0
1700011L22Rik	0	0	0	0.19	0	0	0.06	0	0.05	0	0	0	0	0	0	0	0	0	0	0	0
1700011M02Rik	0	0	0	0	0	0	0	0	0	0	0	0	0	0	0	0	0	0	0	0	0
1700012A03Rik	0	0	0	0	0	0	0	0	0	0	0	0	0	0.08	0.04	0	0	0	0	0	0
1700012B07Rik	0	0.08	0.06	0.06	0	0	0	0	0	0.06	0.11	0	0	0	0.14	0	0.16	0.05	0.05	0.23	0.11
1700012B09Rik	1.5	1.16	1.92	1.42	1.27	0.67	2.13	1.71	0.75	0.93	1.02	1.47	0.91	0.41	1.18	0.57	0.96	1.18	0.7	0.43	0.42
1700012C14Rik	0	0	0	0.26	0	0	0	0	0	0	0	0	0.28	0.11	0	0	0	0	0.12	0	0
1700012D01Rik	0.88	1.09	1.26	1.07	1.25	2.11	1.49	1.38	1.34	0.84	1.16	1.82	0.45	1.29	0.96	1.13	0.34	1.03	0.54	0.68	1.07
1700012D14Rik	0.31	0.68	0.82	0.56	0.48	1.2	1	0.79	1.19	0.57	0.44	0.62	0.31	1.08	0.55	1.48	0.77	0.7	0.88	0.48	0.65
1700012D16Rik	0.42	0.69	1.61	1.26	0.32	1.26	1.01	0.59	0.38	0.32	0.2	0.23	0.34	0.69	0.26	0.93	0.35	0.53	0.59	0.33	0.73
1700012H19Rik	0	0	0	0	0	0	0	0	0	0	0	0	0	0	0	0	0	0	0	0	0
1700012I11Rik	0	0.03	0.06	0	0.05	0.08	0	0.05	0	0	0.05	0	0	0.08	0	0	0	0.04	0	0.1	0
1700012J15Rik	0	0	0	0	0	0	0	0	0	0	0	0	0	0	0	0	0	0	0	0	0
1700012P22Rik	0	0	0	0	0	0	0	0	0	0	0	0	0	0	0	0.12	0	0	0	0	0
1700013D24Rik	0	0	0	0	0	0	0	0	0	0	0	0	0	0	0	0	0	0	0	0	0
1700013F07Rik	6.25	7.52	9.14	6.13	10.31	4.96	8.89	10.06	5.06	6.32	7.87	8.68	6.68	8.7	7.35	7.21	5.72	9.17	6.49	4.53	8.02
1700013G24Rik	0	0	0	0	0	0	0	0	0	0	0	0	0	0	0	0	0	0	0	0	0
1700013H16Rik	0	0	0	0.1	0	0.07	0	0	0	0	0	0.18	0	0	0	0	0	0	0	0	0
1700013N06Rik	0	0	0	0	0	0	0	0	0	0	0	0	0	0	0	0	0	0	0	0	0
1700014D04Rik	0.04	0.03	0.11	0.2	0.13	0.04	0.1	0.04	0.02	0.01	0.05	0.06	0.13	0.05	0.03	0.06	0.04	0.02	0.02	0.07	0.05
1700014L14Rik	0	0	0	0	0	0	0	0	0	0	0	0	0	0	0	0	0	0	0	0	0
1700015C15Rik	0	0	0	0	0	0	0	0	0	0	0	0	0	0.12	0	0	0	0	0	0	0
1700015G11Rik	0	0	0	0	0	0	0	0	0	0	0	0	0	0	0	0	0	0	0	0	0
1700015I17Rik	0	0	0	0.08	0	0	0	0	0	0	0	0	0	0.03	0.03	0	0	0	0	0	0.04
1700016A09Rik	0.31	0.13	1.01	0.87	0.54	0.53	0.28	0.31	0.1	0.16	0.14	0.63	0.43	0.5	0.51	0.46	0.12	0.49	0.5	0.21	1.33
1700016B01Rik	0	0	0	0	0	0	0	0	0	0	0	0	0	0	0	0	0	0	0	0	0
1700016C15Rik	0.07	0.05	0.18	0.13	0.32	0.12	0.18	0	0	0.25	0	0.15	0	0.09	0.13	0.24	0	0.37	0.23	0	0.53
1700016C19Rik	0	0	0	0	0	0	0	0	0	0	0	0	0	0	0	0	0	0	0	0	0
1700016D06Rik	0	0	0	0	0	0	0	0	0	0	0	0	0	0	0	0	0	0	0	0	0
1700016G22Rik	0	0	0	0	0	0	0	0	0	0	0	0	0	0	0	0.2	0	0	0	0	0
1700016H13Rik	0.4	0.2	0.08	0.51	0.35	0.37	0.64	0.46	0.61	0.68	0.77	0.49	0.16	0.12	0.05	0.29	0.18	0.14	0.28	0.38	0.11
1700016J18Rik	0.4	0.1	0.52	0.36	0.26	0	0.12	0.23	0	0.07	0.07	0.07	0.03	0.09	0.08	0.37	0	0.19	0.57	0.12	0.48
1700016K05Rik	0.77	0.88	1.48	0.78	0	0.77	2.07	0.72	0.18	0	0.74	0.44	0.43	0.94	1.25	1.33	0.32	0.33	0	0.61	0.98
1700016K19Rik	24.19	23.35	22.93	23.24	35.01	18.61	38.15	36.32	25.66	21.44	30.27	40.56	23.41	32.74	34.98	32.26	25.57	38.05	31.58	19.23	31.69
1700016L04Rik	0	0	0.06	0	0	0	0	0	0	0	0	0	0.06	0	0	0	0	0	0	0	0
1700016L21Rik	0	0	0	0	0	0	0	0	0	0	0	0	0	0	0	0	0	0	0	0	0
1700016P04Rik	0	0	0	0	0	0	0	0	0	0	0	0	0	0	0	0	0	0	0	0	0
1700017B05Rik	5.96	6.64	10.39	12.82	12.18	8.09	12.29	8.7	10.79	11.44	10.98	13.47	16.05	16.9	15.62	17.56	13.41	15.94	15.94	17.94	18.65
1700017G19Rik	0	0	0	0	0	0	0	0	0	0	0	0	0	0.03	0.02	0	0	0	0	0	0
1700017J07Rik	0	0	0	0	0	0	0	0	0	0	0	0	0	0	0	0	0	0	0	0	0
1700017L05Rik	0	0	0	0	0	0	0	0	0	0	0	0	0	0	0	0	0	0	0	0	0
1700017M07Rik	0.11	0.08	0	0	0.17	0	0.24	0	0	0	0.05	0	0	0	0	0	0	0.05	0	0	0
1700017N19Rik	0	0	0	0	0	0	0	0	0	0	0	0	0	0	0	0	0	0	0	0	0
1700018A04Rik	0.48	0.42	0.96	0.56	1.05	0.45	0.59	0.07	0.57	0.16	0.22	0.53	0.52	0.13	0.27	1.1	0.26	0.26	0.22	0.49	0.32
1700018A23Rik	0.04	0.09	0	0.46	0.46	0.5	0.4	0.18	0.64	0.46	0.35	0.74	0.51	0.59	0.44	0.19	0.11	0.49	0.54	0.2	0.65
1700018B08Rik	0	0	0	0	0	0	0	0	0	0	0	0	0	0	0	0	0	0	0	0.05	0
1700018B24Rik	0	0	0	0	0	0	0	0	0	0	0	0	0	0	0	0	0	0	0	0	0
1700018F24Rik	0.09	0.15	0	0.09	0.09	0.07	0.44	0.17	0	0	0	0.05	0	0.15	0.04	0.27	0.04	0.19	0.17	0.28	0
1700018G05Rik	0	0	0	0	0	0	0	0	0	0.37	0	0	0	0	0	0	0	0	0.17	0	0
1700018L02Rik	0	0.35	0	0.53	0.21	0.35	0.41	0.19	0.09	0.37	0.57	0.87	0.08	0.2	0.26	0.17	0.19	0	0.15	0.49	0.36
1700019A02Rik	0	0	0	0	0	0	0	0	0	0	0	0	0	0	0	0	0	0	0	0	0
1700019C18Rik	0	0	0	0	0	0	0	0	0	0	0	0	0	0	0	0	0	0	0	0	0
1700019D03Rik	0.26	0.12	0.39	0.33	0.48	0.34	0.4	0.27	0.21	0.22	0.24	0.26	0.22	0.16	0.27	0.29	0.39	0.32	0.27	0.24	0.39
1700019E08Rik	0	0	0	0	0	0	0	0	0	0	0	0	0	0	0	0	0	0	0	0	0
1700019F05Rik	0	0	0	0	0.12	0	0	0	0	0	0	0	0	0	0	0	0	0	0	0	0
1700019G24Rik	0.08	0	0	0	0	0	0	0	0	0	0	0	0	0	0	0	0	0.1	0	0	0
1700019J19Rik	0	0	0	0	0	0	0	0	0	0	0	0	0	0	0.05	0	0	0	0	0	0
1700019M22Rik	0	0	0	0	0	0	0	0	0	0	0	0	0	0	0	0	0	0	0	0	0
1700019N19Rik	0	0.15	0	0.12	0	0	0	0.05	0.05	0.12	0	0.25	0	0	0	0	0	0	0.05	0	0
1700019P21Rik	0	0	0	0	0	0.14	0	0	0	0	0	0	0	0	0	0	0	0	0	0	0
1700020A23Rik	0.11	0	0	0.12	0.08	0.07	0.17	0	0	0	0	0.18	0	0	0.07	0	0	0	0	0	0.08
1700020D12Rik	0	0	0	0	0	0	0	0	0	0	0	0	0	0	0	0	0	0	0	0	0
1700020D14Rik	0	0	0	0	0	0	0	0	0	0	0	0	0	0	0	0	0	0	0	0	0
1700020G03Rik	0.11	0.16	0.24	0.24	0.2	0.18	0.27	0.06	0.08	0.12	0.09	0.24	0.22	0.25	0.09	0.13	0.17	0.11	0.13	0.26	0.31
1700020G17Rik	0	0	0.21	0	0	0.08	0	0	0.09	0	0	0	0	0	0	0	0	0	0	0	0.1
1700020L13Rik	0.14	0.07	0.11	0.37	0	0.08	0.22	0.09	0	0.37	0.13	0.49	0.2	0.04	0.11	0.2	0.08	0.16	0.09	0.1	0.11
1700020L24Rik	3.98	4.73	8.73	8.65	8.09	6.17	11.05	6.66	9.13	10.22	9.84	9.04	4.29	3.6	4.22	5.97	4.89	6.68	7.08	8.41	6.66
1700020M21Rik	0	0	0	0	0	0	0	0	0	0	0.09	0	0	0	0	0	0	0	0	0	0
1700020N01Rik	0	0	0	0	0	0	0	0	0.04	0	0	0	0	0	0	0	0	0	0	0	0
1700020N15Rik	0	0	0	0	0	0.18	0	0	0	0	0	0	0	0	0.09	0	0	0	0	0	0
1700020N18Rik	0.45	0.97	1.37	0.23	0.69	1	1.21	0.85	0.21	0.35	0.11	0.38	1.12	0.74	0.94	0.78	0.66	0.85	0.85	0	0.57
1700021F02Rik	0	0	0	0	0	0.37	0	0	0	0	0	0	0	0	0	0	0	0	0	0	0
1700021F07Rik	0	0	0	0	0	0	0	0	0	0	0	0	0	0	0	0	0	0	0	0.09	0
1700021G15Rik	0	0	0	0	0	0	0	0	0	0	0	0	0	0	0	0	0	0	0	0	0
1700021L23Rik	0	0	0	0	0	0	0	0	0	0	0	0	0	0	0	0	0	0	0	0	0
1700021N21Rik	0	0.16	0.19	0	0	0.14	0	0	0.21	0	0.17	0.07	0.13	0.15	0.2	0	0.1	0.05	0	0	0
1700022A21Rik	0	0	0	0	0	0	0	0	0	0	0	0	0	0	0	0	0	0	0	0	0
1700022A22Rik	0	0	0	0	0	0	0	0	0	0	0	0	0	0	0	0	0	0	0	0	0
1700022E09Rik	0	0	0	0	0	0	0	0	0	0	0	0	0	0	0	0	0	0	0	0	0
1700022H01Rik	0	0.11	0	0	0	0	0	0.08	0	0.09	0	0	0	0.07	0.14	0	0.07	0	0	0	0
1700022H16Rik	0	0	0	0	0	0	0	0	0	0	0	0	0	0	0	0	0	0	0	0	0
1700022I11Rik	0.06	0.05	0.04	0.06	0.13	0.04	0.12	0.04	0.03	0.1	0.05	0.08	0.04	0.11	0.03	0.06	0.02	0.09	0.06	0.09	0.04
1700022N22Rik	0.52	0.29	1.37	1.49	0.94	0.78	1.87	0.9	1.1	1.12	0.66	0.82	1	0.64	1.56	0.87	0.62	0.8	0.97	1.79	0.88
1700023A20Rik	0	0	0	0	0	0.08	0	0.05	0	0	0	0	0	0	0	0	0	0	0	0	0
1700023C21Rik	0.13	0	0	0	0	0	0	0	0	0	0	0	0.21	0	0	0.19	0.16	0	0	0	0
1700023D09Rik	0.54	0.7	2.66	0.8	0.89	0.81	1.25	1.39	1.04	1.55	0.79	2.86	1.2	1.1	0.37	0.65	0.72	0.98	0.9	1.14	1.9
1700023F02Rik	0	0	0	0	0	0	0	0	0	0	0	0	0	0	0	0	0	0	0	0	0
1700023G09Rik	0	0	0	0	0	0	0	0	0	0	0	0	0	0	0	0	0	0	0	0	0
1700024B05Rik	0	0	0	0	0	0	0	0	0	0	0	0	0	0	0	0	0	0	0	0	0
1700024B18Rik	0	0	0.54	0	0	0	0	0	0	0	0	0	0	0	0	0	0	0	0	0	0
1700024G13Rik	6.81	4.75	5.38	2.2	4.81	2.76	7.43	5.59	4.47	4.49	4.53	4.92	2.01	3.26	5.34	4.5	3.64	6.15	3.6	2.1	5.33
1700024I08Rik	0	0	0	0	0	0	0	0	0	0	0	0	0	0	0	0	0	0	0	0	0
1700024J04Rik	0.05	0	0.02	0.06	0.02	0	0	0	0.03	0	0	0	0	0	0.08	0	0	0.02	0.02	0	0
1700024N05Rik	0	0	0	0	0	0	0	0	0	0	0	0.07	0	0	0	0	0	0	0	0	0
1700025B11Rik	0	0	0	0	0	0	0	0	0	0	0	0	0	0.18	0	0	0	0	0	0	0.22
1700025C18Rik	0	0.05	0	0	0	0	0	0	0.07	0	0	0	0	0	0	0.08	0	0.07	0	0	0
1700025D23Rik	0	0	0	0	0	0	0	0	0	0	0	0	0	0	0	0	0	0	0	0	0
1700025F24Rik	0.04	0.04	0.2	0.12	0.24	0.19	0.06	0.06	0	0	0.11	0	0	0.05	0	0.06	0	0	0	0	0
1700025G04Rik	3.09	2.81	5.35	4.92	5.14	3.86	5.95	3.58	4.99	5.65	5.72	6.34	3.68	4.15	3.8	5.86	4.77	5.91	5.28	5.96	5.64
1700025H01Rik	0	0	0	0	0	0	0	0	0.02	0	0	0.02	0	0	0	0	0	0.02	0	0	0.04
1700025J12Rik	0	0.06	0.21	0.09	0	0	0	0.09	0	0	0	0	0	0	0	0	0	0	0	0	0
1700025K04Rik	0	0	0	0	0	0	0	0	0	0	0	0	0	0	0	0	0	0	0	0	0
1700025K24Rik	0	0	0	0	0	0	0	0	0	0	0	0	0	0	0	0	0	0	0	0	0
1700025M24Rik	0	0	0	0	0	0	0	0	0	0	0	0	0	0	0	0	0	0	0	0	0
1700025N23Rik	0.2	0.08	0.13	0.48	0	0.29	0.19	0.17	0.21	0.24	0.28	0.52	0.39	0.44	0.35	0.7	0.44	0.35	0.5	0.37	0.3
1700025O08Rik	0	0	0	0	0	0	0	0	0	0	0	0	0	0	0	0	0	0	0	0	0
1700026D11Rik	0	0.04	0	0	0	0	0	0	0	0	0	0	0	0	0	0	0	0	0	0	0
1700026F02Rik	0	0	0	0	0	0	0	0	0	0	0	0	0	0	0	0	0	0	0	0	0
1700026J12Rik	0	0	0	0	0	0	0	0	0	0	0	0	0	0	0	0	0	0	0	0	0
1700026J14Rik	0	0	0	0	0	0.06	0	0	0.06	0	0	0	0.08	0.06	0.06	0	0	0.06	0.07	0	0
1700027A15Rik	0.11	0	0	0	0	0	0	0	0	0	0	0	0	0	0	0	0	0	0	0	0
1700027F06Rik	0	0	0	0	0	0	0	0	0	0	0	0	0	0	0	0	0	0	0	0	0
1700027F09Rik	0	0	0.08	0	0	0	0	0	0	0.22	0	0	0	0	0.18	0	0	0	0	0.22	0
1700027H10Rik	0	0	0	0	0	0	0	0	0	0	0	0	0	0	0	0	0	0	0	0	0
1700027I24Rik	0	0	0	0	0	0	0	0	0	0	0	0	0	0	0	0	0	0	0	0	0
1700027J07Rik	0.03	0.03	0.11	0	0	0.04	0	0	0	0	0.09	0.05	0	0	0.04	0.05	0	0.04	0	0	0
1700028B04Rik	0	0	0	0	0	0	0	0	0	0	0	0	0	0	0	0	0	0	0	0	0
1700028D13Rik	0	0	0	0	0	0	0	0	0	0	0	0	0	0	0	0	0	0	0	0	0
1700028E10Rik	0.22	0.12	0.52	0.4	0.34	0.5	0.17	0.2	0.24	0.44	0.41	0.48	0.23	0.56	0.26	0.38	0.4	0.3	0.48	0.32	0.63
1700028I16Rik	0	0	0	0	0	0	0	0	0	0	0	0	0.11	0.08	0	0.05	0	0.04	0	0	0
1700028J19Rik	0.14	0.11	0.24	0.26	0.26	0.03	0.27	0.4	0	0.26	0.04	0.14	0.33	0.07	0.22	0.04	0.21	0.21	0.16	0.04	0.17
1700028K03Rik	0.11	0.15	0.51	0.33	0.44	0.4	0.38	0.26	0.2	0.2	0.11	0.25	0.2	0.36	0.22	0.53	0.21	0.16	0.2	0.31	0.25
1700028M03Rik	0	0	0	0	0	0	0	0	0	0	0	0	0	0	0	0	0	0	0	0	0
1700028P14Rik	2.79	2.65	4.17	2.87	3.54	3.5	3.91	4.2	2.36	2.34	2.63	3.7	1.42	2.94	4.71	2.7	3.49	5.12	2.92	2.24	2.35
1700028P15Rik	0	0	0	0	0	0	0	0	0	0	0	0	0	0	0	0	0	0	0	0	0
1700029B22Rik	0	0	0	0	0	0	0	0	0	0	0	0	0	0	0	0	0	0	0	0	0
1700029F12Rik	0	0	0	0.05	0	0	0	0	0	0	0	0	0	0	0	0	0	0	0	0	0
1700029H14Rik	0	0.11	0.12	0.16	0	0.04	0.17	0.07	0	0.11	0.05	0	0.13	0.12	0.09	0.15	0.12	0.02	0.07	0.04	0.1
1700029I15Rik	0.42	0.55	0.92	1.07	0.86	1.51	0.23	0.2	0.77	1.31	0.2	0.48	0.23	0.34	1.02	0.21	0.53	0.71	1.19	1.11	0.64
1700029J03Rik	0	0	0	0	0	0	0	0	0	0	0	0	0	0	0	0	0	0.06	0	0	0
1700029J07Rik	2.71	2.17	2.23	3.62	3.84	2.39	5.15	3.8	1.81	2.02	2.29	2.84	3.28	2.99	2.54	3.84	3.14	3.77	3.25	2.68	4.37
1700029M03Rik	0	0	0	0	0	0	0	0	0	0	0	0	0	0	0	0	0	0	0	0	0
1700029M20Rik	0	0	0	0	0	0	0	0	0	0	0	0.02	0	0	0	0	0	0	0	0	0
1700029N11Rik	0	0	0	0	0	0	0	0	0	0	0	0	0	0	0	0	0	0	0	0	0
1700029P11Rik	0	0	0.06	0	0	0	0	0	0	0	0	0	0	0.04	0.04	0	0	0	0	0	0
1700030A11Rik	0	0	0	0	0	0	0	0	0	0	0	0	0.13	0	0.05	0	0	0	0.06	0	0
1700030C10Rik	0.82	1.15	1.47	0.69	0.81	1.43	1.55	1.42	0.64	1.62	0.54	2.09	2.04	1.79	1.16	1.7	1.99	1.97	1.1	1.44	2.07
1700030C12Rik	0	0.08	0	0	0	0	0	0	0	0	0	0	0	0	0	0	0.03	0	0	0	0
1700030C14Rik	0	0	0	0	0.15	0	0	0	0	0	0	0	0	0	0	0	0	0	0	0	0.07
1700030F04Rik	0	0	0	0	0	0	0	0	0	0	0	0	0	0	0	0	0	0	0	0	0
1700030I03Rik	0	0	0.24	0	0	0	0	0	0	0.45	0	0	0	0	0	0	0	0	0	0	0
1700030J22Rik	2.06	2.18	3.48	3.08	4.05	2.13	5.04	3.99	3	2.87	3.76	4.49	3.55	4.77	4.28	3.67	3.22	3.88	4.19	3.14	4.11
1700030K09Rik	1.83	1.9	2.46	3.23	3.08	2.74	3.56	2.71	2.46	3	2.89	3.24	2.41	2.39	2.89	3.6	2.71	3.23	3.06	2.84	3.48
1700030L20Rik	0	0	0	0	0	0	0	0	0	0	0	0	0	0	0	0	0	0	0	0	0
1700030L22Rik	0	0.01	0.01	0.01	0.01	0.02	0.03	0.01	0	0.01	0.01	0.03	0.01	0.04	0.02	0.03	0.01	0.01	0.01	0.04	0.02
1700030M09Rik	0	0	0.12	0	0	0.04	0	0	0.05	0	0	0	0	0	0	0	0.05	0	0.1	0.23	0
1700030N03Rik	0	0	0	0	0	0	0	0	0	0	0	0	0	0	0.15	0	0	0	0	0	0
1700030O20Rik	0	0	0	0	0	0	0	0	0	0	0	0	0	0	0	0	0	0	0	0	0
1700031A10Rik	0	0	0.1	0.27	0	0.21	0	0	0.16	0.18	0	0.2	0	0.07	0.07	0	0	0	0.17	0	0.09
1700031F05Rik	0	0	0	0	0	0	0	0	0	0	0	0	0	0	0	0	0	0	0	0	0
1700031L13Rik	0	0	0	0	0	0	0	0	0	0	0	0	0	0	0	0	0	0	0	0	0
1700031M16Rik	0	0	0	0	0	0	0	0	0	0	0	0	0	0	0	0	0	0	0	0	0
1700031P21Rik	0	0	0	0	0	0	0	0	0	0	0	0	0	0	0	0	0	0	0	0	0
1700034B16Rik	0	0	0	0	0	0	0	0	0	0	0	0	0	0	0	0	0	0	0	0	0
1700034E13Rik	0.18	0	0	0.28	0	0	0	0	0	0	0	0	0.15	0.11	0	0.14	0.11	0	0	0.14	0
1700034G24Rik	0	0	0	0	0	0	0	0	0	0	0	0	0	0	0	0	0	0	0	0	0
1700034H15Rik	0.11	0.11	0.43	0.26	0.14	0.25	0.33	0.26	0.17	0.23	0.15	0.11	0.21	0.2	0.23	0.24	0.08	0.19	0.26	0.24	0.23
1700034I23Rik	0.18	0.29	0.53	0.62	0.4	0.54	0.44	0.21	0.24	0.33	0.19	0.52	0.15	0.2	0.28	0.47	0.2	0.17	0.14	0.37	0.28
1700034J05Rik	0.28	0.31	0.82	0.92	0.53	0.56	0.96	0.26	0.37	0.4	0.42	0.47	0.73	0.5	0.45	0.82	0.32	0.32	0.37	0.52	1.05
1700034K08Rik	0	0	0	0	0	0	0	0	0	0	0	0	0	0	0	0	0	0	0	0	0
1700034P13Rik	1.07	0.62	0.46	1.48	1.44	0.29	0.47	0.7	0.24	0.88	0.78	1.4	1.35	1.16	1.74	0.72	0.98	0.83	1.38	1.06	0.99
1700036A12Rik	0	0	0	0.02	0	0	0	0	0	0	0.02	0	0	0	0	0.02	0	0	0	0	0.02
1700036G14Rik	0	0	0	0	0	0	0	0	0	0	0	0	0	0	0	0	0	0	0	0	0
1700037C18Rik	2.01	2.33	3.26	2.94	3.6	2.53	1.89	1.83	1.93	1.48	1.31	2.02	3.14	3.86	3.68	3.25	2.97	2.94	2.55	1.59	2.31
1700037F03Rik	0	0	0	0	0	0	0	0	0	0	0	0	0	0	0	0	0	0	0	0	0
1700037H04Rik	6.63	9.89	10.7	10.92	10.73	7.39	10.33	8.91	8.98	18.31	8.67	9.46	13.1	13.42	13.76	12.59	12.53	13.09	11.81	11.41	11.86
1700039E22Rik	0	0	0	0	0	0	0	0	0	0	0	0	0	0	0	0	0	0	0	0	0
1700039I01Rik	0	0	0	0	0	0	0	0	0	0	0	0	0	0	0	0	0	0	0	0	0
1700039M10Rik	0	0	0	0	0	0	0	0	0	0	0	0	0	0	0	0	0	0	0	0	0
1700040D17Rik	0.07	0	0.06	0.05	0.1	0	0	0.05	0	0.1	0	0.11	0	0.04	0.04	0.05	0.04	0	0.09	0.15	0.1
1700040F15Rik	0	0	0	0	0	0	0	0	0	0	0	0	0	0	0	0	0	0	0	0	0
1700040G22Rik	0	0	0	0	0	0	0	0	0	0	0	0	0	0	0	0	0	0	0	0	0
1700040K01Rik	0	0	0	0	0	0	0	0	0	0	0	0	0	0	0	0	0	0	0	0	0
1700040P09Rik	0	0	0.32	0	0	0	0	0	0.27	0	0	0	0	0	0	0	0	0	0	0	0
1700041A01Rik	0	0	0	0	0	0	0	0	0	0	0	0	0	0	0	0	0	0	0	0	0
1700041B01Rik	0	0	0	0	0.02	0	0.02	0	0	0.01	0.01	0.11	0	0.01	0.01	0.03	0.08	0	0.01	0.01	0
1700041C23Rik	0	0	0	0	0	0	0	0	0	0	0	0	0	0	0	0	0	0	0	0	0
1700041G16Rik	0.14	0.2	0.46	0.74	1.11	0.37	0.56	0.16	0.29	0.56	0.26	0.38	1.49	0.55	1.09	0.89	0.67	0.57	0.59	0.82	0.43
1700041I07Rik	0	0	0	0	0	0	0	0	0	0	0	0	0	0	0	0	0	0	0	0	0
1700041M19Rik	0	0	0	0	0	0	0	0	0	0	0	0	0	0	0	0	0	0	0	0	0
1700042G07Rik	0	0	0	0	0	0	0	0	0	0	0	0	0	0	0	0	0	0	0	0	0
1700042G15Rik	0	0	0	0	0	0	0.03	0	0	0	0	0	0	0	0.02	0.02	0	0	0.05	0	0
1700042O10Rik	0	0	0	0	0	0	0	0	0	0	0	0	0	0	0.08	0	0	0	0	0	0
1700044C05Rik	0	0	0	0	0	0	0	0	0	0	0	0	0	0	0	0	0	0	0	0	0
1700044K03Rik	0	0	0	0	0	0	0	0	0	0	0	0	0	0	0	0	0	0	0	0	0
1700045H11Rik	0	0	0	0	0	0	0	0	0	0	0	0	0	0	0	0	0	0	0	0	0
1700046C09Rik	0	0	0	0	0	0	0	0	0	0	0	0	0	0	0	0	0	0	0	0	0
1700047A11Rik	0	0	0	0	0	0	0	0	0	0.1	0	0	0	0	0	0	0	0	0	0	0
1700047E10Rik	0	0	0	0	0	0	0	0	0	0	0	0	0	0	0	0	0	0	0	0	0
1700047F07Rik	0	0	0	0	0	0	0	0	0	0	0	0	0	0	0	0	0	0	0	0	0
1700047G03Rik	0	0	0	0	0	0	0	0	0	0	0	0	0	0	0	0	0	0	0	0	0
1700047L14Rik	0	0	0	0	0	0	0	0	0	0	0	0	0	0	0	0	0	0	0	0	0
1700047M11Rik	0	0.28	0	0.17	0	0	0	0	0	0	0	0.37	0.09	0.07	0	0.08	0.07	0	0	0	0
1700048B10Rik	0.03	0	0	0	0	0	0	0	0	0	0	0	0	0	0	0	0	0	0	0	0
1700048F04Rik	0	0	0	0	0	0	0	0	0	0	0	0	0	0	0	0	0	0	0	0	0
1700048M11Rik	1.08	0.44	0.89	0.41	0.96	0.32	1.01	0.38	0.12	0.97	0.26	0	0.45	0.44	0.56	0.4	0.11	0.11	0.38	0.28	0.41
1700048O14Rik	0	0	0	0	0	0	0	0	0	0	0	0	0	0	0	0	0	0	0	0	0
1700048O20Rik	0.35	0.6	0.35	0.53	0.51	0.74	0.39	0.66	0.42	0.74	0.22	0.8	0.51	0.76	0.29	0.7	0.6	0.74	0.91	0.46	0.44
1700049E15Rik	0	0	0	0.06	0	0.05	0	0	0.05	0	0	0	0	0.05	0.1	0	0.1	0	0	0	0
1700049E17Rik1	0	0	0	0	0	0	0	0	0	0	0	0	0	0	0	0	0	0	0	0	0
1700049E17Rik2	0	0	0	0	0.03	0	0	0	0	0	0	0.03	0	0	0	0	0	0	0	0	0
1700049E22Rik	0	0	0	0	0	0	0	0	0	0	0	0	0	0	0	0	0	0	0	0	0
1700049J03Rik	0.31	0.3	1.12	0.7	0.57	0.76	0.69	0.35	0.31	0.45	0.42	0.43	0.8	0.68	0.61	0.8	0.31	0.38	0.6	0.71	0.86
1700049L16Rik	0	0	0	0	0	0	0	0	0	0	0	0	0	0	0	0	0	0	0	0	0
1700051A21Rik	0	0	0	0	0	0	0	0	0	0	0	0	0	0	0	0	0	0	0	0	0
1700052H01Rik	0	0	0	0	0	0.05	0	0	0	0	0	0	0	0	0	0	0	0	0	0	0
1700052I22Rik	0	0	0	0	0	0	0	0	0	0	0	0	0	0	0	0	0	0	0	0	0
1700052K11Rik	4.77	5.53	6.76	6.73	7.02	6.1	5.42	4.61	4.67	5.43	4.58	6.11	6.86	7.48	6.96	6.21	6.28	5.71	5.4	4.84	5.87
1700054A03Rik	0	0	0	0	0	0.23	0.08	0	0	0	0	0.08	0	0	0.06	0.07	0	0	0	0	0
1700054K19Rik	0	0	0	0	0	0	0	0	0	0	0	0	0	0	0	0	0	0	0	0	0
1700054M17Rik	0	0	0	0	0	0	0	0	0	0	0	0	0	0	0	0	0.13	0	0	0	0
1700054O19Rik	0.02	0.06	0.07	0.08	0.08	0.11	0.03	0.01	0.02	0.05	0.08	0.04	0.07	0.09	0.07	0.21	0.06	0.08	0.09	0.04	0.04
1700055C04Rik	0	0	0	0	0	0	0	0	0	0	0	0	0	0	0	0	0	0	0	0	0
1700055D16Rik	0.06	0.08	0.21	0.24	0.28	0.35	0.47	0.21	0.36	0.2	0.13	0.3	0.05	0.12	0.08	0.16	0.2	0.15	0.18	0.2	0.09
1700055D18Rik	0.43	0.36	0.81	0.58	0.62	1.16	0.78	0.3	0.72	0.74	0.75	1.02	0.49	1.01	0.6	0.79	0.97	0.79	0.87	0.89	1.14
1700055K11Rik	0	0	0	0	0	0.02	0.04	0	0	0.06	0	0	0	0	0	0.04	0	0	0	0	0
1700055L01Rik	0	0.01	0	0	0.07	0	0.02	0.05	0.03	0	0	0	0	0.02	0	0.02	0	0	0	0	0
1700056E22Rik	0.44	0.47	0.3	0.71	0.5	0.53	0.47	0.36	0.35	0.39	0.31	0.72	0.3	0.45	0.78	0.65	0.41	0.64	0.56	0.62	0.71
1700057G04Rik	0.08	0	0	0	0.05	0.04	0	0	0	0	0	0	0	0	0	0	0.04	0	0	0	0
1700057H15Rik	0	0	0	0	0	0	0	0	0	0	0	0	0	0	0	0	0	0	0	0	0
1700057H21Rik	0	0	0	0	0	0	0	0	0	0	0	0	0	0	0	0	0	0	0	0	0
1700060C16Rik	0	0	0	0	0	0	0	0	0	0	0	0	0	0	0	0	0	0	0	0	0
1700060C20Rik	0	0	0	0	0.1	0.08	0.22	0	0	0	0	0	0	0	0	0	0	0	0	0	0
1700060J05Rik	0.08	0.17	0.22	0.25	0.07	0.28	0.1	0.07	0.15	0.24	0.13	0.19	0.2	0.13	0.12	0.15	0.07	0.1	0.25	0.12	0.21
1700061F12Rik	0	0	0	0	0	0	0	0	0	0	0	0	0	0	0	0	0	0	0	0	0
1700061I17Rik	0	0	0	0.05	0	0.02	0	0	0	0	0	0	0.03	0	0	0	0.02	0.02	0	0	0
1700061J23Rik	0	0	0	0	0	0	0	0	0	0	0	0	0	0	0	0	0	0	0	0	0
1700061N14Rik	0	0	0.16	0	0	0	0	0	0	0	0	0	0	0	0	0	0	0	0	0	0
1700062C10Rik	0	0	0	0	0	0	0	0	0	0	0	0	0	0	0	0	0	0	0	0	0
1700063A18Rik	0	0	0	0	0	0	0	0	0	0	0	0	0	0	0	0	0	0	0	0	0
1700063D05Rik	0	0	0	0	0	0	0	0	0	0	0	0	0	0	0	0	0	0	0	0	0
1700063H04Rik	0	0	0	0	0.2	0	0	0	0	0	0	0.07	0	0	0	0	0	0	0	0	0
1700063H06Rik	0	0	0	0	0	0	0	0	0	0	0	0	0	0	0	0	0	0	0	0	0
1700063O14Rik	0	0.17	0	0	0	0	0	0	0	0	0	0	0	0	0.11	0	0	0	0	0	0
1700064F23Rik	0	0	0	0	0	0	0	0	0	0	0	0	0	0	0	0	0	0	0	0.03	0
1700064J06Rik	0	0	0	0	0	0	0	0	0	0	0	0	0	0	0	0	0	0	0	0	0
1700064M15Rik	0.06	0.12	0	0.18	0.18	0	0.1	0.08	0.08	0	0	0.1	0	0	0.08	0	0.15	0	0	0	0.18
1700065D16Rik	0	0	0	0	0	0	0	0	0	0	0	0.14	0	0.24	0	0.12	0	0	0	0	0
1700065I16Rik	0	0	0	0	0	0	0	0	0	0	0	0	0	0	0	0	0	0	0	0	0
1700065J11Rik	0	0	0	0	0	0	0	0	0	0	0	0	0	0	0	0	0	0	0	0	0
1700065J18Rik	0	0	0.19	0	0	0	0	0	0	0	0	0	0	0	0	0	0.15	0	0	0.19	0
1700065L07Rik	0	0	0	0	0	0	0	0	0	0	0	0	0	0	0	0	0	0	0	0	0
1700065O20Rik	0	0	0	0	0	0	0	0	0	0	0	0	0	0	0	0	0	0	0	0	0
1700066B17Rik	0	0	0	0	0	0	0	0	0	0	0	0	0	0	0	0	0	0	0	0	0
1700066B19Rik	0.23	0.11	0.17	0.13	0.39	0.35	0.35	0.27	0.17	0.13	0.22	0.27	0.45	0.8	0.61	0.56	0.62	0.6	0.37	0.66	0.52
1700066C05Rik	0	0	0	0	0	0	0	0	0	0	0	0	0	0	0	0	0	0	0	0	0
1700066J03Rik	0	0	0	0	0	0	0	0	0	0	0	0	0	0	0	0	0	0	0	0.13	0
1700066M21Rik	0.86	0.74	1.56	1.44	1.44	1.14	1.53	0.98	1.2	1.04	0.78	0.73	1.22	1.38	1.06	1.33	1.5	1.66	1.58	1.32	1.43
1700066N21Rik	0	0	0	0	0	0	0	0	0	0	0	0	0	0	0	0	0	0	0	0	0
1700066O22Rik	0	0	0	0	0	0	0	0	0	0	0	0	0	0.05	0	0	0	0	0	0	0
1700067G17Rik	0	0	0	0	0	0	0	0	0	0	0	0.11	0	0	0	0	0	0	0.09	0	0
1700067K01Rik	0.11	0.06	0.23	0.27	0.15	0.24	0.2	0.06	0.06	0.27	0.23	0.05	0.09	0.05	0.14	0.15	0.07	0.16	0.14	0.32	0.12
1700067P10Rik	0	0	0	0	0	0	0	0	0	0	0	0	0	0	0	0	0	0	0	0	0
1700069L16Rik	0	0	0	0	0	0	0	0	0	0	0	0	0	0	0	0	0	0	0.08	0	0
1700069P05Rik	0	0	0	0	0	0	0	0	0	0	0	0	0	0	0	0	0	0	0	0	0
1700071G01Rik	0	0	0	0	0	0	0	0	0	0	0	0	0	0	0	0.43	0	0	0	0	0
1700071K01Rik	0	0	0	0	0	0	0	0	0	0	0	0	0	0	0	0	0	0	0	0	0
1700071M16Rik	0.08	0.04	0.15	0.14	0.3	0.07	0.21	0.14	0.04	0.12	0.08	0.13	0.46	0.29	0.58	0.32	0.18	0.15	0.26	0.2	0.18
1700072B07Rik	0	0	0	0	0	0	0	0	0	0	0	0	0	0	0	0	0	0	0	0	0
1700072F12Rik	0	0	0	0	0	0	0	0	0	0	0	0	0	0	0	0	0	0	0	0	0
1700072I22Rik	0	0.14	0.08	0.14	0.07	0.2	0.07	0.07	0	0.07	0	0	0	0	0.06	0	0	0.12	0	0	0
1700072O05Rik	0	0	0	0	0	0	0	0	0	0	0	0	0	0	0	0.09	0	0	0	0	0
1700073E17Rik	0.24	0.15	0.72	0.51	0.21	0.42	0.48	0.27	0.26	0.45	0.2	0.4	0.26	0.13	0.12	0.39	0.22	0.11	0.19	0.21	0.31
1700074H08Rik	0	0	0	0	0	0	0	0	0	0	0	0	0	0	0	0	0	0	0	0	0
1700074P13Rik	0	0	0	0	0	0	0	0	0	0	0	0	0	0	0	0	0	0	0	0	0
1700080F18Rik	0.25	0.07	0.93	0.69	0.27	0.55	0.51	0.15	0.19	0.16	0.15	0.17	0.4	0.57	0.49	0.36	0.13	0.18	0.15	0.27	0.21
1700080G11Rik	0	0	0	0	0	0	0	0	0	0	0	0	0	0	0	0	0	0	0	0	0
1700080N15Rik	0	0	0	0	0	0	0	0	0	0	0	0	0	0	0	0	0	0	0	0	0
1700081B01Rik	0	0	0	0	0	0	0	0	0	0	0	0	0	0	0	0	0	0	0	0	0
1700081H04Rik	0	0	0	0	0	0	0	0	0	0	0	0	0	0	0	0	0	0	0	0	0
1700082M22Rik	0.05	0.04	0.11	0.09	0.12	0.08	0	0.09	0.02	0.04	0.01	0.01	0.01	0.05	0.07	0.04	0.04	0.02	0.04	0.04	0.01
1700083H02Rik	0	0	0	0	0	0	0	0	0	0	0	0	0	0	0	0	0	0	0	0	0
1700084D21Rik	0	0	0	0	0	0	0	0	0	0	0	0	0	0	0	0	0	0	0	0	0
1700084E18Rik	1.9	0.83	2.43	2.23	1.29	1.39	0.85	1.47	2.16	1.62	1.36	2.13	1.4	0.91	1.04	1.88	1.18	0.67	1.64	2.32	1.12
1700084F23Rik	0	0	0	0	0	0	0	0	0	0	0	0	0	0	0	0	0	0	0	0	0
1700084J12Rik	0.05	0.1	0.59	0.62	0.47	0.68	0.41	0.07	0.56	0.16	0.07	0.43	0.59	0.57	0.65	0.46	0.57	0.19	0.14	0.48	0.38
1700084M14Rik	0	0	0	0	0	0	0	0	0	0	0	0	0	0	0	0	0	0	0	0	0
1700085C21Rik	0	0	0.16	0.05	0.15	0.15	0.36	0.04	0.04	0.1	0	0.05	0.05	0.12	0.16	0.33	0	0	0.04	0.05	0.24
1700086D15Rik	0.52	0.58	1.69	1.46	1.07	1.31	1.68	0.57	0.74	0.98	0.76	0.96	0.74	0.89	0.69	0.72	0.48	0.6	0.72	0.97	1.23
1700086L19Rik	0.18	0	0	0.13	0.34	0.11	0.07	0.06	0	0	0	0.15	0	0.28	0.11	0.13	0.11	0	0.25	0	0
1700086O06Rik	1.27	1.17	2.09	1.47	1.66	1.85	1.91	1.08	2.06	1.85	1.34	1.85	1.62	1.07	1.58	1.86	1.13	1.05	0.92	1.25	1.39
1700086P04Rik	0.21	0.15	0.26	0.41	0.2	0.24	0.38	0.07	0.08	0.13	0.24	0.17	0.08	0.25	0.11	0.22	0.11	0.14	0.21	0.58	0.29
1700087M22Rik	0	0	0	0	0	0	0	0	0	0	0	0	0	0	0	0	0	0	0	0	0
1700088E04Rik	8.98	7.66	8.05	7.59	10.6	6.92	10.88	9.67	9.25	9.07	10.03	13.54	8.75	9.62	10.28	8.43	8.44	9.02	8.25	5.21	7.74
1700091H14Rik	0	0	0	0	0	0	0	0	0	0	0	0	0	0	0	0	0	0	0	0	0
1700091J24Rik	0	0	0	0	0	0	0	0	0	0	0	0	0.11	0	0	0.1	0	0	0	0	0
1700092C02Rik	0	0	0	0	0	0	0	0	0	0	0	0	0	0	0	0	0	0	0	0	0
1700092C10Rik	0	0	0	0	0	0	0	0	0	0	0	0	0	0	0	0	0	0	0	0	0
1700092E19Rik	0	0	0	0	0	0	0	0	0	0	0	0	0	0	0	0	0	0	0	0	0
1700092K14Rik	0	0	0	0	0	0	0	0	0	0	0	0	0	0	0	0	0	0	0	0	0
1700092M07Rik	0.66	0.26	0.43	0.2	0.2	0.16	0.84	0.18	0.36	0.4	0.19	0.44	0.44	0.8	0.8	0.78	0.49	0.33	0.18	1.65	0.79
1700093K21Rik	0	0	0.02	0.02	0	0	0.05	0.02	0	0	0	0.04	0.02	0.05	0.02	0.05	0	0	0	0.03	0.05
1700094D03Rik	5.02	5.66	6.87	6.25	7.19	5.2	8.55	7.25	4.42	5.11	6.06	6.78	2.97	5.12	5.07	7.29	5.31	6.5	6.53	4.61	5.82
1700094J05Rik	0.04	0.12	0.19	0.11	0.18	0.05	0.06	0	0.05	0	0	0.06	0.06	0	0	0	0.05	0.1	0.11	0.06	0.06
1700094M23Rik	0.23	0.14	0.55	0.22	0.19	0.28	0.54	0.62	0.06	0.4	0.34	0.4	0.06	0.27	0.12	0.19	0.11	0.23	0.35	0.27	0.39
1700094M24Rik	0	0	0	0	0	0	0	0	0	0	0	0	0	0	0	0	0	0	0	0	0
1700095A13Rik	0	0	0	0.03	0.03	0.02	0.08	0.02	0.02	0	0	0.03	0	0.02	0	0.1	0.02	0.02	0.02	0.11	0
1700095A21Rik	0	0	0	0	0	0	0	0	0	0	0	0	0	0	0	0	0	0	0	0	0
1700095B10Rik	0	0	0	0.11	0.06	0	0	0	0	0	0.06	0	0	0.05	0	0	0	0	0	0	0
1700095J03Rik	0.15	0.08	0.28	0.14	0.54	0.26	0.34	0.34	0.13	0.22	0.34	0.22	0.09	0.2	0.08	0.41	0.13	0.22	0.22	0.14	0.13
1700095J07Rik	0	0	0	0.04	0	0.03	0.04	0	0	0	0	0	0	0	0.06	0	0	0	0	0	0
1700095J12Rik	0.15	0.4	0.33	0.75	0.3	0.54	0.16	0.07	0.54	0.53	0.21	0.66	0.57	0.25	0.37	0.15	0.18	0.31	0.28	0.15	0.67
1700095K22Rik	0	0	0	0	0	0	0	0	0	0	0	0	0	0	0	0	0	0	0	0	0
1700096J18Rik	0.2	0	0	0	0	0	0	0	0	0	0.14	0	0	0.12	0	0	0.25	0.12	0	0	0.15
1700096K18Rik	0.76	0.83	1.32	1.58	1.36	1.16	1.31	0.93	1.08	1.07	1.06	1.24	1.01	0.63	0.7	1.42	1.32	1.08	1.13	0.56	1.33
1700096P03Rik	0	0	0	0	0	0	0	0	0	0	0	0	0	0	0	0	0	0	0	0	0
1700097N02Rik	0.94	1.22	1.63	2.8	2.94	1.24	1.16	0.97	1.95	1.9	0.86	1.33	3.07	3.96	3.24	3.86	2.39	4.83	2.84	4.08	5.8
1700099I09Rik	0.17	0.46	0.43	0.51	0.4	0.57	0.37	0.3	0.18	0.17	0.24	0.28	0.22	0.43	0.51	0.25	0.32	0.57	0.76	0.42	0.86
1700100I10Rik	0	0	0	0	0	0	0	0	0	0	0	0	0.07	0	0	0	0	0	0	0	0
1700100L14Rik	0	0	0	0	0	0	0	0	0	0	0.16	0	0	0	0	0	0.03	0	0	0	0
1700101I11Rik	0.07	0	0.05	0	0	0.04	0	0.14	0.05	0	0.05	0	0.11	0.12	0	0.05	0.04	0.04	0.05	0.1	0
1700101O22Rik	0	0	0	0	0	0	0	0	0	0	0	0	0	0	0	0	0	0	0	0	0
1700102H20Rik	0.22	0	0.2	0	0	0.17	0	0	0.33	0	0	0	0	0.29	0	0	0	0	0	0	0
1700102J08Rik	0.03	0.03	0.1	0.11	0.05	0.06	0	0.02	0	0.02	0	0	0.02	0.02	0.02	0.02	0.02	0.02	0.02	0.02	0
1700102P08Rik	0.31	0.17	0.36	0.47	0.41	0.14	0.55	0.26	0.55	0.34	0.48	0.2	0.51	0.43	0.06	0.34	0.19	0.42	0.35	0.28	0.62
1700104B16Rik	0	0	0.18	0	0.05	0	0	0.15	0	0	0.15	0	0	0.16	0	0	0	0	0	0	0.13
1700104L18Rik	0	0	0	0	0	0	0	0	0	0	0	0	0	0	0	0	0	0	0	0	0
1700105F02Rik	0	0	0	0	0.13	0.07	0	0	0	0.03	0.03	0	0	0.03	0	0.05	0	0.03	0.03	0	0.03
1700105P06Rik	0	0	0	0	0	0	0	0	0	0	0	0	0	0	0	0	0	0	0	0	0
1700108F19Rik	0	0.08	0	0	0.06	0	0.07	0	0	0	0.06	0	0	0	0	0.06	0	0.05	0	0	0
1700108I11Rik	0	0.19	1.31	0	0.3	0.24	0	0	0	0	0	0	0	0.24	0	0.3	0	0	0	0	0
1700108J01Rik	0	0.09	0	0	0	0	0	0	0	0	0	0	0.31	0	0	0	0	0	0	0.15	0
1700108N06Rik	0	0	0	0	0	0	0	0	0	0	0	0	0	0	0	0	0	0	0	0	0
1700109G14Rik	0	0.05	0	0.07	0	0	0.07	0	0	0.14	0	0	0.08	0	0	0	0	0	0	0	0
1700109G15Rik	0	0	0	0	0	0	0	0	0	0	0	0	0	0	0	0	0	0	0	0	0
1700109H08Rik	0.34	0.37	0.53	0.49	0.89	0.52	0.09	0.22	0.07	0.25	0.23	0.54	0.35	0.27	0.73	0.32	0.26	0.2	0.53	0.41	1.03
1700109I08Rik	0	0	0	0	0	0	0	0	0	0	0	0	0	0	0	0	0	0	0	0	0
1700109K24Rik	0.64	0.82	1.46	1.62	0.92	1.18	0.71	0.49	0.21	0.82	0.62	0.83	0.72	0.63	0.88	1.03	0.63	0.47	0.89	0.44	1.13
1700110C19Rik	0.1	0.05	0.09	0.24	0.16	0.5	0.25	0.15	0	0.24	0.07	0.35	0.17	0.19	0.2	0.23	0	0	0.29	0.49	0.39
1700110I01Rik	0	0	0	0	0	0	0	0	0	0	0	0	0	0	0	0	0	0	0	0	0
1700110I07Rik	0	0	0	0	0	0	0	0	0	0	0	0	0	0	0	0	0	0	0	0	0
1700110K17Rik	0	0	0.18	0	0	0	0.17	0	0	0.08	0	0.09	0.09	0.47	0.34	0.16	0.07	0	0	0.08	0.08
1700111N16Rik	0	0	0	0	0	0	0	0	0	0	0	0	0.05	0	0	0	0	0.08	0	0.09	0
1700112D23Rik	0.07	0.3	0	0.27	0	0.22	0.16	0.1	0	0.05	0	0.23	0	0	0	0	0	0.25	0	0	0.2
1700112H15Rik	0	0	0	0	0	0	0	0	0	0	0	0	0.16	0	0	0	0	0	0	0	0
1700112J05Rik	0	0	0	0	0	0	0	0	0	0	0	0.08	0	0	0	0	0	0	0	0	0
1700112J16Rik	0	0.04	0	0.22	0.07	0.03	0.25	0.06	0.06	0.02	0.06	0	0.33	0.02	0.21	0.23	0.41	0	0.2	0.25	0.24
1700112M02Rik	0	0	0	0	0	0	0	0	0	0	0	0	0	0	0	0	0	0	0	0	0
1700112N08Rik	0	0	0	0	0	0	0	0	0	0	0	0	0	0	0	0	0	0	0	0	0
1700113A16Rik	1.59	2.05	2	2.67	1.61	1.59	2.42	1.73	2.81	2.79	1.99	2.92	1.96	2.07	1.54	1.67	1.4	1.57	2.2	2.89	2.83
1700113B09Rik	0	0	0	0	0	0	0	0	0	0	0	0	0	0	0	0	0	0	0	0	0
1700113H08Rik	0.03	0.05	0.16	0	0.06	0	0	0.12	0.08	0.06	0.06	0.07	0	0	0	0	0	0.1	0	0	0
1700116B05Rik	0	0	0	0	0	0	0	0.16	0	0	0	0	0.19	0	0	0	0	0	0.16	0	0
1700116H05Rik	0	0.03	0	0.1	0.08	0.05	0.06	0.04	0.05	0	0.02	0.04	0.02	0.02	0	0.08	0	0	0	0.04	0.02
1700119H24Rik	0.34	0.2	1.01	0.62	0.42	0.74	0.33	0.19	0.09	0.1	0.1	0.34	0.68	0.34	0.6	0.61	0.26	0.34	0.58	0.21	0.62
1700120B22Rik	0.11	0.15	0.27	0.27	0.18	0.04	0.28	0	0.05	0.05	0.16	0.13	0.28	0.1	0.19	0.11	0.08	0.04	0.15	0.16	0.06
1700120C14Rik	0.25	0.37	0.21	0	1.73	0.4	0.2	0.35	0.17	0	0	0.43	0.63	0.31	0.24	0	0	0.32	1.07	1.19	0
1700120E14Rik	0.23	0.28	0.69	0.7	0.46	0.46	0.27	0.28	0.25	0.3	0.12	0.46	0.22	0.19	0.17	0.42	0.23	0.19	0.35	0.23	0.37
1700120G07Rik	0	0.12	0.07	0.12	0	0	0	0	0	0	0	0	0	0	0	0	0	0	0	0	0
1700120K04Rik	0.31	0.15	1.51	1.15	1.05	0.82	0.86	0.85	0.62	0.35	0.65	1.27	1	0.56	1.14	1.35	0.85	0.29	0.65	0.59	1.15
1700121C08Rik	0	0	0	0	0	0	0	0	0	0	0	0	0	0	0	0	0	0	0	0	0
1700121C10Rik	0.22	0	0	0	0.33	0	0	0	0	0	0	0	0	0	0	0.16	0.14	0	0.15	0	0
1700121L16Rik	0	0	0	0	0	0	0	0	0	0	0	0	0	0	0	0	0	0	0	0	0
1700121M21Rik	0	0	0	0	0	0	0	0	0	0	0	0	0	0	0	0	0	0	0	0	0
1700121N20Rik	0	0	0	0	0	0	0	0	0	0	0	0	0	0	0	0	0	0	0	0	0
1700122C19Rik	0	0	0	0	0	0	0	0	0	0	0	0	0	0	0.08	0	0	0	0	0	0
1700122E12Rik	0.03	0	0	0.03	0	0	0	0	0	0	0	0	0.06	0.02	0	0.03	0.09	0.09	0.02	0.03	0
1700122H20Rik	0	0	0	0	0.17	0	0.18	0	0	0	0	0	0	0	0	0	0	0.28	0.16	0	0
1700122O11Rik	0	0	0	0	0.07	0.06	0.08	0	0	0	0	0	0	0	0	0	0	0	0	0	0
1700123J17Rik	0	0	0	0	0	0	0	0	0	0	0	0	0	0.02	0	0.03	0	0	0	0	0
1700123K08Rik	0	0	0	0	0.07	0	0	0	0	0	0	0	0	0	0	0	0	0.11	0.04	0	0
1700123L14Rik	0.08	0.12	0.31	0.09	0.2	0.3	0.24	0.13	0.26	0.09	0.03	0.13	0	0.29	0.19	0.11	0.02	0.07	0.35	0.18	0.03
1700123M08Rik	0.68	1.11	1.18	0.54	0.54	1.21	0.73	0.55	0.44	0.79	0.68	0.64	0.16	0.44	0.58	1.1	0.36	0.32	0.18	0.5	0.63
1700123O12Rik	0	0	0	0	0	0	0	0	0	0	0	0	0	0	0	0	0	0	0	0	0
1700123O20Rik	10.25	11.23	14.83	18.62	15.27	15.41	17.16	14.08	15.72	15.43	13.05	12.14	17.66	18.54	15.72	19.85	21	20.44	19.88	17.25	17.34
1700123O21Rik	0	0	0	0	0	0	0	0	0	0	0	0	0	0	0	0	0	0	0	0	0
1700124L16Rik	0	0.15	0.25	0.23	0	0.37	0	0.21	0	0.48	0.66	0.52	0.26	0.19	0.56	0	0	0.78	0	0.49	0
1700124M09Rik	0	0	0	0	0	0	0	0	0	0	0	0	0	0	0	0	0	0	0	0	0
1700125G02Rik	0	0	0	0	0	0	0	0	0	0	0	0	0	0	0	0	0	0	0	0	0
1700125G22Rik	0	0	0	0	0	0	0	0.06	0	0	0	0	0	0	0	0	0.05	0	0	0	0.06
1700125H03Rik	0.09	0	0.44	0.14	0.14	0	0.34	0.13	0.16	0.23	0.17	0	0.4	0.11	1.11	0.18	0.11	0	0.38	0.28	0.45
1700125H20Rik	0.03	0	0.01	0	0.01	0.02	0.01	0	0.01	0.03	0.05	0	0.01	0.03	0.01	0	0	0	0.01	0.03	0.08
1700126A01Rik	0	0	0	0	0	0	0	0	0	0	0	0	0	0	0	0	0	0	0	0	0
1700126G02Rik	0	0.09	0.08	0.07	0.14	0.06	0.37	0.13	0	0.14	0.13	0.15	0.15	0.17	0.53	0.21	0.23	0.06	0.26	0	0
1700126H18Rik	0	0	0	0	0	0	0	0	0	0	0	0	0	0	0	0.18	0	0	0	0	0
1700127F24Rik	0.05	0	0.06	0.02	0.04	0.05	0.04	0.04	0	0	0.04	0	0.02	0.02	0.03	0.06	0.05	0.02	0.02	0.02	0.02
1700128A07Rik	0	0	0	0	0	0	0	0	0	0	0	0	0	0	0.05	0	0	0	0	0	0
1700128E19Rik	0	0	0	0	0	0	0	0	0	0	0	0	0	0	0	0	0	0	0	0	0
1700128F08Rik	0	0	0	0	0	0	0	0	0	0	0	0	0	0	0	0	0	0	0	0	0
1700129C05Rik	0	0	0	0	0	0	0	0	0	0	0	0	0	0	0	0	0	0	0	0	0
1810006J02Rik	0.02	0	0.03	0.03	0.03	0.02	0	0	0	0	0.03	0	0.06	0.02	0.02	0.14	0.07	0	0.03	0	0
1810007C17Rik	0	0	0	0	0	0	0	0	0	0	0	0	0	0	0	0	0	0	0	0	0
1810007D17Rik	0	0	0	0	0	0	0	0.07	0	0	0	0	0	0	0	0	0	0	0	0	0
1810008I18Rik	1.79	1.36	1.82	2.6	1.71	1.7	2.01	1.84	1.85	1.68	1.55	1.56	2.26	2.43	2.7	2.63	1.81	2.03	1.26	1.22	2.92
1810009A15Rik	23.04	24.44	27.75	31.8	28.89	27.65	29.87	23.75	31.54	30.66	32.24	36.46	43.18	43.44	38.26	39.21	37.82	37.87	40.51	39.67	34.87
1810009J06Rik	0	0	0	0	0	0	0	0	0	0	0	0	0	0	0	0	0	0	0	0	0
1810010H24Rik	21.58	19.86	32.28	29.44	26.98	19.71	39.37	27.59	33.13	29.64	34.14	34.78	13.14	12.94	12.39	18.89	11.09	20.77	18.74	19.54	19.21
1810010K12Rik	0	0	0	0	0	0	0	0	0	0	0	0	0	0	0	0	0	0	0	0	0
1810012K16Rik	0.15	0.15	0.13	0.46	0.12	0.18	0.12	0	0	0	0.22	0	0	0	0.1	0.23	0.19	0	0.65	0.12	0.23
1810013A23Rik	0	0	0.19	0	0	0.14	0	0	0	0	0	0.38	0.75	0	0.14	0.17	0	0.14	0	0	0
1810013D15Rik	0.15	0.26	0.49	0.74	0.23	0.21	0.38	0.36	0.2	0.29	0.12	0.35	0.38	0.32	0.57	0.28	0.18	0.11	0.15	0.3	0.32
1810013L24Rik	11.32	10.67	21.06	21.35	20.76	16.06	24.9	16.41	20.74	20.4	18.3	19.35	18.73	18.39	17.2	19.94	21.31	20.61	22.32	22.44	18.82
1810014B01Rik	0.67	0.67	1.4	0.94	1.17	0.92	1.09	0.94	0.76	1.22	0.57	1.03	0.99	0.83	1.16	1.43	1.1	1.33	0.43	1.18	1.02
1810018F18Rik	0	0	0	0	0	0	0	0	0	0	0	0	0	0	0	0	0	0	0	0	0
1810019D21Rik	5.15	4.52	12.56	7.8	9.14	9.27	12.47	6.76	6.59	8.5	7.07	9.82	4.93	5.14	4.5	6.3	5.91	6.84	8.26	8.42	8.57
1810019N24Rik	0.13	0.07	0.11	0.39	0.21	0.18	0.14	0.06	0.09	0	0.15	0.07	0.11	0.13	0.25	0.29	0.12	0.08	0.12	0.15	0.35
1810020O05Rik	0.65	0.57	1.28	1.06	0.93	0.83	1.54	1	1	0.96	0.96	1.04	0.36	0.51	0.33	0.7	0.43	0.56	0.54	0.58	0.74
1810021B22Rik	0.89	1.36	1.76	1.52	1.81	1.35	1.14	0.92	1.13	1	1.26	2.17	1.17	1.03	2	0.61	0.81	1.63	0.92	1.29	2.22
1810021M19Rik	0.02	0.02	0.03	0.02	0.07	0.06	0.05	0.02	0.02	0	0.02	0.02	0.01	0	0.02	0.02	0.01	0.03	0.02	0.03	0.03
1810024B03Rik	0.29	0.27	0.18	0.08	0.49	0.1	0.17	0.22	0.14	0.12	0.19	0.26	0.04	0.03	0.1	0.28	0.09	0.23	0.26	0.25	0.36
1810030O07Rik	8.81	10.45	15.72	16.02	16.93	13.09	16.53	12.15	13.51	14.32	13.52	12.29	14.66	14.81	14.82	16.29	15.09	15.39	15.04	17.65	15.39
1810034E14Rik	0.63	0.53	1.13	1.17	0.95	0.84	0.96	0.68	0.62	0.83	0.73	0.95	0.89	0.87	0.59	0.76	0.97	0.96	1.09	0.92	0.5
1810035K13Rik	0	0	0	0	0	0	0	0	0	0	0	0	0	0	0	0	0	0	0	0	0
1810037I17Rik	54.81	54.18	59.69	66.93	66.77	57.84	55.21	61.93	61.37	62.44	61.38	64.27	81.23	73.93	73.76	67.46	79.35	80.24	75.43	70.18	77.88
1810041H14Rik	3.69	1.72	3.57	3.13	0.85	1.19	2.34	3.29	3.38	3.05	2.84	1	1.05	1.26	2.56	2.62	2.22	2.02	3.27	2.12	5.11
1810044D09Rik	0.54	1.06	0.73	0.94	1.23	0.86	1.43	0.62	0.49	0.41	0.25	0.15	0.29	0.88	1.11	1.06	1.45	0.56	0.88	0.42	0.54
1810046K07Rik	0.06	0.28	0.27	0	0.25	0.07	0.08	0.16	0.14	0.27	0.18	0.17	0.18	0.19	0.14	0.16	0.03	0.29	0.14	0.04	0.23
1810049I09Rik	0	0	0	0	0.15	0.12	0	0	0	0	0	0.34	0	0	0.12	0	0	0	0	0	0
1810053B23Rik	0	0	0	0	0	0	0	0	0	0	0	0	0	0	0	0	0	0	0	0.15	0
1810055G02Rik	6.25	6.97	10.54	10.33	12.34	8.99	12.19	9.34	13.65	12.33	13.2	15.51	21.35	18.33	17.9	13.97	15.69	14.63	17.12	13.26	15.17
1810058I24Rik	74.3	83.89	106.76	109.32	94.07	70.7	97.74	87.2	94.51	99.31	94.76	95.66	88.13	82.74	75.04	103.38	101.11	100.11	99.04	115.7	99.79
1810062G17Rik	0.83	0.67	0.71	0.47	0.77	0.52	0.56	0.44	0.26	0.18	0.61	0.26	0.83	0.39	0.49	0.46	0.48	0.68	0.28	0.36	0.76
1810062O18Rik	0.25	0.2	0.57	0.46	0.61	0.24	0.4	0.14	0.61	0.46	0.5	0.33	0.08	0.25	0.57	0.38	0.31	0.19	0.28	0.23	0.45
1810063I02Rik	0.24	0.45	0	0	0	0.28	0	0	0.33	0	0	0	0	0	0.28	0	0	0	0	0	0
1810064F22Rik	0.22	0.19	0.59	0.5	0.44	0.38	0.42	0.47	0.28	0.33	0.12	0.2	0.11	0.22	0.09	0.55	0.05	0.24	0.27	0.11	0.33
1810065E05Rik	0	0	0	0	0.12	0.05	0	0	0	0	0	0	0.13	0.14	0.15	0.11	0.14	0	0.05	0.12	0.06
1810073O08Rik	0.03	0.14	0.03	0	0.13	0.04	0.03	0.1	0.05	0.05	0.07	0.06	0.06	0.17	0.09	0.26	0.02	0.04	0.07	0	0.18
2010001A14Rik	1.56	2.23	2.32	2.12	2	2.46	3.26	2.12	2.3	3.55	2.4	3.38	1.51	2.53	2.32	2.58	1.26	2.85	2.46	3.08	2.32
2010001M07Rik	0.37	0.83	0.4	0.74	0.74	1.46	0.78	0.68	0.17	0.38	0.52	0.41	0	0.15	0	1.81	0	0.15	0.69	0.77	0
2010003K11Rik	0.03	0.12	0	0	0	0	0	0.08	0	0.44	0	0.1	0	0.07	0	0.04	0	0.11	0.08	0	0
2010009K17Rik	0.29	0.14	0.35	0.11	0	0	0.34	0.1	0.29	0.22	0.4	0.24	0	0.26	0.27	0	0.27	0.09	0.2	0.22	0
2010010A06Rik	0.06	0.05	0	0.35	0	0	0.19	0	0	0	0.08	0.1	0	0.22	0.15	0.35	0.23	0.15	0	0.19	0
2010016I18Rik	1.24	1.45	3.89	5.31	3.32	3.2	3.92	2.46	1.65	2.99	1.87	2.75	3.24	3.72	3.67	4.87	2.05	3.23	3.34	5.23	5.35
2010103J01Rik	0	0	0	0.23	0	0	0	0	0	0	0	0	0	0	0.16	0	0	0	0	0.41	0.59
2010106C02Rik	0.3	0.41	0.68	0.89	0.9	0.43	0.19	0.5	0.4	0.81	0.33	0.2	0.58	0.73	0.44	0.17	0.07	0.22	0.33	0.37	0.35
2010106E10Rik	0	0	0	0	0	0	0	0	0	0	0	0	0	0	0	0	0	0	0	0	0
2010109A12Rik	0.15	0.22	0	0.23	0	0	0	0	0.1	0	0.11	0.25	0	0.28	0	0.33	0	0.09	0	0	0
2010109P13Rik	0	0.06	0.15	0	0.09	0.07	0.05	0	0	0	0	0	0.05	0	0	0.13	0	0.04	0	0	0.04
2010110K18Rik	0	0	0.07	0	0	0.1	0.06	0	0	0	0	0	0.13	0.05	0.15	0	0.05	0.15	0.11	0.18	0.06
2010203P06Rik	0	0	0	0	0	0.01	0	0	0	0	0	0	0.07	0.03	0.05	0.01	0.05	0.01	0.01	0.01	0.02
2010204K13Rik	2.38	1.06	3.04	2.32	1.84	1.94	1.71	1.39	2.77	2.18	2.69	1.37	2.67	1.05	1.54	3.15	2.53	1.75	2.03	2.64	1.77
2010308F09Rik	0	0	0	0	0	0	0	0.13	0	0	0	0	0	0	0.12	0	0	0	0	0	0
2010310C07Rik	0.22	0.34	0.56	0.58	0.2	0.46	0.27	0.3	0.17	0.46	0.3	0.57	0	0.27	0.54	0.7	0.16	0.16	0.12	0.4	0.19
2010315B03Rik	1.17	1.08	1.22	1.66	1.92	1.44	2.11	1.33	1.25	1.45	1.14	0.87	0.93	1.54	1.83	2.04	1.63	1.6	1.91	1.96	2
2010320M18Rik	7.4	9.15	6.69	9.07	7.71	6.22	9.46	8.66	8.83	8.25	9.41	8.56	6.74	5.03	4.73	7.63	6.65	7.83	5.86	6.52	6.82
2010320O07Rik	0.08	0.08	0.19	0.02	0.16	0.07	0.1	0.02	0.14	0.05	0.17	0.07	0.12	0.09	0.06	0.13	0.02	0.09	0.17	0	0.16
2200002D01Rik	7.16	7.97	7.32	8.37	11.14	11	8.23	7.53	8.34	9.54	10.76	8.29	18.29	15.72	18.02	9.83	14.85	11.21	10.43	8.26	8.09
2200002J24Rik	0	0	0	0	0	0	0.1	0	0	0	0	0	0	0.08	0	0	0	0	0	0	0
2210010C04Rik	0	0	0	0	0	0	0	0	0	0	0	0	0	0	0	0	0	0	0	0	0.02
2210011K15Rik	0.02	0	0	0.04	0.01	0	0	0.02	0	0	0	0	0	0.01	0.01	0	0.01	0	0	0	0
2210016F16Rik	7.56	9.04	10.73	11.95	12.27	8.68	10.16	10.51	9.05	9.01	8.82	9.03	12.17	13.44	13.21	11.97	12.72	11.94	10.7	10.51	11.66
2210016L21Rik	15.84	15.69	20.61	22.16	21.02	15.26	19.09	15.81	20.76	19.74	20.42	23.4	23.64	20.45	19.71	25.23	23.07	21.62	22.58	21.1	22.7
2210039B01Rik	0.1	0.07	0.22	0.3	0.1	0.04	0.11	0.33	0	0.1	0.09	0.06	0	0.04	0.04	0.25	0.21	0.08	0	0.05	0.05
2210404E10Rik	0	0	0	0	0	0	0	0	0	0	0	0	0	0	0	0	0	0	0	0	0
2210406O10Rik	0	0	0.11	0	0	0.08	0	0	0	0	0.1	0	0.28	0	0	0.16	0	0	0	0.16	0.08
2210408F21Rik	1.28	1.87	1.96	1.95	2.21	2.04	2.46	1.76	1.75	2.8	2.44	2.41	2.38	2.8	3.64	2.54	2.73	2.37	2.73	1.73	2.07
2210408I21Rik	1.4	1.43	2.18	2.45	2.37	2.08	2.53	1.85	1.5	1.72	1.29	1.27	1.68	1.96	1.51	2.12	1.75	1.69	1.79	1.78	2.1
2210409D07Rik	0	0.19	0	0	0.15	0	0.16	0	0	0	0	0	0	0.12	0	0	0	0.12	0	0	0.15
2210409E12Rik	0	0	0	0	0	0	0	0	0	0	0	0	0	0	0.16	0	0	0	0	0	0
2210414B05Rik	0	0	0	0	0	0	0.07	0	0	0	0	0	0.13	0	0.1	0.06	0.05	0	0	0	0
2210416O15Rik	0.33	0.6	1.02	0.59	0.84	0.5	0.18	0.4	0.3	0.23	0.46	0.36	0.36	0.39	0.31	0.55	0.16	0.16	0.31	0.54	0.59
2210417A02Rik	0.08	0	0.12	0.68	0.11	0.36	0.24	0.1	0.2	0.11	0.32	0.75	0.49	0.46	0.47	0.78	0.56	0.47	0.53	0.35	0.23
2210418O10Rik	0.57	0.48	0.89	0.63	0.17	0.67	0.75	0.69	0.6	0.63	0.67	1.19	0.59	0.65	0	0.74	0.48	0.65	0.97	0.85	0.75
2210420H20Rik	0	0.06	0	0	0	0	0	0	0	0	0	0	0	0	0	0	0.08	0	0	0	0
2300002M23Rik	0	0	0	0	1.73	0	0	0	0	0	0	0	0	0	0	0	0	0	0	0	0
2300003K06Rik	0	0	0	0	0	0	0	0	0	0	0	0	0	0	0	0	0	0	0	0	0
2300009A05Rik	4.62	5.57	8.46	8.16	5.29	4.01	7.06	4.21	6.08	7.86	7.29	7.45	4.83	6.19	4.5	6.82	7.05	5.27	6.87	6.65	7.71
2310001H17Rik	1.78	1.04	2.02	2.72	2.58	2.32	1.59	2.24	1.22	1.82	2.75	1.3	3.24	2.91	4.44	2.88	3.54	2.57	2.73	2.14	2.85
2310001K24Rik	0.19	0.1	0.16	0.15	0.15	0.12	0.16	0	0.13	0.15	0.28	0.16	0	0	0.12	0	0.62	0.49	0.56	0.3	0.15
2310002D06Rik	0	0	0	0	0	0	0	0	0	0	0	0	0	0.08	0	0	0	0	0	0	0
2310002F09Rik	0.06	0.01	0.12	0.06	0.09	0.16	0.16	0.03	0.07	0.07	0.03	0.06	0	0.03	0.03	0.02	0.02	0.05	0.02	0.09	0.2
2310002L09Rik	0.03	0.29	0.06	0.03	0.72	0.1	0.12	0.07	0.04	0	0.1	0.11	0	0.1	0.19	0.16	0	0.14	0.05	0.03	0
2310003N18Rik	0	0	0	0	0	0	0	0	0	0	0	0	0	0	0	0	0	0	0	0	0
2310005A03Rik	0	0	0	0	0	0	0	0	0	0	0	0	0	0	0	0	0	0	0	0	0
2310005E17Rik	0	0	0	0	0	0	0	0	0	0	0	0	0	0.14	0	0	0	0	0	0	0
2310008N11Rik	0.22	0	0	0.22	1.86	0	0	0	0	0.22	0	0	0	0	0	0	0.09	0	0	0	0
2310009B15Rik	1.85	1.48	2.46	3.33	2.82	1.54	1.37	0.8	1.64	3.59	1.51	1.78	2.81	2.11	2.84	3.26	1.5	2.41	3.21	1	2.03
2310010J17Rik	0.79	0.38	0.65	0.4	0.2	0.63	0	0.18	1.44	0.2	0.76	0	0.44	0	0.32	1.17	0	0	0.37	0.41	0
2310011J03Rik	11.04	13.12	14.22	16.41	15.42	13.8	14.22	13.66	15.67	14.07	14.11	14.02	16.49	16.11	16.69	16.3	14.79	15.74	16.18	12.82	14.61
2310015A10Rik	1.76	2.14	4.09	4.36	4.06	3.36	3.89	1.89	2.41	2.55	2.34	2.71	2.97	2.81	2.9	3.24	2.81	2.35	2.93	3.11	3.15
2310015A16Rik	0.24	0.21	0.29	0.27	0.11	0.09	0.2	0.17	0.21	0.69	0.34	0.7	0.03	0.11	0.21	0.08	0.13	0.22	0.07	0.16	0.16
2310015D24Rik	0.05	0.08	0.04	0.03	0.29	0.06	0.03	0.03	0.03	0.06	0.04	0.02	0.02	0.09	0.1	0.05	0.01	0	0.06	0.02	0.03
2310015K22Rik	0.01	0	0	0	0.06	0	0	0.04	0.02	0.06	0	0	0	0	0	0	0	0	0	0	0
2310016D03Rik	0	0	0	0	0	0	0	0	0	0	0	0	0	0	0	0	0	0	0	0	0
2310016D23Rik	0	0	0.16	0.15	0.05	0	0	0	0	0.05	0.15	0	0.05	0.08	0	0.29	0	0.04	0.15	0.1	0.05
2310016G11Rik	0.07	0.13	0.05	0.05	0.1	0.04	0.37	0.09	0.09	0.4	0.19	0.16	0.11	0.12	0	0.1	0.04	0.12	0.05	0.15	0.05
2310020H05Rik	0	0	0.09	0	0.08	0	0	0	0	0.08	0	0	0	0.07	0.13	0	0	0	0.15	0	0
2310022A10Rik	4.34	5.19	7.9	8.1	8.48	5.49	6.62	6.12	6.63	6.67	7.1	8.16	13.35	11.23	12.43	9.39	9.94	8.91	10.14	9.93	9.91
2310022B05Rik	20.06	22.34	34.68	35.85	32.49	23.12	33.17	29.42	34.34	29.53	30.86	37.17	23.66	23.27	20.16	31.17	28.61	31.14	30.43	34.07	32.4
2310026I22Rik	0	0.03	0	0	0	0	0	0	0	0	0	0	0	0	0	0	0	0	0	0	0
2310030A07Rik	0	0	0	0	0	0	0	0	0	0	0	0	0	0	0	0	0	0	0	0	0
2310030G06Rik	10	10.11	16.94	16.57	18	13.37	19.85	15.89	17.92	14.99	17.4	17.55	16.24	17.05	15.44	15.89	15.33	13.15	16.18	16.13	15.46
2310033P09Rik	11.11	14.38	18.5	17.83	17.59	14.09	14.78	10.98	15.28	14.23	13.85	15.8	13.7	13.91	14.24	19.42	14.56	13.72	17.9	16.41	14.6
2310034C09Rik	0	0	0	0	0	0	0	0	0	0	0	0	0	0	0	0	0	0	0	0	0
2310034G01Rik	2.72	4.15	4.77	4.15	6.12	3.26	4.78	5.45	3.86	3.35	4.88	4.25	2.98	4.46	3.76	5.04	3.18	3.85	2.37	3.25	4.89
2310034O05Rik	0.06	0.19	0.1	0.14	0.14	0.04	0.05	0.13	0.13	0.09	0.04	0.15	0	0	0.35	0.18	0.12	0.12	0.48	0.05	0
2310039H08Rik	10.28	10.75	11.9	8.51	8.68	8.58	7.42	8.61	8.24	8.61	8.31	10.54	8.31	9.56	7.34	9.69	10.13	10.76	7.55	9.78	9.37
2310039L15Rik	0	0	0	0	0	0	0	0	0	0	0	0	0	0	0	0	0	0	0	0	0
2310040G24Rik	0.48	0.48	0.63	0.58	1.38	0.52	0.99	0.74	0.39	0.44	0.73	0.24	0.16	0.81	0.96	0.34	1.12	1.4	0.6	0.81	0.93
2310043L19Rik	0	0	0	0	0.33	0.07	0	0	0	0	0	0	0	0	0	0	0	0	0	0	0.08
2310043M15Rik	0.23	0.55	1.14	1.73	2.38	0.96	1.06	0.26	0.6	0.79	0.47	0.96	1.02	0.96	0.93	0.71	0.49	0.47	0.73	0.8	0.62
2310043O21Rik	0	0	0.1	0	0.1	0	0	0	0	0	0	0	0	0.16	0	0	0	0.08	0	0	0
2310047D07Rik	0.02	0.11	0.16	0.09	0.15	0.06	0.11	0.03	0.1	0.15	0.03	0.13	0.08	0.14	0.16	0.29	0.17	0.06	0.07	0.21	0.09
2310050C09Rik	0	0	0	0	0.3	0	0	0	0	0	0	0	0	0	0	0	0	0	0	0	0
2310057J18Rik	0	0	0	0	0	0	0	0	0	0	0	0	0	0	0	0	0	0	0	0	0
2310057M21Rik	1.45	1.48	2.67	2.51	2.49	2.11	2.66	2.08	2.17	2.08	2.35	2.93	2.66	2.76	2.34	2.81	2.49	2.23	2.67	2.6	2.81
2310057N15Rik	0	0	0	0	0	0	0	0	0	0	0	0	0	0	0	0	0	0	0	0	0
2310061I04Rik	9.37	10.38	18.07	16.11	16.58	12.94	18.67	14.9	17.05	17.2	15.91	19.34	17.12	16.36	16.38	16.13	15.96	17.54	18.53	19.14	18.74
2310061N02Rik	0	0	0	0	0	0	0	0	0	0	0	0	0	0	0	0	0	0	0	0	0
2310065F04Rik	0	0	0	0	0.11	0	0	0	0	0	0	0	0	0	0	0	0	0	0	0	0
2310067E19Rik	1.3	1.21	3.92	3.75	2.82	3.28	3.27	2.17	1.44	2	1.57	1.89	2.02	2.17	2.09	2.35	1.48	1.33	2.01	2.36	2.77
2310068J16Rik	0.58	0.72	0.38	0.88	0.35	1.06	0.55	0.81	0.53	0.35	0.62	1.26	0.32	0.25	0.63	0.55	0.44	0.45	0.46	0.55	0.67
2310069B03Rik	0	0	0	0	0	0	0.03	0	0	0	0	0.03	0.03	0	0.09	0	0	0.07	0.07	0	0
2310069G16Rik	0.04	0.08	0.07	0.06	0	0	0	0	0.17	0	0	0.07	0	0	0.07	0	0.1	0.1	0.12	0.06	0.06
2310075C17Rik	0	0	0	0	0	0	0	0	0	0	0	0	0	0	0	0	0	0	0	0	0
2310075K07Rik	0.96	0.72	1.04	0.77	1.16	0.74	1.08	0.72	0.62	0.73	0.74	0.76	0.46	0.64	0.63	0.68	0.37	0.76	0.56	0.48	0.59
2310079G19Rik	0.04	0	0	0	0	0	0	0.06	0	0	0	0	0	0	0	0	0	0	0	0	0
2310081J21Rik	0	0	0	0	0	0.18	0	0.11	0	0	0	0	0.13	0	0	0	0	0	0	0	0
2400006E01Rik	0	0	0	0	0	0	0	0	0	0	0	0.05	0	0	0.04	0	0	0	0	0	0
2410002F23Rik	5.17	6.09	8.27	9.51	10.68	8.16	7.74	6.01	7.64	6.31	7.12	8.08	10.79	10.13	10.04	10.4	8.09	7.6	9.09	8.4	8.42
2410003I16Rik	0.02	0.03	0.03	0.03	0.05	0.02	0.03	0	0.02	0	0.01	0	0.03	0.05	0.01	0.04	0.04	0.06	0.01	0.03	0.01
2410003L11Rik	0.26	0.13	0	0.1	0.39	0.39	0.1	0.09	0.09	0.2	0.09	0	0.11	0	0	0.29	0	0.08	0.18	0.4	0.1
2410004B18Rik	5.14	5.33	7.39	7.24	6.5	5.48	6.53	5.67	8.87	8.78	7.46	6.88	9.58	8.79	7.83	9.05	7.44	7.79	9.07	8.57	7.49
2410004I01Rik	3.61	4.56	5.73	6.08	5.19	6.06	9.04	6.82	6.06	6.92	8.8	8.37	16.7	9.43	10.19	5.74	8.6	4.38	7.4	3.89	4.91
2410004P03Rik	6.52	6.3	7.38	6.93	10.76	6.01	12.48	11	7.37	6.64	8.38	10.91	8.01	10.57	11.3	8.79	8.92	10.57	9.19	5.54	8.87
2410006H16Rik	21.59	33.85	29.06	46.13	37.39	40.45	46.11	33.63	32.24	33.7	33.92	23.67	53.96	57.3	53.03	56.4	45.52	52.88	48.94	71.08	49.99
2410012E07Rik	0	0	0	0	0	0	0	0	0	0	0	0	0	0	0	0	0	0	0	0	0
2410017I17Rik	0.04	0.04	0.11	0.14	0.07	0.08	0.14	0.03	0	0.07	0.03	0.07	0.07	0.14	0	0.06	0	0.08	0.15	0.07	0.13
2410018L13Rik	0.04	0.09	0.12	0	0.08	0.08	0.11	0.07	0	0.07	0	0.04	0.15	0.11	0.12	0.05	0.06	0.03	0.07	0.07	0.03
2410021H03Rik	0.1	0	0.16	0	0	0	0	0.07	0.2	0.07	0	0	0	0.18	0.06	0	0	0.12	0.07	0.08	0.07
2410022M11Rik	0.95	0.7	0.53	1.24	0.97	1.28	0.83	0.76	0.59	0.82	1.18	1.24	1.1	0.76	0.73	1.17	0.93	0.65	0.52	0.8	1.1
2410080I02Rik	0.22	0.48	0.59	0.6	0.46	0.45	0.57	0.32	0.16	0.52	0.4	0.4	0.16	0.22	0.11	0.36	0.21	0.34	0.22	0.24	0.3
2410124H12Rik	0	0	0	0	0	0	0	0	0	0	0	0	0	0	0	0	0	0	0	0	0
2410137M14Rik	0.04	0.08	0	0.06	0	0	0.07	0	0.11	0	0	0.21	0	0.05	0.11	0.12	0.1	0	0	0	0
2410141K09Rik	0	0	0	0	0	0	0	0	0	0	0	0	0	0	0	0	0	0	0	0	0
2500002B13Rik	3	1.1	2.73	1.2	1.19	1.33	1.63	1.73	2.03	1.84	2.44	3.21	0.83	0.96	1.08	1.82	1.57	1.17	1.42	1.91	0.97
2500004C02Rik	0.65	0.56	0.98	0.92	0.67	0.65	1.3	0.93	0.46	0.67	0.5	0.64	0.61	0.51	0.5	1.1	1.05	1.2	0.98	0.89	0.96
2510002D24Rik	2.97	4	5.99	5.13	5.65	5.66	7.03	4.81	5.1	4.96	4.94	4.96	4.37	5.03	4.49	4.86	4.77	4.81	5.23	6.14	5.54
2510003B16Rik	0.15	0.16	0.38	0.24	0.11	0.09	0.41	0	0.11	0	0.21	0.13	0.13	0.39	0.48	0.71	0.28	0.1	0.33	0.35	0.68
2510009E07Rik	9.88	10.02	15.81	19.66	15.16	15.01	19.85	13.57	17.15	17.16	15.36	15.14	10.32	11.86	10.55	14.62	12.44	15.58	16.84	17.51	16.02
2510022D24Rik	2.4	2.43	3.54	1.65	3.06	2.92	2.88	2.77	2.69	2.62	1.88	2.5	1.5	1.69	3.82	2.98	2.77	2.79	2.63	2.04	2.25
2510039O18Rik	13.61	15.78	23.77	28.56	26.98	21.03	27.34	23.79	28.48	26.05	27.55	27.68	32.44	33.64	33.04	32.67	33.01	30.98	34.03	31.82	32.41
2600006K01Rik	0.11	0.2	0.26	0.17	0.36	0.07	0	0.14	0.18	0.26	0.07	0.22	0.11	0.2	0.18	0.22	0.14	0.28	0.28	0.5	0.2
2600014E21Rik	0	0	0.01	0	0.02	0.01	0	0	0.01	0	0	0	0	0.01	0	0.01	0	0	0	0	0
2610001J05Rik	4.5	5.44	6.4	7.35	6.88	5.99	6.63	5.95	6.98	6.71	7.14	6.41	7.86	7.48	8.39	8.5	8.41	7.5	8.38	7.47	7.05
2610002M06Rik	2.86	3.11	5.27	6.03	5.75	4.54	5.8	4.18	4.5	4.81	3.97	3.7	4.28	4.95	5	6.44	5.71	5.09	5.96	5.54	5.27
2610005L07Rik	11.53	13.22	25.37	28.78	25.37	22.1	29.39	16.83	18.85	21.77	20.82	23.53	27.24	29	26.1	28.24	22.7	19.74	25.26	24.61	23.94
2610008E11Rik	3.92	3.52	6.34	6.37	5.35	5.16	6.58	5.28	5.25	4.97	4.73	4.32	3.92	4.15	3.99	5.8	4.98	4.89	5.62	5.57	5.5
2610016A17Rik	0.09	0.37	0.15	0.14	0	0.11	0.89	0	0	0.28	0.26	0	0.15	0.23	0	0.14	0	0.12	0.13	0	0.14
2610017A05Rik	0	0	0	0	0	0	0	0.28	0	0	0	0	0	0.12	0.12	0.15	0	0	0	0	0.15
2610020C07Rik	0.25	0.25	0.98	0.76	0.7	0.57	0.97	0.29	0.32	0.34	0.39	0.51	0.63	0.72	0.53	0.76	0.58	0.49	0.94	0.89	1.03
2610024D14Rik	0.15	0.37	0.4	0.87	0.57	0.4	0.62	0.44	0.38	0.28	0.36	0.37	0.36	0.32	0.76	0.55	0.43	0.32	0.63	0.31	0.94
2610027F03Rik	0	0	0	0	0	0	0	0	0	0	0	0	0	0	0	0	0.03	0	0	0	0
2610027K06Rik	1.31	1.03	2.63	2.39	1.86	1.93	2.36	1.55	1.84	1.62	2.26	2.45	1.04	1.05	1.09	1.9	1.43	1.58	1.72	1.4	2.11
2610028E06Rik	0	0	0	0	0	0	0	0	0	0	0	0	0	0	0	0	0	0	0	0	0
2610028H24Rik	27.92	28.58	34.71	47.02	38.99	34.06	59.23	55.62	53.55	48.16	44.6	73.02	29.03	30.77	32.67	40.01	37.93	41.92	39.25	53.11	51.81
2610035D17Rik	0.28	0.23	0.37	0.42	0.61	0.36	0.39	0.32	0.26	0.26	0.05	0.2	0.26	0.33	0.18	0.23	0.19	0.22	0.17	0.3	0.1
2610035F20Rik	0	0	0	0	0	0	0	0	0	0	0	0	0	0	0	0	0	0	0	0	0
2610037D02Rik	0.01	0	0.04	0.01	0	0	0	0	0	0.01	0	0.03	0	0	0	0.04	0.02	0.01	0	0	0.04
2610042L04Rik	0	0.05	0	0	0.06	0	0	0	0.02	0.03	0.03	0.04	0	0.06	0.03	0.05	0	0	0.02	0	0.05
2610044O15Rik8	0.64	1.07	1.47	1.26	1.5	1.28	1.1	1.36	1.26	1.24	1.23	1.05	1.07	0.82	0.7	1.32	1.24	1.27	1.57	1.49	1.25
2610203C22Rik	1.17	1.66	3.04	1.51	2.15	1.86	2.29	1.26	0.95	1.52	1.03	1.2	1.24	0.78	0.83	1.84	1.14	1.38	1.64	1.42	1.57
2610206C17Rik	0	0.08	0.31	0.09	0.14	0.41	0.09	0.03	0.08	0.09	0.11	0.16	0	0.09	0.22	0.11	0.12	0.07	0.13	0.15	0.06
2610300M13Rik	0.03	0.05	0.04	0.07	0.05	0.02	0	0.02	0.09	0.05	0.05	0	0.22	0.11	0.11	0.05	0.13	0.09	0	0	0.03
2610301B20Rik	3.43	3.89	5.3	5.33	5.84	4.26	5.49	5.04	5.09	5.97	5.03	4.63	5.34	5.2	5.7	7.59	6.56	6.62	6.75	6.26	5.98
2610306M01Rik	2.5	2.72	3.94	3.62	3.65	3.06	2.72	2.57	2.55	3.37	4.12	4.33	3.24	3.15	2.63	3.5	2.79	2.65	3.15	4.09	2.89
2610307P16Rik	3.13	2.62	6.36	6.07	4.82	6.41	4.54	3.78	3.42	3.47	2.22	3.29	2.58	3.37	3.29	4.23	2.67	2.47	3.84	2.73	3.95
2610316D01Rik	0	0	0	0	0	0	0	0	0.05	0	0.05	0	0	0	0	0	0	0	0	0	0
2610318M16Rik	0	0	0	0	0.07	0.06	0	0	0	0	0	0	0	0.12	0	0	0	0	0	0	0.07
2610318N02Rik	0.2	0.08	0.19	1.02	0.94	0.42	0.55	0.11	0.39	0.58	0.25	0.14	1.23	1.48	0.96	1.62	1.31	1.73	1.39	1.71	2.34
2610507B11Rik	25.42	28.45	43.9	49.96	49.25	35.75	48.68	38.22	44.64	43.67	41.91	45.37	49.66	46.76	46.33	57.9	55.04	49.21	56.79	51.05	51.31
2610507I01Rik	0.25	0.37	1.58	1.55	0.54	1.02	1.01	0.62	0.39	0.55	0.53	0.58	0.68	0.4	0.27	1.06	0.33	0.52	0.71	0.51	0.57
2610524H06Rik	2.26	2.51	3.02	2.99	2.51	2.98	2.75	2.11	3.09	2.73	2.32	1.55	4.9	3.86	3.88	4.53	5	5.64	3.95	4.1	4.91
2610528A11Rik	0.05	0.2	0	0.15	3.9	0.12	0.08	0	0	0	0	0	0.08	0	0.06	0	0.06	0	0.14	0.15	0.07
2610528J11Rik	5.29	6.19	9.59	8.92	8.89	8.45	11.7	9.42	9.44	7.71	9.04	11.97	7.57	7.01	6.65	9.08	6.74	8.45	6.52	8.13	8.65
2700003A03Rik	0	0.18	0.18	0.25	0.22	0.06	0.04	0	0.11	0.05	0.15	0	0	0.08	0.16	0.09	0.22	0.03	0.17	0.11	0.07
2700012I20Rik	0.51	0.87	1.43	1.54	1.4	1.35	1.96	0.79	1.18	1.64	1.52	1.7	0.67	1.14	1.03	1.13	0.89	0.9	0.87	1.27	1.45
2700038G22Rik	0.6	0.98	1.88	1.43	1.19	1.47	2.13	1.01	0.87	0.9	1.09	0.6	0.97	1.55	1.51	1.68	0.64	0.64	1.34	1.2	1.62
2700046A07Rik	0.39	0.23	0.49	0.11	0.3	0.32	0.33	0.27	0.34	0.09	0.23	0.15	0.1	0.19	0.15	0.2	0.15	0.2	0.27	0.37	0.09
2700046G09Rik	0.54	0.86	1.43	1.18	1.27	0.99	1.28	0.76	0.48	0.71	1.07	0.96	0.88	0.85	0.73	0.76	0.68	0.96	0.94	0.82	0.7
2700049A03Rik	1.94	1.93	3.28	3.21	3.86	2.87	3.92	2.74	2.68	2.27	3.04	2.41	2.53	3.03	3.07	3.51	2.99	2.97	3.56	3.79	3.82
2700054A10Rik	0.48	0.24	0.99	0.86	0.69	0.56	0.6	0.49	0.35	0.49	0.56	0.64	0.28	0.31	0.22	0.47	0.4	0.42	0.34	0.39	0.63
2700062C07Rik	4.3	5.31	6.89	7.93	8.83	6.59	9.41	6.62	6.99	7.46	6.14	7.8	6.76	8.26	8.87	11.49	10.38	11.01	10.71	9.83	9.77
2700068H02Rik	0	0.03	0.04	0.12	0.04	0	0.04	0	0	0	0	0.04	0	0.23	0	0	0	0	0	0	0
2700069I18Rik	0	0	0.08	0	0	0	0	0	0	0	0	0	0	0	0	0.07	0	0	0	0	0
2700070H01Rik	0.06	0.04	0.03	0.06	0.03	0.07	0.03	0	0.03	0.03	0.03	0	0	0.02	0.02	0.11	0.07	0	0	0	0.06
2700081O15Rik	4.98	5.49	10.01	9.1	8.95	7.28	9.03	7.44	8.25	8.76	7.51	6.74	7.91	7.83	6.78	8.62	7.03	8.58	8.47	7.59	8.19
2700089I24Rik	0	0	0	0	0	0	0	0	0	0	0	0	0	0	0	0	0	0	0	0	0
2700097O09Rik	0.44	0.75	0.83	0.76	1.24	0.96	0.91	0.6	0.55	0.97	0.57	0.63	1.23	0.86	1.03	1.5	0.94	0.95	1.54	1.24	1
2700099C18Rik	0.13	0.19	0.35	0.4	0.72	0.48	0.21	0.15	0.25	0.2	0.37	0.13	0.43	0.59	0.47	1.25	0.88	1.18	0.9	1.71	1.81
2810001G20Rik	0.72	0.95	0.85	0.9	0.78	1.05	1.2	0.84	0.81	1.09	0.67	0.59	0.84	0.74	0.65	0.7	0.83	0.44	1.17	0.8	1.48
2810002D19Rik	1.25	1.32	1.65	1.84	1.46	1.85	2.52	2.01	1.71	1.65	2.15	1.94	1.78	2.25	1.84	2.63	1.56	1.71	2.38	2.12	1.55
2810004N23Rik	9.4	9.69	13.22	14.72	12.55	10.95	13.91	11.47	11.4	12.47	12.75	13.4	13.12	16.13	14.78	15.12	12.07	13.63	11.97	13.69	13.84
2810006K23Rik	4.88	4.63	6.82	6.76	6.11	6	7.61	6.35	6.88	6.3	6.9	8.22	5.94	6.58	6.47	8.19	7.45	9.63	8.95	8.74	9.6
2810013P06Rik	4.6	4.69	6.48	6.5	5.36	5.73	6.64	4.5	5.52	5.91	6.81	4.66	3.78	3.57	3.82	5.22	3.29	4.44	3.93	3.81	4.43
2810021J22Rik	1.56	1.72	2.6	3.01	2.68	2.4	2.55	2.35	2.05	2.46	2.44	2.8	2.33	2.38	2.29	2.75	2.17	2.28	2.86	2.69	2.83
2810025M15Rik	11.44	12.16	19.71	19.15	19.58	17.98	21.12	15.52	18.15	18.24	18.96	18.99	17.99	14.43	12.3	19.8	20.17	20.02	18.26	18	16.56
2810029C07Rik	0.36	0.33	0.49	0.44	0.23	0.44	0.52	0.56	0.64	0.45	0.39	0.54	0.37	0.47	0.42	0.39	0.59	0.86	0.69	0.56	0.76
2810030D12Rik	0.45	0.64	1.16	1.65	2.65	0.54	0.41	1.08	0.61	0.98	0.82	1.18	0.53	0.48	1.12	0.76	0.48	0.48	0.73	0.4	1.83
2810032G03Rik	0.19	0.32	0.34	0.26	0.36	0.13	0.25	0.09	0.13	0.33	0.26	0.18	0.18	0.2	0.18	0.35	0.25	0.33	0.31	0.39	0.26
2810039B14Rik	0.21	0.32	0.4	0.81	0.8	0.4	0.69	0.34	0.63	0.61	0.28	0.77	0.58	0.54	0.6	0.64	0.48	0.62	0.52	0.6	0.33
2810047C21Rik1	0	0.24	0.51	0.19	0	0.29	0.29	0.24	0	0.43	0	0.17	0.26	0.29	0.23	0	0.11	0.08	0.38	0	0
2810048H02Rik	0	0.05	0.1	0.09	0.19	0	0.1	0	0.17	0	0.09	0	0	0.08	0	0	0	0.31	0.09	0	0
2810049E08Rik	0	0	0	0	0	0	0	0	0	0	0	0	0	0	0	0	0	0	0	0	0
2810403D21Rik	0.21	0.07	0.57	0.21	0.26	0.25	0.33	0.29	0.38	0.16	0.2	0.23	0.06	0.04	0.31	0.21	0	0	0.1	0.16	0.1
2810404M03Rik	0	0	0	0	0	0	0	0	0	0	0	0	0	0	0	0	0	0	0	0	0
2810405F15Rik	0.04	0	0	0	0.03	0.2	0.03	0	0	0.03	0.03	0	0.03	0.03	0.05	0	0.03	0.05	0.03	0	0.09
2810407A14Rik	0.01	0	0.12	0.02	0.06	0	0.1	0	0	0.02	0.01	0	0.02	0	0.01	0.03	0.02	0	0.06	0.01	0.01
2810408A11Rik	0.43	0.53	0.92	1.05	0.78	0.71	0.65	0.37	0.4	0.52	0.31	0.57	0.42	0.44	0.47	0.57	0.73	0.65	0.43	0.97	0.61
2810408B13Rik	0.22	0.18	0.44	0.39	0.37	0.32	0.45	0.24	0.25	0.32	0.21	0.29	0.26	0.36	0.31	0.41	0.34	0.28	0.38	0.53	0.59
2810408I11Rik	0.05	0.16	0	0	0	0.06	0	0	0	0.08	0.07	0	0.09	0.2	0.2	0.63	0.46	0.27	0.07	0.41	0.56
2810410L24Rik	0.89	0.98	1.46	1.28	1.35	1.06	1.02	0.75	0.89	1.1	0.76	1.35	0.26	0.92	0.59	1.23	0.44	0.73	0.83	0.76	0.82
2810414N06Rik	0.5	0.58	0.73	0.55	0.4	0.31	0.71	0.5	0.11	0.59	0.23	0.26	0.31	0.32	0.66	0.88	0.51	0.55	0.48	0.43	0.44
2810425M01Rik	0.02	0	0	0	0	0	0.19	0	0	0	0	0	0	0	0	0	0	0.14	0	0	0.04
2810429I04Rik	0.29	0.04	0.4	0.27	0.13	0.37	0	0.14	0.11	0.11	0	0.05	0.05	0.32	0.14	0.36	0.29	0.33	0.15	0.26	0.18
2810433D01Rik	1.01	0.86	1.45	1.06	2.14	1.21	0.8	0.6	0.98	1.07	0.95	0.83	1.35	1.34	1.34	1.18	1.24	2	1.06	1.66	2.2
2810442N19Rik	0	0	0	0.1	0	0.11	0	0.07	0.12	0	0.12	0	0.14	0	0.18	0.07	0.18	0	0	0	0.02
2810454H06Rik	0.14	0.13	0.4	0.37	0.3	0.36	0.44	0.25	0.21	0.27	0.23	0.18	0.27	0.17	0.14	0.28	0.14	0.18	0.17	0.46	0.43
2810459M11Rik	0.14	0.09	0.11	0.11	0.17	0.18	0.15	0.13	0.05	0.23	0.25	0.17	0.09	0.09	0.13	0.11	0.09	0.07	0.18	0.07	0.18
2810471M01Rik	0.04	0	0	0	0	0	0	0	0	0	0	0	0	0	0	0	0	0	0	0	0
2900005J15Rik	0.09	0.26	0.14	0.27	0.49	0.67	0.6	0.04	0	0	0	0.2	0.62	0.52	0.25	0.76	0.26	0.06	0.07	0.33	0.01
2900009J06Rik	0	0	0.31	0	0	0.11	0.31	0.13	0.13	0.29	0.41	0	0	0	0.12	0.43	0.6	0	0	0.3	0
2900024J01Rik	0.06	0.03	0	0.14	0	0.08	0	0	0.04	0	0.04	0.05	0.1	0.12	0.08	0.04	0	0.12	0.18	0.04	0.08
2900026A02Rik	13.92	16.17	27.07	31.35	31.52	20.74	33.33	25.31	28.98	27.35	29.57	33.27	26	24.32	22.41	27.09	21.73	22.69	26.01	26.37	25.89
2900040C04Rik	0	0	0	0	0	0	0	0	0	0	0	0	0	0	0	0	0	0	0	0	0
2900041M22Rik	0.2	0.15	0.33	0	0.3	0.33	0.24	0.24	0.17	0.49	0.17	0.08	0.2	0.03	0.09	0.04	0.25	0.15	0.46	0.34	0.15
2900052L18Rik	0.92	1.02	2.96	2.45	2.56	2.49	2.7	1.63	1.32	1.69	1.64	2.56	0.92	1.12	0.97	1.91	0.93	1.33	1.22	1.78	2.2
2900052N01Rik	0.02	0.04	0	0	0	0	0	0	0.02	0.07	0	0	0	0	0	0	0	0	0	0	0
2900057B20Rik	0	0	0	0	0.21	0.12	0.22	0	0	0	0	0.06	0.06	0	0.04	0.1	0.04	0.13	0	0.16	0
2900060B14Rik	16.05	21.99	14.87	10.6	21.41	21.81	15.87	17.55	14.54	15.04	10.34	11.25	8.14	13.72	17.88	14.86	12.22	14.01	15.19	12.6	10.64
2900060L22Rik	0.23	0.25	0.81	0.61	0.38	0.66	0.23	0.29	0.14	0.3	0.16	0.19	0.21	0.25	0.25	0.32	0.25	0.13	0.26	0.21	0.17
2900060N12Rik	0.07	0.07	0.31	0.34	0.06	0.09	0.12	0	0.15	0	0.26	0.03	0.12	0.14	0.11	0.17	0.14	0.09	0.05	0.17	0.22
2900076A07Rik	0.73	0.94	2.48	1.56	1.91	1.57	2.33	1.16	1.68	1.31	1.18	1.81	1.52	1.18	1.87	2.13	1.16	1.24	1.43	0.85	1.85
2900079G21Rik	0	0	0	0	0.05	0.08	0.05	0.05	0	0	0	0	0	0.04	0.04	0	0	0	0	0.05	0
2900089D17Rik	0.74	0.88	2.24	2.4	1.97	2.01	1.76	1	1.24	1.5	1.07	1.7	1.7	1.56	1.45	1.76	0.95	1.36	1.34	1.23	1.54
2900092C05Rik	0	0	0	0	0	0	0	0	0	0	0	0	0	0.11	0	0	0	0	0	0	0
2900092D14Rik	0	0	0	0.07	0.02	0	0.02	0	0.01	0	0	0	0.04	0	0	0	0	0	0	0	0
2900093K20Rik	0.61	0.61	1.12	0.92	1.03	1.31	1.2	0.86	0.64	1.14	0.77	0.68	0.33	1.26	0.59	0.5	0.51	0.17	1.05	0.21	1.32
3000002C10Rik	1.16	1.32	2.21	1.58	2.36	1.84	1.38	1.15	0.89	1.4	1.29	1.21	1.46	1.38	1.44	1.63	1.2	1.77	1.85	1.46	0.94
3010001F23Rik	0	0.14	0.14	0.06	0.06	0	0.07	0.06	0.11	0.06	0	0.12	0.12	0.15	0	0.12	0.16	0.1	0.12	0.06	0.3
3010003L21Rik	0.91	0.89	1.87	1.91	1.73	1.3	1.99	1.42	1.45	1.89	1.4	1.75	2.06	1.82	1.57	1.68	1.88	1.83	1.55	1.58	1.86
3100003L05Rik	0	0	0	0	0	0	0	0	0	0	0	0	0	0	0	0	0	0	0	0	0
3110004A20Rik	0	0	0	0	0	0	0	0	0	0	0	0	0	0	0	0	0	0	0	0	0
3110006O06Rik	0.01	0.01	0.02	0.04	0.05	0.03	0.01	0.03	0.01	0.04	0	0.08	0.02	0.03	0.04	0.02	0.03	0.02	0.01	0	0.04
3110009E18Rik	3.61	4.97	7.51	4.98	4.73	2.96	6.77	5.37	5.67	4.5	5.36	7.62	4.79	5.96	5.63	5.86	5.61	7.71	4.51	4.85	5.8
3110009F21Rik	0	0	0	0	0	0	0	0	0	0	0	0	0	0	0	0.03	0	0	0	0	0
3110015C05Rik	0	0	0	0	0	0	0	0	0	0	0	0	0	0	0	0	0	0	0	0	0
3110021A11Rik	0.46	0.26	0.51	0.71	0.22	0.32	0.37	0.02	0.04	0	0.21	0.56	0.34	0.27	0.38	0.24	0.16	0.22	0	0.29	0.6
3110039M20Rik	0	0	0	0	0	0	0	0	0	0	0	0	0	0	0	0	0	0	0	0	0
3110040M04Rik	0	0.02	0	0.06	0	0	0	0	0	0	0	0	0	0	0	0	0	0	0	0	0
3110040N11Rik	4.32	3.75	3.48	5.84	5.33	3.69	4.82	4.33	6.66	5.35	4.4	5.34	6.85	7.35	8.37	6.69	6.22	5.99	6.21	7.18	7.99
3110045C21Rik	0.06	0.15	0.45	0.32	0.09	0.04	0.29	0.21	0.16	0.23	0.13	0.25	0.25	0.3	0.08	0.45	0.41	0.08	0.38	0.23	0.31
3110053B16Rik	2.47	3.06	4.23	6.04	4.82	5.66	6.47	4.28	4.84	6.3	3.58	3.99	6.1	4.75	4.42	6.07	4.85	5.3	6.33	6.37	5.65
3110056K07Rik	1.09	1.56	2.94	2.41	2.13	2.28	2.41	2.04	1.27	2.22	1.72	1.08	1.38	2.4	2.1	3.02	2.22	1.47	2.49	1.8	2.27
3110067G11Rik	0.02	0.03	0.02	0.02	0.02	0	0.04	0.01	0.01	0.04	0.01	0	0.01	0.03	0.02	0.02	0.01	0.01	0.04	0.03	0.01
3110070M22Rik	0.82	1.19	1.6	0.96	1.02	1.28	1.41	0.98	1.15	0.83	0.68	1.02	1.24	1.21	1.35	1.17	1.24	1.06	0.68	0.94	1.45
3110082I17Rik	4.17	5.68	6.23	6.29	7.67	6.61	6.51	5.47	6.57	5.9	4.83	5.31	9.14	9.26	8.63	8.23	7.66	7.98	7.85	6.05	6.34
3110082J24Rik	0	0	0	0	0	0.06	0	0	0	0	0	0	0	0	0	0	0	0	0	0	0
3110083C13Rik	0.41	0.2	0.47	0.43	0.69	0.3	0.65	0.46	0.44	0.44	0.46	0.74	0.67	0.76	0.26	0.61	0.46	0.36	0.58	0.51	0.86
3110099E03Rik	0	0	0	0.02	0	0	0	0	0	0	0	0	0	0	0	0	0	0	0	0	0
3200001D21Rik	0.03	0.06	0.35	0.07	0.09	0.08	0.14	0.08	0.09	0.07	0	0.02	0.09	0.05	0.07	0.04	0.09	0.03	0.08	0.11	0.3
3300002A11Rik	7.74	6.28	5.03	6.12	5.36	5.6	9.68	6.21	4.78	5.03	5.86	6.89	3.4	2.26	3.33	5.55	3.14	5.47	4.74	4.29	6.32
3300002I08Rik	1.46	1.69	2.99	3.61	3.26	2.86	4.42	2.18	2.82	3.27	2.6	2.95	3.29	3.69	2.91	3.89	3.56	3.7	3.74	4.22	3.67
3300002P13Rik	0	0.03	0	0	0.05	0.04	0.05	0	0	0	0	0	0	0.08	0.12	0.05	0	0.12	0.04	0	0.09
3300005D01Rik	0	0	0	0	0	0	0	0	0	0	0	0	0	0	0	0	0	0	0	0	0
3425401B19Rik	0.98	0.87	1.67	1.22	4.87	0.76	0.88	0.7	0.62	0.67	1.39	1.46	0.92	1.89	1.53	1.19	1.22	1.04	1.18	1.2	1.15
3632454L22Rik	0.03	0.08	0.23	0.3	0.1	0.42	0.21	0.28	0.07	0.15	0.11	0.39	0.27	0.15	0.16	0.28	0.15	0.11	0.38	0.16	0.19
3830403N18Rik	0	0	0	0.31	0.05	0.04	0.11	0	0	0.1	0.19	0.06	0.06	0.04	0.13	0.1	0.27	0	0.14	0.16	0
3830406C13Rik	5.96	6.2	10.88	10.75	10.33	8.96	11.28	8.89	10.42	8.78	7.67	8.18	8.72	9.65	8.76	11.81	11.24	10.02	11.12	12.46	11.02
3830408C21Rik	0.44	0.51	0.84	1.02	1.21	0.92	0.97	0.69	0.57	0.87	0.71	0.64	0.36	0.51	0.69	0.68	0.38	0.8	0.67	0.94	0.88
3830432H09Rik	0.04	0.05	0.3	0.16	0.12	0.08	0.21	0.04	0.19	0.12	0.16	0.09	0.17	0.05	0.12	0.12	0.06	0.15	0.29	0.18	0.06
3930402G23Rik	0.21	0.14	0.14	0.23	0.29	0.27	0.26	0.05	0.09	0.17	0.15	0.08	0.07	0.25	0.2	0.28	0.18	0.21	0.11	0.12	0.18
4430402I18Rik	2.6	2.56	3.37	2.94	3.29	2.52	4.15	3.19	2.78	2.64	3.08	3.86	1.72	2.74	2.61	3	2.58	3.1	2.7	2.44	3.34
4631405J19Rik	0.08	0.22	0.36	0.37	0.25	0.43	0.18	0.27	0.15	0.21	0.19	0.32	0.13	0.24	0.31	0.37	0.31	0.38	0.35	0.25	0.37
4632404H12Rik	0.72	0.84	1.43	1.29	1.14	1	1.06	0.94	0.68	0.96	0.81	0.88	0.84	0.78	0.77	1.06	0.9	0.8	0.7	0.75	0.82
4632415L05Rik	3.15	3.31	4.99	5.19	5.55	4.6	5.88	4.64	4.86	5.81	4.71	5.67	3.88	4.02	3.77	4.68	3.94	4.83	4.37	5.16	4.65
4632427E13Rik	4.22	4.01	9.47	7.38	7.36	6.44	7.37	5.57	3.43	5.71	5.7	8.22	6.61	5.27	7.28	6.64	4.85	4.03	6.81	6.61	5.86
4632428C04Rik	0.55	0.75	1.42	1.62	2.02	1.3	1.28	1.05	0.84	1.34	1.18	1.45	1.59	1.3	1.63	1.46	1.22	1.06	1.5	1.04	1.1
4732414G09Rik	0.2	0.1	0.84	0.31	0.16	0.12	0	0	0.14	0.31	0	0	0.17	0	0	0.3	0.25	0	0	0	0.62
4732416N19Rik	0.09	0	0	0	0	0.12	0	0	0	0	0	0	0.16	0	0	0	0	0	0	0	0
4732419C18Rik	0.01	0	0	0	0.02	0	0.02	0	0.01	0.03	0.01	0.08	0	0.04	0.04	0.05	0	0	0.07	0.05	0
4732465J04Rik	0	0	0	0	0	0	0	0	0	0	0	0	0.11	0	0	0.1	0	0	0.09	0	0
4732471J01Rik	0.79	0.74	1.66	1.25	1.56	1.1	1.69	0.91	0.69	0.96	0.67	0.66	1.6	1.05	1.67	1.25	0.75	0.9	1.56	0.74	1.39
4732490B19Rik	0	0	0	0	0	0	0.02	0	0	0	0	0.02	0	0	0	0	0	0	0	0	0
4732491K20Rik	0.19	0.24	0.48	0.62	0.57	0.52	0.41	0.29	0.3	0.5	0.36	0.51	0.76	0.58	0.59	0.61	0.57	0.44	0.54	0.26	0.49
4831407H17Rik	0	0	0	0	0	0	0	0	0	0	0	0	0.05	0	0	0	0	0.07	0.04	0	0.04
4831440D22Rik	0.17	0.27	0.73	0.67	0.54	0.36	0.87	0.34	0.27	0.48	0.36	0.35	0.54	0.5	0.37	0.61	0.23	0.25	0.46	0.48	0.6
4831440E17Rik	0.2	0.18	0.59	0.38	0.25	0.51	0.7	0.22	0.19	0.46	0.28	0.43	0.13	0.16	0.27	0.32	0.23	0.22	0.26	0.36	0.23
4833407H14Rik	0.08	0.17	0.6	0.59	0.64	0.4	0.62	0.43	0.15	0.25	0.31	0.46	0.91	1.15	1.31	1.85	0.52	0.49	1.18	0.3	0.62
4833411C07Rik	0.68	0.11	0.39	0.68	0.22	0.48	0.9	0.28	0.27	0.98	0.75	1.21	0.46	0.54	0.39	0.37	0.26	0.41	0.36	1.12	0.21
4833412C05Rik	0.19	0.13	0.37	0.38	0.15	0.12	0.15	0.18	0.17	0.19	0.04	0.26	0.16	0.24	0.2	0.09	0.2	0.36	0	0.1	0.14
4833413N01Rik	0	0	0	0	0	0	0	0	0	0	0	0.03	0	0	0.03	0.03	0.02	0	0	0	0.03
4833415N18Rik	0	0	0.06	0	0	0.04	0	0	0	0	0	0	0	0	0	0	0	0	0	0.11	0.05
4833417C18Rik	0.66	0.38	0.25	0.57	0.81	0.31	0.53	0.36	0.24	0.77	0.89	0.88	0.29	0.35	0.45	0.56	0.31	0.47	0.54	0.86	0.53
4833418N02Rik	0.24	0.3	0.14	0.49	0.49	0.41	0.48	0.45	0.35	0.42	0.27	0.18	0.25	0.46	0.38	0.38	0.5	0.27	0.54	0.46	0.61
4833419F23Rik	0.9	0.53	1.27	2.09	1.24	1.18	1.11	0.86	1.27	1.18	0.98	1.68	1.87	1.87	1.59	1.2	2.12	1.12	1.2	1.64	0.67
4833420G17Rik	7.09	7.03	11.95	11.83	11.34	9.35	12.14	9	9.43	11.01	8.63	8.94	7.68	9.14	8.54	10.24	9.85	9.03	10.17	11.69	11.09
4833422C13Rik	1.25	0.91	2.08	1.9	1.9	1.58	2.76	1.71	1.96	1.95	1.71	2.2	1.85	1.25	0.66	1.48	1.09	1.11	1.29	2.09	1.73
4833422M21Rik	0.02	0	0.04	0	0	0	0.08	0	0	0	0	0	0	0.03	0	0.11	0	0	0.03	0.04	0
4833427F10Rik	0	0.11	0.04	0.1	0.1	0.08	0	0.03	0	0.03	0.03	0.07	0	0	0	0.13	0.06	0	0.03	0.07	0
4833428L15Rik	0.13	0.03	0.04	0	0.12	0.06	0.09	0.04	0	0	0.04	0.04	0	0.1	0.14	0.08	0.03	0.13	0.11	0	0.08
4833438C02Rik	2.25	2.63	3.63	4.05	3.8	3.7	4.76	3.55	3.34	4.08	3.57	5.24	4.2	5	4.47	5.27	4.19	6.01	4.6	5.76	5.35
4833439F03Rik	0.34	0.37	0.78	0.9	0.76	0.61	0.48	0.34	0.4	0.39	0.44	0.44	0.49	0.72	0.61	0.67	0.54	0.47	0.44	0.81	0.72
4833439L19Rik	29.6	32.26	51.5	51.72	52.76	39.61	57.67	42.36	56.54	55.49	59.13	65.15	52	48.01	44.67	52.58	51.06	49.28	56.64	54.59	49.94
4833447I15Rik	0.5	0.81	1.54	0.69	0.51	1.94	0.92	1.96	2.57	0.97	1.38	0.88	0.83	1.43	0.93	0.8	0.25	0.57	1.45	2.67	1.42
4921504A21Rik	0.28	0.15	0.33	0.21	0.26	0.14	0.17	0.15	0.25	0.07	0.28	0.36	0.27	0.33	0.32	0.32	0.24	0.33	0.26	0.36	0.3
4921504E06Rik	0.02	0.06	0	0.02	0.05	0.04	0.05	0	0	0	0	0.1	0	0.08	0.04	0.07	0.02	0.06	0.04	0	0
4921507G05Rik	0	0.1	0.16	0.15	0.03	0.17	0.09	0.31	0.03	0.09	0.08	0.1	0	0.07	0.03	0.06	0	0.15	0.06	0.09	0.15
4921507P07Rik	0.42	0.61	0.41	0.6	0.34	0.63	0.49	0.57	0.36	0.72	0.37	0.59	0.14	0.46	0.34	0.41	0.19	0.43	0.31	0.36	0.21
4921508D12Rik	0	0	0	0	0	0	0	0	0	0	0	0	0	0	0	0	0.04	0	0	0	0
4921509C19Rik	0	0	0	0	0	0	0	0	0	0	0	0	0	0	0	0	0	0.01	0	0	0
4921509O07Rik	0	0	0	0	0	0	0	0	0	0	0	0	0	0	0	0	0	0	0	0	0
4921511C10Rik	0.23	0.27	0.89	0.48	0.52	0.35	0.25	0.19	0.27	0.41	0.13	0.37	0.33	0.42	0.4	0.37	0.2	0.2	0.19	0.35	0.61
4921511C20Rik	0	0	0	0	0	0	0	0	0	0	0	0	0	0	0	0	0	0	0	0	0
4921511I17Rik	0.28	0.35	0.9	0.53	0.8	0.66	0.6	0.39	0.37	0.34	0.31	0.9	0.53	0.43	0.95	0.96	0.31	0.46	0.32	0.5	0.41
4921513H07Rik	0	0	0	0	0	0	0	0	0	0	0	0	0	0	0	0.08	0	0	0	0	0
4921513I03Rik	0.06	0.1	0.41	0.22	0.19	0.13	0.2	0.29	0.25	0.44	0.12	0.34	0.2	0.18	0.37	0.25	0.05	0.21	0.2	0.19	0.22
4921515E04Rik	0	0	0	0	0	0	0	0	0	0	0	0	0	0	0	0	0	0	0	0	0
4921517D16Rik	0.11	0.12	0.22	0.23	0.33	0.27	0.11	0.27	0.12	0.26	0.14	0.11	0.28	0.22	0.31	0.24	0.2	0.14	0.14	0.17	0.22
4921517D22Rik	0	0.01	0	0.01	0	0	0	0	0	0	0	0	0	0	0	0	0	0	0.01	0	0
4921518K17Rik	0.06	0.07	0.2	0.14	0.15	0.2	0.17	0.15	0.07	0.07	0.03	0.01	0.06	0.1	0.07	0.19	0.06	0.05	0.13	0.1	0.14
4921522P10Rik	0.27	0.24	0.66	0.54	0.67	0.49	0.59	0.36	0.41	0.35	0.3	0.42	0.14	0.38	0.42	0.51	0.33	0.35	0.31	0.44	0.42
4921524J17Rik	3.22	3.39	4.84	5.25	5.25	4.29	5.99	4.58	5.47	5.63	5.41	5.07	4.82	5.03	3.75	4.15	5.42	5.53	6.71	6.36	5.83
4921524L21Rik	0	0	0	0	0	0	0	0	0	0	0	0	0	0	0	0	0	0	0	0	0
4921525D07Rik	0	0	0	0	0	0	0	0	0	0	0	0	0	0	0	0	0	0	0	0	0
4921525O09Rik	0	0.01	0.02	0.06	0.06	0.01	0	0.01	0.03	0.04	0	0	0	0.04	0.04	0.01	0.06	0.04	0.01	0.04	0.08
4921528I07Rik	0	0	0	0	0	0.02	0	0	0	0	0	0	0	0	0	0	0	0	0	0	0
4921529L05Rik	0.03	0.01	0.02	0.02	0.09	0	0	0	0	0	0	0	0	0	0.02	0.02	0	0	0	0	0
4921531C22Rik	0.73	0.85	1.42	1.4	1.49	1.37	1.4	1	1.19	1.1	0.69	0.97	0.77	0.97	1.14	1.3	1.21	1.15	0.74	1.14	1.05
4921531P14Rik	0	0	0	0	0	0	0	0	0	0	0	0	0	0	0.1	0	0	0	0	0	0
4921533I20Rik	0	0	0	0	0	0	0	0	0	0	0	0	0	0	0	0	0	0	0	0	0
4921534H16Rik	0.22	0.09	0.49	0.48	0.42	0.55	0.33	0.33	0.1	0.12	0.17	0.23	0.18	0.33	0.2	0.16	0.15	0.08	0.15	0.07	0.33
4921536K21Rik	0.55	0.52	0.46	0.65	1.21	0.29	0.97	0.79	0.7	0.51	0.52	0.67	0.66	0.92	1.06	0.78	0.81	1.01	0.95	0.7	1.02
4921539E11Rik	0	0	0	0	0	0	0	0	0	0	0.03	0	0	0	0	0	0	0	0	0	0
4922502B01Rik	0	0	0	0	0	0	0	0	0	0	0	0	0	0	0	0	0	0	0	0	0
4922502H24Rik	0	0	0	0	0	0	0	0	0	0	0	0	0	0	0	0	0	0	0	0	0
4922502N22Rik	0	0	0	0	0	0	0	0	0	0	0	0	0	0	0	0	0	0	0	0	0
4930401C15Rik	0	0	0.14	0	0	0	0.07	0	0	0	0	0	0	0.05	0	0	0	0	0	0	0
4930401G09Rik	0	0	0	0	0	0	0.1	0	0	0	0	0	0	0	0	0	0	0.15	0.17	0.1	0
4930401O10Rik	0	0	0	0	0	0	0	0	0	0	0	0	0	0	0	0	0	0	0	0	0
4930401O12Rik	0	0	0	0	0.07	0	0	0	0	0	0	0	0	0	0	0	0	0	0	0	0
4930402D18Rik	0	0	0	0	0	0	0	0	0	0	0	0	0	0	0	0	0	0	0	0	0
4930402F06Rik	0	0	0	0	0.04	0.06	0.05	0	0	0	0	0.04	0	0	0	0.04	0	0.06	0.04	0	0
4930402F11Rik	0	0	0	0	0	0	0	0	0	0	0	0	0	0	0	0	0	0	0	0	0
4930402H24Rik	9.66	10.2	17.1	17.24	17.14	13.02	17.23	14.47	16.51	16.1	15.89	15.23	14.65	13.22	12.91	15.95	15.86	15.93	16.12	15.3	16.36
4930402K13Rik	0	0	0	0	0	0	0	0	0	0	0	0	0	0	0	0	0	0.05	0	0	0
4930403D09Rik	0	0.12	0	1.05	0.25	0.35	0.26	0.12	0.17	0.06	0.23	0.2	0.61	0.15	0.52	0.14	0.15	0.36	0.29	0.38	0.55
4930404A05Rik	0	0	0	0	0	0	0	0	0	0	0	0	0	0	0	0	0	0	0	0	0
4930404H11Rik	0	0	0	0	0	0	0	0	0	0	0	0	0	0	0	0	0	0	0	0	0
4930404H24Rik	0.1	0.06	0.25	0.41	0.24	0.23	0.26	0.18	0.11	0.16	0.11	0.31	0.18	0.14	0.14	0.3	0.14	0.17	0.11	0.26	0.22
4930404I05Rik	0.07	0.07	0.06	0.16	0.27	0.26	0.23	0.05	0.1	0.05	0	0	0.18	0.13	0.27	0.42	0	0.22	0.1	0.17	0.11
4930404I20Rik	0	0	0	0	0	0	0	0	0	0	0	0	0	0	0	0	0	0	0	0	0
4930404K13Rik	0.13	0.13	0.19	0.14	0.24	0.17	0.17	0.06	0.1	0.06	0.09	0.07	0.14	0.19	0.08	0.08	0.1	0.11	0.06	0.18	0.32
4930404N11Rik	1.2	0.58	0.4	0.77	1.25	0.87	1.33	0	0.43	0.14	0.58	1.63	0.94	0.33	0.85	0.13	1.33	1.11	1.05	0.99	0.91
4930405A10Rik	0.07	0.11	0.47	0.38	0.16	0.3	0.23	0.1	0.1	0.44	0.35	0.42	0.53	0.31	0.41	0.32	0.27	0.27	0.36	0.61	0.38
4930405A21Rik	0.04	0.46	0.81	0.21	0.21	0.68	0.28	0.3	0.62	0.27	0.35	0.23	0.75	0.35	0.85	0.47	0.61	0.31	0.55	0.98	0.52
4930405D01Rik	0	0	0	0	0	0	0	0	0	0	0	0	0	0	0	0	0	0	0	0	0
4930405D11Rik	0	0	0	0	0	0	0	0	0	0	0	0	0	0	0	0	0	0	0	0	0
4930405H06Rik	0.02	0.01	0.04	0	0	0.01	0	0.02	0.01	0.01	0	0.01	0.03	0	0	0.04	0	0.01	0.01	0.01	0.01
4930405J17Rik	0	0.12	0.51	0.19	0.38	0.15	0.3	0.18	0.08	0.1	0.09	0.1	0.41	0.08	0.23	0	0.08	0.31	0.09	0	0.09
4930405L22Rik	0	0	0	0	0	0	0	0	0	0	0	0	0	0	0	0	0	0	0	0	0
4930405O22Rik	0.22	0.15	0.67	0.83	0.62	0.76	0.71	0.47	0.45	0.9	0.26	0.3	0.84	0.96	0.7	0.65	0.55	0.14	0.52	0.34	0.72
4930406D18Rik	0	0.05	0	0	0	0	0	0	0	0	0.16	0	0	0	0	0	0	0	0	0	0
4930407G08Rik	0	0	0	0	0	0	0	0	0	0	0	0	0	0.07	0	0.08	0	0	0	0	0
4930407I02Rik	0	0.01	0.02	0	0.02	0.04	0.09	0.03	0	0.02	0	0.09	0.06	0.08	0.05	0.02	0.01	0	0.02	0.04	0.03
4930407I10Rik	0	0	0	0	0	0	0	0	0	0	0	0	0	0	0	0	0	0	0	0	0
4930407I19Rik	0	0	0	0	0	0	0	0	0	0	0	0	0	0	0	0	0	0	0	0	0
4930412B13Rik	0	0	0	0	0	0	0.04	0	0	0	0	0	0	0.03	0.07	0	0	0	0	0	0
4930412C18Rik	0.16	0.09	0.04	0.13	0.11	0.08	0.27	0.15	0.14	0.07	0.08	0.13	0.01	0.06	0.1	0.17	0.11	0.18	0.15	0.02	0.13
4930412E21Rik	0	0	0	0	0	0	0	0	0	0	0	0	0	0	0	0	0	0	0	0	0
4930412F09Rik	0	0	0	0	0	0	0	0	0	0	0	0	0	0	0	0	0	0	0	0	0
4930412M03Rik	1.14	1.81	3.82	3.27	3.25	2.23	2.95	1.41	1.98	2.65	1.43	1.42	2.21	2.34	2.37	2.41	1.51	1.59	2.19	2.3	2.97
4930412O13Rik	0.05	0.02	0.08	0.05	0.06	0.07	0.04	0.01	0.01	0.02	0	0.01	0.09	0.03	0.04	0.01	0.01	0.01	0.07	0.01	0.06
4930413E15Rik	0	0	0	0	0	0.03	0	0	0	0	0	0	0	0	0	0	0	0	0	0	0
4930413E20Rik	0	0	0	0	0	0	0	0	0	0	0	0	0	0	0	0	0	0	0	0	0
4930413F20Rik	0	0.14	0	0	0	0	0	0	0.29	0	0	0	0	0	0.4	0	0.1	0	0	0.24	0.38
4930413G21Rik	0	0	0.07	0	0	0	0	0	0.11	0	0.11	0	0	0	0	0.22	0	0	0	0	0
4930413M19Rik	0	0	0	0	0	0	0	0	0	0	0	0	0	0	0	0	0	0	0	0	0
4930414F18Rik	0	0	0	0	0	0	0	0	0	0	0	0	0	0	0	0	0	0	0	0	0
4930414N06Rik	0.13	0	0	0	0	0.08	0.1	0	0.35	0	0	0	0.21	0	0	0	0	0	0.18	0	0
4930415L06Rik	0	0	0	0	0	0	0	0	0	0	0	0	0	0	0	0	0	0	0	0	0
4930415O20Rik	0	0.14	0.14	0.44	0.11	0.26	0	0.51	0.39	0	0	0	0.18	0.8	0.36	0	0.09	0.09	0.1	0.11	0.22
4930417H01Rik	0.01	0.08	0.15	0.12	0.04	0.03	0.06	0.04	0	0	0.02	0.04	0	0.03	0.07	0.06	0	0.03	0.04	0	0.08
4930417O13Rik	0.06	0.03	0	0.05	0.14	0.15	0.1	0.04	0.09	0	0.13	0	0	0.2	0.08	0.33	0.19	0.16	0.18	0.15	0.14
4930417O22Rik	0	0	0	0	0	0	0	0	0	0	0	0	0	0	0	0	0	0	0	0	0
4930419G24Rik	0	0	0.05	0	0	0	0.05	0	0	0	0	0	0	0	0	0.05	0	0.08	0	0	0.05
4930420G21Rik	0	0	0	0	0	0	0	0	0	0	0	0	0	0	0	0	0	0	0	0	0
4930422I22Rik	0	0	0	0	0	0	0	0	0	0	0	0	0	0	0	0	0	0	0	0	0
4930422M22Rik	0.23	0.31	0.46	0.72	0.43	0.51	0.62	0.25	0.3	0.27	0.55	0.81	0.57	0.48	0.3	0.27	0.28	0.41	0.37	0.4	0.51
4930423B08Rik	0	0	0	0	0	0	0	0	0	0	0	0	0	0	0	0	0	0	0	0	0
4930423D24Rik	0	0	0	0	0	0	0	0	0	0	0	0	0	0	0	0	0	0	0	0	0
4930423M02Rik	0	0	0	0	0	0	0	0	0	0	0	0	0	0	0	0	0	0	0	0	0
4930424E08Rik	0	0	0	0	0	0.08	0	0	0	0	0	0	0	0	0	0	0.08	0	0	0	0
4930425K10Rik	0	0	0	0	0	0	0	0	0	0	0	0	0	0	0	0	0	0	0	0	0
4930425L21Rik	0	0	0	0	0	0	0	0	0	0	0	0	0	0	0	0	0	0	0	0	0
4930425O10Rik	0	0	0	0	0	0	0	0	0	0	0	0	0	0	0	0	0	0	0	0	0
4930426D05Rik	0.53	0.39	0.51	0.88	0.49	0.48	0.59	0.2	0.49	0.13	0.2	0.34	0.74	0.25	0.42	0.81	0.34	0.26	0.46	0.36	0.37
4930426I24Rik	0.27	0.19	0.62	0.83	0.2	0.41	0.27	0.16	0.24	0.35	0.33	0.46	0.2	0.44	0	0.24	0.34	0.11	0.47	0.56	0.61
4930426L09Rik	0.31	0.45	0.4	0.67	0.85	0.4	0.57	0.22	0.36	0.4	0.65	0.73	0.94	1	0.76	0.62	0.82	1.08	1.03	0.85	0.56
4930428D20Rik	0	0	0	0	0	0	0	0	0	0	0	0	0	0	0	0	0	0	0	0	0
4930428E07Rik	0	0	0	0	0	0.09	0	0	0.1	0	0	0	0	0	0	0	0	0	0	0	0
4930428G15Rik	0	0	0	0	0	0	0	0	0	0	0	0	0	0	0	0	0	0	0	0	0
4930428O21Rik	0	0	0	0	0	0	0	0	0	0	0.03	0	0.03	0.02	0.05	0.08	0.07	0.05	0.05	0.03	0.03
4930429B21Rik	0.25	0.22	0.44	0.27	0.41	0.2	0.37	0.28	0.13	0.2	0.28	0.24	0.24	0.27	0.38	0.42	0.26	0.43	0.14	0.13	0.5
4930429C20Rik	0	0	0	0	0	0	0	0	0	0	0	0	0	0	0	0	0	0	0	0	0
4930429D17Rik	0	0.02	0	0	0	0.02	0	0	0	0	0	0.03	0	0	0	0	0	0	0.03	0.03	0
4930429F11Rik	0	0	0	0	0	0	0	0	0	0	0	0	0	0	0	0	0	0	0	0	0
4930429F24Rik	0.26	0	0.42	0.18	0.63	0.23	0	0.31	0	0.21	0.07	0	0.13	0.21	0	0.13	0.13	0.05	0.12	0	0
4930429H19Rik	0.11	0.04	0.09	0.03	0.03	0.06	0	0.08	0.05	0	0.02	0.03	0	0	0	0	0.02	0	0	0	0.03
4930429P21Rik	0	0	0.02	0	0.02	0	0	0	0	0.02	0	0	0.01	0	0.01	0.12	0	0	0.01	0.03	0
4930430E12Rik	0.06	0.07	0.05	1.75	1.5	0.84	0.8	0.37	0.17	0.15	0.08	0.27	7.13	7.09	8.07	4.83	5.5	1.91	5	3.34	3.11
4930430F08Rik	1.49	1.55	1.97	1.85	2.09	1.65	2.29	1.7	2.87	3.08	2.11	2.45	1.3	1.73	1.62	2.7	1.61	1.81	2.3	2.3	2.7
4930430F21Rik	0	0	0	0	0	0	0	0.13	0	0	0	0	0	0	0	0	0	0	0	0	0
4930430J02Rik	0	0	0	0	0	0	0	0	0	0	0	0	0	0	0	0	0	0	0	0	0
4930431F10Rik	0	0	0.05	0	0	0	0	0.04	0.08	0	0	0	0	0	0.04	0	0	0	0	0	0
4930431F12Rik	0	0	0	0	0	0	0	0	0	0	0	0	0	0	0	0	0	0	0	0	0
4930431P03Rik	0.07	0.08	0.07	0.19	0.06	0.2	0.18	0.06	0.15	0.11	0.14	0.16	0.07	0.03	0.12	0.14	0.05	0.03	0.04	0.09	0.19
4930431P22Rik	0	0	0	0.08	0	0	0	0.07	0	0	0	0.26	0	0	0.27	0.24	0	0	0	0	0
4930432E11Rik	0	0.03	0.05	0.05	0.04	0.08	0.05	0.01	0.01	0.02	0.02	0.04	0	0.03	0.01	0	0.02	0.01	0.01	0.07	0.02
4930432J09Rik	0	0	0	0.03	0	0.02	0	0	0	0.02	0.01	0	0	0	0	0	0	0	0	0.02	0
4930432K21Rik	0.3	0.49	0.72	0.97	0.89	0.59	0.79	0.68	0.66	0.5	0.75	0.7	0.54	0.58	0.44	1.09	0.83	0.93	0.65	0.75	0.67
4930432L08Rik	0	0	0	0	0.03	0	0	0	0	0	0	0	0.07	0	0	0	0	0	0	0	0
4930432M17Rik	0	0	0	0	0	0	0	0	0	0	0	0	0	0	0	0	0	0	0	0	0
4930432O09Rik	0.15	0.08	0.32	0.22	0.12	0.04	0.26	0.14	0.09	0.05	0.07	0.08	0.03	0.02	0.04	0.07	0.16	0.14	0.07	0.05	0.19
4930433B08Rik	0	0	0	0	0	0	0	0	0	0	0	0	0	0	0	0	0	0	0	0	0
4930433I11Rik	0	0	0	0	0	0	0	0	0	0	0	0	0	0	0.02	0	0	0	0	0	0
4930433N12Rik	0	0	0	0	0.04	0	0.04	0.03	0	0	0	0	0	0	0	0	0.03	0.06	0	0	0.07
4930434B07Rik	0	0	0	0	0	0	0	0	0	0	0	0	0	0	0.08	0	0	0	0	0.04	0
4930434J06Rik	0	0	0	0	0	0	0	0	0	0	0	0	0	0	0	0	0	0	0	0	0
4930435F18Rik	0	0	0	0	0	0	0	0	0.02	0	0	0	0	0	0	0	0	0	0	0	0
4930437M23Rik	0	0	0	0	0	0	0	0	0	0	0	0	0	0	0	0	0	0	0	0	0
4930438A08Rik	0	0.04	0.03	0.16	0.05	0	0.05	0.06	0.03	0.06	0.03	0	0	0.08	0.03	0.22	0.03	0.02	0.09	0	0.03
4930438E09Rik	0	0	0.08	0	0	0	0	0	0	0	0	0	0	0	0	0	0	0	0	0	0
4930439A04Rik	0.46	0.66	1.79	1.07	1	1.26	1.29	0.71	0.36	1.11	0.52	0.83	1	1	0.89	0.82	0.81	0.62	0.74	1.22	1.27
4930439D14Rik	0.23	0.1	0.04	0.15	0.04	0.09	0.24	0.09	0	0.11	0.04	0.17	0.09	0.12	0.13	0.26	0.12	0.06	0	0.05	0.06
4930440C22Rik	0.02	0	0	0	0	0	0	0	0	0	0	0	0	0	0	0	0	0	0	0	0
4930440I19Rik	0	0	0	0	0	0	0	0	0	0	0	0	0	0	0	0	0	0	0	0	0
4930441H08Rik	0	0	0	0	0	0	0	0	0	0	0	0	0	0	0	0	0	0	0	0	0
4930441J16Rik	0	0	0	0	0	0	0	0	0	0	0	0	0	0	0	0	0	0	0	0	0
4930442E04Rik	0	0	0	0	0	0	0	0	0	0	0	0	0	0	0	0	0	0	0	0	0
4930442J19Rik	0	0	0	0	0	0	0	0	0	0	0	0	0	0	0	0	0	0	0	0	0
4930442L01Rik	0	0	0	0	0	0	0	0	0	0	0	0.03	0	0	0	0	0.02	0	0	0	0
4930443O20Rik	0.78	0.62	1.21	1.17	0.8	1.19	1.32	1	0.68	1.01	0.61	0.79	0.67	0.72	0.5	0.64	0.4	0.37	0.97	0.92	0.61
4930444A19Rik	0.81	0.68	2.64	2.2	1.67	1.35	1.84	1.11	0.81	1.18	0.86	1.11	1.24	0.68	0.76	1.86	0.68	0.81	0.85	1.43	1.51
4930444F02Rik	0.2	0.09	0.38	0.41	0.81	0.4	0.54	0.26	0.41	0.13	0.25	0.3	0.27	0.68	0.69	0.3	0.56	0.34	0.59	0.56	0.48
4930444G20Rik	0.07	0.05	0.03	0.21	0.12	0.11	0.15	0.03	0.02	0.06	0.03	0.11	0	0.06	0.14	0.14	0.09	0	0	0.03	0.11
4930444M15Rik	0	0	0	0	0	0	0	0	0	0	0	0	0.03	0	0	0.03	0	0	0	0.03	0
4930444P10Rik	0.32	0.41	0	0.46	1.75	0.38	1.16	0.81	0.4	0.25	0.25	0.59	0.51	1.49	0.57	0.91	0.79	0.84	1.33	0.72	0.83
4930445E18Rik	0.02	0	0	0	0	0	0	0	0	0.01	0	0	0	0.04	0.01	0.01	0.01	0.02	0.02	0.01	0
4930445K14Rik	1.87	2.73	4.19	4.09	3.97	4	3.57	2.64	1.95	2.28	2.21	3.03	2.69	2.59	2.41	3.45	2.1	2.4	2.48	2.58	2.81
4930445N06Rik	0	0	0	0	0	0	0	0	0	0	0	0	0	0	0	0	0	0	0	0	0
4930445N08Rik	0	0	0	0	0	0	0	0	0	0.37	0	0	0	0	0	0	0	0	0	0	0
4930445N18Rik	0	0	0	0	0	0	0	0	0	0.18	0.06	0	0.07	0	0	0.12	0	0.05	0	0	0
4930447A16Rik	0.5	1.14	1.31	3.11	1.71	1.35	0.83	1.26	0.61	0.92	0.42	1.53	0.51	1.53	0.94	1.42	0.39	0.49	0.32	0.71	1.6
4930447C04Rik	0	0.01	0	0	0	0	0	0	0	0	0	0	0	0	0	0	0	0	0	0	0
4930447F24Rik	0	0	0.05	0	0.05	0	0	0	0	0	0	0	0	0	0.04	0	0.04	0	0.17	0	0
4930447J18Rik	0	0	0	0	0	0	0	0	0	0	0	0	0	0	0	0	0	0	0	0	0
4930447K03Rik	0.07	0.03	0.11	0.1	0.1	0.08	0.16	0	0	0.05	0.09	0.06	0.28	0.08	0.04	0.15	0.08	0.08	0.09	0.16	0.05
4930447M23Rik	0.04	0.01	0.07	0	0	0.08	0.04	0.06	0.04	0.02	0.04	0.07	0	0.03	0	0.02	0.02	0.08	0.02	0.06	0.08
4930447N08Rik	0.33	0.18	1.27	0.67	0.41	1.17	0.99	0.33	0.36	0.63	0.29	0.24	0.43	0.59	0.37	0.61	0.22	0.22	0.25	0.46	0.22
4930448C13Rik	0	0	0	0	0	0	0	0	0	0	0	0	0	0	0	0	0	0	0	0	0
4930448E22Rik	0.08	0.14	0.03	0.13	0.11	0.14	0.09	0	0.07	0.11	0	0.03	0	0.16	0.08	0.11	0.11	0.07	0.17	0.1	0.11
4930448F12Rik	0	0	0	0	0	0	0	0	0	0	0	0	0	0	0	0	0	0	0	0	0
4930448H16Rik	0	0	0	0	0	0	0	0	0	0	0	0	0	0	0	0	0	0	0.09	0	0
4930448I06Rik	0	0	0	0	0	0	0	0	0	0	0	0	0	0	0	0	0	0	0	0	0
4930448I18Rik	0	0	0	0	0	0	0	0	0	0	0	0	0	0	0	0	0	0	0	0	0
4930448K20Rik	0	0	0	0	0	0	0	0	0	0	0	0	0	0	0	0	0	0	0	0	0
4930449C09Rik	0	0	0	0	0	0	0	0	0	0	0	0	0	0	0	0	0.02	0	0	0	0
4930449E01Rik	0	0	0	0	0	0	0	0	0	0	0	0	0	0	0	0	0	0	0	0	0
4930449E18Rik	0	0	0	0	0	0.15	0	0	0	0	0	0.21	0	0	0	0.19	0	0	0	0	0
4930449I24Rik	0	0	0	0	0	0	0	0	0	0	0	0	0	0	0	0	0	0	0	0	0
4930451E10Rik	0	0	0.51	0.72	0.19	0.1	0.31	0.67	0.43	0.48	0.35	0	0.67	0.42	0.24	0.18	0	0.56	1.15	0.25	0
4930451G09Rik	0.48	0.47	0.87	0.64	0.61	0.61	0.93	0.5	0.49	0.43	0.6	0.65	0.43	0.48	0.57	0.68	0.42	0.49	0.51	0.41	0.43
4930451I11Rik	0	0	0	0	0	0	0	0	0	0	0	0	0	0	0	0	0	0	0	0	0
4930452A19Rik	0	0	0	0	0	0	0	0	0	0	0	0	0	0	0	0	0	0	0	0	0
4930452G13Rik	0	0	0	0	0	0	0	0	0	0	0	0	0	0	0	0	0	0	0	0	0
4930452N14Rik	0	0	0	0	0	0	0	0	0	0	0	0	0	0	0	0	0	0	0	0	0
4930453H23Rik	0	0	0	0	0	0	0	0	0	0	0	0	0	0	0	0	0	0	0	0	0
4930453L07Rik	0	0	0	0	0	0	0	0	0	0	0	0	0	0	0	0	0	0	0	0	0
4930453N24Rik	9.97	11.4	17.71	19.65	19.63	17.17	21.94	16.32	19.52	18.29	19.1	16.59	21.19	20.55	21.72	23.75	25.23	22.7	26.81	21.28	21.57
4930455B14Rik	0.03	0	0	0	0	0	0	0	0	0	0	0	0	0	0	0.05	0	0	0.04	0	0
4930455C13Rik	0.22	0.14	0.4	0.24	0.34	0.6	0.52	0.36	0.25	0.12	0.06	0.15	0.15	0.26	0.24	0.72	0.11	0.1	0.25	0.06	0.38
4930455D15Rik	0	0	0	0	0	0	0	0	0	0	0	0	0	0	0	0	0	0	0	0	0
4930455F16Rik	0	0	0	0	0	0	0	0	0	0	0	0	0	0	0	0	0	0	0.08	0	0
4930455G09Rik	0.38	0.31	0.31	0.75	0.86	0.15	0.2	0.26	0.42	0.48	0.35	0.52	0.92	1	1.17	0.92	1.47	0.94	1.14	0.78	0.19
4930455H04Rik	0.2	0.2	0.21	0.15	0.15	0.09	0.12	0.11	0.17	0	0.11	0	0.08	0.22	0.03	0.04	0.19	0.03	0.11	0.08	0
4930455J16Rik	0	0	0	0	0	0	0	0	0	0	0	0	0	0	0	0	0	0	0	0	0
4930456A14Rik	0	0	0	0	0	0	0	0.37	0	0	0	0	0	0	0	0	0.34	0	0	0	0
4930456L15Rik	0	0	0	0	0	0	0	0	0	0	0	0	0	0	0	0	0	0	0	0	0
4930458A03Rik	0	0	0	0	0.08	0	0	0	0	0	0	0	0	0	0	0	0	0	0	0	0
4930459C07Rik	0	0	0	0	0	0	0	0	0.04	0	0	0	0.05	0.07	0.07	0	0	0.03	0	0	0
4930459L07Rik	0	0	0	0	0	0	0	0	0	0	0	0	0	0	0	0	0	0	0	0	0
4930461C15Rik	0.03	0	0	0.05	0	0.12	0	0	0	0.1	0	0	0	0	0	0	0	0	0	0	0
4930461G14Rik	0.05	0	0	0	0	0.06	0	0	0	0	0	0	0	0	0	0	0	0	0.13	0	0
4930463O16Rik	0	0	0	0	0	0	0	0	0.02	0	0	0	0	0	0	0	0	0	0	0	0
4930465K10Rik	0.06	0.03	0	0	0	0	0	0	0	0	0	0	0	0.03	0.07	0.12	0.1	0	0	0.13	0.13
4930465M20Rik	0	0	0	0	0	0	0	0	0	0	0	0	0	0	0	0	0	0	0	0	0.03
4930467D21Rik	0	0	0	0	0	0	0	0	0	0	0	0	0	0	0	0	0	0	0	0	0
4930467E23Rik	0.24	0.29	0.86	0.95	1.13	0.7	1.05	0.46	0.48	0.7	0.38	0.75	0.53	0.84	0.59	0.99	0.4	0.39	0.54	0.64	0.79
4930467J12Rik	0	0	0	0	0	0	0	0	0	0	0	0	0	0	0	0	0	0	0	0	0
4930467K11Rik	0	0	0	0	0	0	0	0	0	0	0	0	0	0	0	0	0	0	0	0	0
4930469K13Rik	0	0	0.09	0	0.09	0	0	0	0.06	0.08	0.12	0	0.18	0.07	0	0	0	0	0	0.08	0
4930470B04Rik	0.22	0.23	0.32	0.65	0.29	0.31	0.47	0.31	0.27	0.23	0.35	0.38	0.2	0.23	0.34	0.18	0.14	0.32	0.25	0.32	0.2
4930470G03Rik	0.1	0.12	0.15	0.22	0.24	0.24	0.36	0.18	0.06	0.27	0.09	0.16	0.07	0.33	0.15	0.08	0.1	0.15	0.19	0.16	0.17
4930470H14Rik	0	0	0	0	0	0	0	0	0	0	0	0	0	0	0	0	0	0	0	0	0
4930470O06Rik	0	0	0	0	0	0	0	0	0	0	0	0	0	0	0	0	0	0	0	0	0
4930470P17Rik	0	0	0	0	0	0	0	0	0	0	0	0	0	0	0	0	0	0	0	0	0
4930471C04Rik	0	0	0	0	0	0	0.07	0	0	0	0	0	0.07	0	0	0	0	0	0	0	0
4930471E19Rik	0	0	0.07	0	0	0.02	0	0	0	0	0	0	0.03	0.05	0.03	0	0	0	0.09	0	0
4930471G03Rik	0.23	0.17	0.47	0.52	0.26	0.14	0.64	0.08	0.23	0.44	0.08	0.48	0	0.21	0.36	0.09	0.29	0.07	0	0.09	0.43
4930471G24Rik	0	0	0	0	0	0	0	0	0	0	0	0	0	0	0	0	0	0	0	0	0
4930471L23Rik	0	0	0	0	0	0	0	0	0	0	0	0	0	0	0	0	0	0	0	0	0
4930471M09Rik	0.03	0.03	0	0	0.24	0.15	0.05	0	0.04	0	0	0	0	0	0	0.09	0	0	0	0.1	0.05
4930473A02Rik	0.05	0.14	0.27	0.21	0.07	0.26	0.34	0	0.13	0.07	0.17	0.19	0.19	0.09	0.24	0.07	0.09	0.21	0.2	0.15	0.14
4930473H19Rik	0.18	0	0.2	0.21	0	0.17	0.11	0.16	0.05	0	0.15	0	0.06	0.18	0.15	0.1	0.09	0	0.1	0.11	0.3
4930473O22Rik	0	0	0	0	0	0	0	0	0	0	0	0	0	0	0	0	0	0	0	0	0
4930474G06Rik	0	0	0	0	0	0	0	0	0	0	0	0	0	0	0	0	0	0	0	0	0
4930474H20Rik	0	0	0	0	0	0	0	0	0	0	0	0	0	0	0	0	0	0	0	0	0
4930474M22Rik	0	0	0	0	0	0.08	0	0	0	0	0	0.11	0	0	0	0	0	0	0.09	0	0
4930474N05Rik	0	0	0	0	0	0	0	0	0	0	0	0	0	0	0	0	0	0	0	0	0
4930474N09Rik	0	0.03	0.05	0.04	0.04	0	0.05	0	0	0	0.04	0	0.05	0	0	0	0.11	0	0.08	0	0
4930477N07Rik	0	0	0	0	0	0	0	0	0	0	0	0	0	0	0	0	0	0	0	0	0
4930478L05Rik	0.34	0.24	0.93	0.85	0.68	0.91	0.55	0.46	0.74	0.73	0.46	0.68	0.84	0.86	0.72	0.66	0.61	0.49	0.89	0.9	0.74
4930478P22Rik	0	0	0	0	0	0	0	0	0	0	0	0	0	0	0	0	0	0.02	0	0.02	0
4930479D17Rik	0	0	0	0.08	0.08	0	0	0	0	0	0	0	0.17	0.06	0.32	0.45	0.38	0.19	0	0.08	0
4930479H17Rik	0	0	0	0	0	0	0	0	0	0	0	0	0	0	0.07	0.03	0	0	0	0	0.03
4930480C01Rik	0	0	0	0	0	0	0	0	0	0.47	0	0.17	0.17	0	0	0	0	0	0	0	0
4930480E11Rik	0	0	0	0	0	0	0	0	0	0	0	0	0	0	0	0	0	0	0	0	0
4930480G23Rik	0	0	0	0	0.04	0	0	0	0	0.04	0	0	0	0	0	0	0	0.03	0	0	0
4930480K15Rik	0.03	0.03	0	0.09	0	0.03	0	0.02	0.02	0.09	0.02	0.05	0	0.04	0.06	0	0	0.04	0.08	0	0.04
4930480K23Rik	0.76	0.87	1.52	0.96	1.13	1.11	0.98	0.54	0.93	1.26	0.64	0.83	0.88	0.52	1.32	1.13	0.84	1	0.98	1.04	1.27
4930480M12Rik	0	0	0	0	0	0	0	0	0	0	0	0	0	0	0	0	0	0	0	0	0
4930481A15Rik	0.29	0.28	0.52	0.67	0.36	0.32	0.63	0.37	0.6	0.73	1.48	1.52	0.26	0.3	0.3	0.17	0.26	0	0.2	0.16	0.31
4930481B07Rik	0.16	0.21	0.44	0.33	0.34	0.27	0.54	0.26	0.25	0.27	0.21	0.36	0.16	0.26	0.26	0.45	0.15	0.27	0.35	0.51	0.41
4930482G09Rik	0	0.04	0	0.13	0.07	0	0	0	0	0	0	0	0	0	0.11	0	0	0	0.12	0	0
4930483J18Rik	0	0.03	0	0	0	0	0	0.09	0	0	0	0	0	0	0	0.09	0.04	0.04	0	0.1	0
4930483K19Rik	0.17	0	0.28	0.16	0.17	0.03	0	0	0.15	0	0.12	0.18	0	0.14	0.03	0	0.07	0.03	0.16	0.08	0.04
4930483O08Rik	0.07	0	0	0.05	0	0	0	0	0	0	0	0	0	0	0	0	0.04	0.08	0	0	0
4930484H19Rik	0	0	0	0	0	0	0	0	0	0	0	0	0	0	0	0	0	0	0	0	0
4930486F22Rik	0	0.07	0	0.55	0	0	0	0	0	0	0	0	0	0	0	0	0	0.09	0	0	0
4930486I03Rik	0	0	0	0	0	0	0	0	0	0	0	0	0	0	0	0	0	0	0	0	0
4930486L24Rik	1.1	1.34	1.56	1.42	0.96	1.4	1.05	1.06	1.41	1.62	1.67	1.48	3.72	2.45	2.62	1.07	1.23	1.48	1.67	1.08	1.52
4930487D11Rik	0	0	0	0	0	0	0	0	0	0	0	0	0	0	0	0	0	0	0	0	0
4930487H11Rik	0.28	0.2	0.46	1.2	0	0.34	0.64	0.62	0.16	0.24	0.28	0.99	0.13	0.25	0.81	0.35	0.49	0.15	0.28	0.74	0.89
4930488B22Rik	0	0	0	0	0	0	0	0	0	0	0	0	0	0	0	0	0	0	0	0	0
4930488L21Rik	0.66	0.54	2.08	1.46	0.84	1.61	1.05	0.73	0.77	1.08	0.7	1.68	0.68	0.99	0.62	0.59	0.64	0.71	0.56	1.04	1.08
4930488N24Rik	0	0	0	0	0	0	0	0	0	0	0	0	0	0	0	0	0	0	0	0	0
4930500A05Rik	0.43	0.36	1.86	1.14	1.15	1.09	1.12	0.5	0.61	0.9	0.34	1.05	0.38	0.61	0.37	0.6	0.19	0.36	0.65	0.85	0.78
4930500F04Rik	0	0	0	0	0	0	0	0	0	0	0	0	0	0	0	0	0	0	0	0	0
4930500F10Rik	0.23	0.16	0.56	0.51	0.59	0.43	0.57	0.26	0.15	0.4	0.33	0.28	0.1	0.37	0.28	0.43	0.11	0.1	0.3	0.13	0.37
4930500G05Rik	0	0.03	0.04	0	0	0	0	0	0	0	0	0	0	0	0	0.04	0	0	0	0	0
4930500H12Rik	0	0	0	0	0	0	0	0	0	0	0	0.04	0	0	0	0	0	0	0	0	0
4930500L23Rik	0	0	0	0	0	0	0	0	0	0	0	0	0	0	0	0	0	0	0	0	0
4930502A04Rik	0	0	0.14	0	0	0	0.13	0	0	0	0	0	0.07	0	0.05	0	0	0	0	0.06	0
4930502C15Rik	0.48	0.44	1.37	1.63	1.23	1.16	1.37	0.71	0.6	0.9	0.67	0.92	0.84	0.91	0.83	1.14	0.61	0.48	0.84	0.93	1.24
4930502E09Rik	0.1	0.15	0.16	0	0.08	0	0.16	0.07	0	0.15	0.07	0.16	0.08	0.31	0.06	0.07	0.12	0.06	0.14	0.08	0.15
4930503B20Rik	0.09	0.14	0	0.18	0.24	0.17	0.04	0.05	0.09	0.03	0.06	0.04	0.23	0.28	0.06	0.13	0.11	0.17	0.15	0.1	0.17
4930503E14Rik	0	0	0	0	0	0	0	0	0	0	0	0	0	0	0	0	0	0	0	0.08	0
4930503E24Rik	0	0	0	0	0	0	0	0	0	0	0	0	0	0	0	0	0	0	0	0	0
4930503F20Rik	0	0	0	0	0	0	0	0	0	0	0	0	0	0	0	0	0	0	0	0	0
4930503H13Rik	0	0	0	0	0	0	0	0	0	0	0	0	0	0	0	0	0	0	0	0	0
4930503L19Rik	3.11	2.91	6.48	6.87	5.64	5.4	6.27	4.5	5.37	5.43	4.61	4.39	5.7	6.16	6.31	6.38	6.12	5.78	7.27	6.06	6.79
4930503O07Rik	0	0	0	0	0	0	0	0	0	0	0	0	0	0	0	0	0	0	0	0	0
4930504C09Rik	0	0	0	0	0	0	0	0	0	0	0	0	0	0	0	0	0	0	0	0	0
4930504D19Rik	0	0	0	0	0	0	0	0	0	0	0	0	0	0	0	0	0	0	0	0	0
4930505A04Rik	0	0.19	0.06	0.06	0	0.05	0.12	0.43	0	0.12	0.05	0.13	0.19	0.1	0.1	0.28	0	0.05	0.16	0.06	0
4930505G20Rik	0	0	0	0	0	0	0	0	0	0	0	0	0	0	0	0	0	0	0	0	0
4930505K13Rik	0	0	0	0.11	0	0	0	0	0	0	0	0	0	0	0	0	0	0	0	0	0
4930505K14Rik	0	0	0	0	0	0	0.13	0	0	0	0	0	0	0	0	0	0	0	0	0	0
4930505M18Rik	0	0	0	0	0	0	0.05	0	0	0	0.04	0	0	0	0	0	0	0	0	0	0
4930505N22Rik	0	0.08	0.2	0.12	0.06	0.14	0	0.12	0	0.06	0.05	0	0.44	0.05	0.05	0.06	0.05	0.05	0.06	0.18	0.17
4930505O20Rik	0	0	0	0	0	0	0	0	0	0	0	0	0	0	0	0	0	0	0	0	0
4930506A18Rik	0	0	0.06	0	0	0.13	0	0	0.1	0.21	0.05	0.06	0	0.17	0.36	0	0.17	0.04	0.05	0.05	0.31
4930506C21Rik	0	0.04	0.24	0	0	0.09	0.06	0.2	0.05	0.06	0.05	0.06	0.12	0	0	0.21	0.04	0.09	0.2	0.11	0.16
4930507D05Rik	0	0	0	0.13	0.15	0	0	0	0	0	0.15	0.24	0	0.17	0	0	0.13	0.14	0	0.14	0
4930507D10Rik	0	0	0	0	0	0	0	0	0	0	0.08	0	0	0	0	0	0	0	0	0	0
4930509E16Rik	0.06	0.03	0	0.13	0.04	0	0	0	0	0.04	0	0.05	0	0.11	0	0.08	0.04	0.11	0.08	0.04	0
4930509G22Rik	0.13	0.22	0.27	0.21	0.43	0.43	0.59	0.25	0.21	0.15	0.3	0.33	0.31	0.33	0.36	0.45	0.33	0.32	0.39	0.41	0.55
4930509J09Rik	0	0	0	0	0	0	0	0	0	0	0	0	0	0	0	0	0	0	0	0	0
4930509K18Rik	0	0	0	0	0	0	0	0	0	0	0	0	0	0	0.07	0	0	0	0	0	0
4930511A02Rik	0	0	0.03	0	0	0	0	0	0	0	0	0.03	0	0	0	0	0	0	0	0	0
4930511A08Rik	0.37	0.24	0.41	0	0.38	0.6	1	0.35	0.17	0.38	0.18	0.84	0.21	1.37	0.15	0.37	0	0.16	0	0.2	0
4930511E03Rik	0.01	0.03	0	0.02	0.02	0	0	0.02	0.02	0.02	0	0	0	0.04	0.04	0	0.02	0.04	0.02	0	0.02
4930511M06Rik	0.2	0.1	0.23	0.27	0.14	0.13	0.21	0.15	0.13	0.07	0.19	0.1	0.13	0.24	0.09	0.35	0.18	0.15	0.25	0.11	0.18
4930512B01Rik	0.16	0.05	0.9	0.54	0.68	0.6	1.01	0.3	0.48	0.39	0.3	0.7	0.42	0.27	0.18	0.39	0.29	0.09	0.4	0.36	0.66
4930512H18Rik	0.25	0.29	0.37	1.3	1.16	1.25	0.48	0.27	0.17	0.18	0.18	0.38	1.69	1.38	1.57	0.74	0.83	0.29	1.12	0.42	0.41
4930512J16Rik	0.14	0.26	0.28	0.16	0.34	0.22	0	0.27	0.07	0.11	0.15	0.2	0.03	0.02	0.07	0.51	0.06	0.11	0.22	0.16	0.23
4930512M02Rik	0	0	0	0	0	0	0	0	0	0	0	0	0	0	0	0	0	0	0.07	0	0
4930513D17Rik	0	0	0	0	0	0	0	0	0	0	0	0	0	0	0	0	0	0	0	0	0
4930513L16Rik	0.04	0	0	0	0	0.05	0	0	0	0.06	0.12	0	0.21	0.05	0	0	0.05	0.05	0	0	0.06
4930513N10Rik	0.1	0.18	0.15	0.36	0.35	0.19	0.24	0.21	0.18	0.17	0.16	0.34	0.39	0.37	0.37	0.34	0.32	0.39	0.24	0.4	0.49
4930513O06Rik	0	0	0	0	0	0	0	0	0	0	0	0	0	0	0	0	0	0	0	0	0
4930515B02Rik	0	0	0	0	0	0	0	0	0	0	0	0	0	0	0	0	0	0	0	0	0
4930515G01Rik	0.06	0.16	0.15	0.21	0.04	0.17	0.29	0.34	0.23	0.22	0.08	0.1	0.14	0.11	0.19	0.48	0.15	0.26	0.29	0.25	0.32
4930515G16Rik	0.1	0	0	0	0.29	0	0	0	0	0	0	0	0	0	0	0	0	0	0	0.15	0
4930515L03Rik	0	0	0	0	0	0	0	0	0	0	0	0	0	0	0	0	0	0	0	0	0
4930515L19Rik	0	0	0	0	0	0	0	0	0	0	0	0	0	0	0	0	0	0	0	0	0
4930517E11Rik	0.02	0.07	0	0.17	0.1	0.03	0.07	0	0	0.07	0.03	0.04	0	0.08	0.06	0	0	0.03	0.03	0.03	0.24
4930517G24Rik	0	0	0.1	0	0.09	0.07	0	0	0	0	0.08	0	0	0	0	0.09	0	0	0.08	0	0
4930517M08Rik	0	0	0.12	0.11	0	0	0	0.05	0	0	0	0	0	0	0	0	0.04	0	0	0	0
4930518C04Rik	0	0	0	0	0.06	0	0	0	0	0	0	0	0.03	0	0.02	0	0	0	0	0	0
4930518J21Rik	0	0	0	0	0	0	0	0	0	0	0	0	0	0	0	0	0	0	0	0	0
4930518P08Rik	0	0	0	0	0	0	0	0	0	0	0	0	0	0	0	0	0	0	0	0	0
4930519D14Rik	0	0	0	0	0	0	0	0	0	0	0	0	0	0	0	0	0	0	0	0	0
4930519F09Rik	0	0	0	0	0	0	0	0	0	0	0	0	0	0	0	0	0	0	0	0	0
4930519F16Rik	0	0.06	0.61	0.29	0.02	0.12	0.2	0.12	0	0.25	0.17	0.05	0	0	0.08	0	0	0	0	0.03	0.34
4930519F24Rik	0	0	0	0	0	0	0	0	0	0	0	0	0	0	0	0	0	0	0	0	0
4930519G04Rik	0	0	0	0	0	0	0	0	0	0	0	0	0	0	0.02	0	0	0	0	0	0
4930519H02Rik	0	0	0	0	0	0	0	0	0	0	0	0	0	0	0	0	0	0	0	0	0
4930519K11Rik	0	0	0	0	0	0	0	0	0	0	0	0	0	0	0	0	0	0	0	0	0
4930519L02Rik	0	0	0	0	0	0	0	0	0	0	0	0	0	0	0	0	0	0	0.27	0	0
4930520E11Rik	0.11	0.14	0.27	0.25	0.18	0.2	0.15	0.11	0.09	0.04	0.11	0.09	0.2	0.14	0.15	0.13	0.14	0.12	0.19	0.16	0.24
4930520O04Rik	0.7	0.66	0.99	1.09	0.82	0.95	0.85	0.44	0.68	0.72	0.49	1.25	0.98	1.25	1.12	1.3	0.51	1.33	1.11	1.26	1.31
4930520P13Rik	0	0	0	0	0	0	0	0	0	0	0	0	0	0	0	0	0	0	0	0	0
4930521E06Rik	0	0	0.19	0	0	0	0	0	0	0	0	0	0	0	0	0	0	0	0	0	0
4930521O11Rik	0	0	0	0	0	0	0	0	0	0	0	0	0	0	0	0	0	0	0	0	0
4930521O17Rik	0.09	0.09	0	0	0	0.21	0.14	0	0	0	0.13	0.15	0	0	0.11	0.13	0.22	0	0.12	0.41	0.4
4930522H14Rik	0	0	0	0	0	0	0	0	0	0	0	0	0	0	0	0	0	0	0	0	0
4930522L14Rik	1.19	0.96	1.44	2.1	1.7	1.78	1.55	1.21	1.83	1.47	1.44	1.33	1.21	1.32	1.57	2.33	1.69	1.63	1.83	2.38	2.17
4930522O17Rik	0	0.69	0.33	0	0.15	0.24	0	0	0	0	0.14	0	0	0	0	0.29	0.12	0	0	0	0
4930522P08Rik	1.13	0.47	2.11	1.71	0.24	2.69	1.3	0.22	0.22	0.75	0.46	1.64	1.88	1.17	0.39	0.71	1.21	0.82	2.27	1.27	2.2
4930523C07Rik	9.73	9.23	16.27	17.76	16.58	13.64	19.23	14.65	17.82	19.25	17.48	17.69	11.54	11.06	10.43	17.18	12.87	12.25	13.29	15.44	15.04
4930523O13Rik	0	0	0	0	0	0	0	0	0	0	0	0	0	0	0	0	0	0	0	0	0
4930524B15Rik	0	0.03	0	0	0	0	0	0	0	0	0	0	0	0	0	0	0	0	0	0	0
4930524B17Rik	0	0	0	0	0	0	0	0	0	0	0	0	0	0	0	0	0	0	0	0	0
4930524C18Rik	0	0	0	0	0	0	0	0	0	0	0	0	0	0	0	0	0	0	0.02	0	0
4930524J08Rik	0.24	0.66	0.4	0.63	0.37	0.72	0.19	0.17	0.16	0.09	0.25	0.7	0.79	0.82	1.35	0.89	1.34	1.2	0.76	0.47	0.63
4930524O05Rik	0	0	0	0	0	0	0	0	0	0	0	0	0	0	0	0	0	0	0	0	0
4930524O08Rik	0	0	0	0	0	0	0	0	0	0	0	0	0	0	0	0.03	0	0	0	0	0
4930525C09Rik	0	0	0	0	0	0	0	0	0	0	0	0	0	0	0	0	0	0	0	0	0
4930525D18Rik	0	0	0	0	0	0	0	0	0.05	0	0	0	0	0	0	0	0	0	0	0	0
4930525G20Rik	0.06	0.13	0.19	0.2	0.13	0.2	0.18	0.21	0.07	0.24	0.09	0.34	0.07	0.13	0.15	0.17	0.09	0.19	0.12	0.19	0.14
4930526F13Rik	0	0	0	0	0	0	0	0	0	0	0	0	0	0	0	0	0	0	0.03	0	0
4930526H09Rik	0	0	0	0	0	0	0	0	0	0	0	0	0	0	0	0	0	0	0	0	0
4930526I15Rik	2.39	2.66	4.86	5.84	4.27	4.82	5.02	2.55	4.06	3.44	3.26	4.84	4.94	5.33	4.96	3.88	2.57	3.94	5.21	3.09	6.01
4930526L06Rik	0	0	0	0	0	0	0	0	0	0.05	0	0	0	0.04	0	0	0	0	0	0.05	0.05
4930527A07Rik	0	0	0	0	0	0	0	0	0	0	0	0	0	0	0	0	0	0	0	0	0
4930527F14Rik	0	0	0.25	0.15	0	0	0.08	0	0	0.08	0	0	0	0.19	0	0	0	0.06	0	0	0
4930527G23Rik	0	0	0	0	0	0	0	0	0	0	0	0	0	0	0	0	0	0	0	0	0
4930527J03Rik	0	0	0.04	0	0	0.03	0	0	0	0	0	0	0	0	0	0	0	0	0	0	0
4930528A17Rik	0.02	0.06	0	0.12	0.16	0.11	0.15	0.04	0	0.07	0.13	0.09	0.15	0.06	0.11	0.15	0.05	0.05	0.13	0.17	0.06
4930528D03Rik	0	0	0.04	0.08	0.04	0	0	0.08	0.04	0.08	0	0	0	0.03	0	0.04	0	0.14	0	0	0.04
4930528G23Rik	0	0	0	0	0	0	0	0	0	0	0	0	0	0	0	0	0	0	0	0	0
4930528H21Rik	0	0	0	0	0	0	0	0	0	0	0	0	0	0	0	0	0	0	0	0	0
4930528P14Rik	0	0	0	0	0	0	0	0	0	0	0	0	0	0	0	0	0	0	0	0	0
4930529C04Rik	0	0	0	0	0	0	0	0	0	0	0	0	0	0	0	0.01	0	0	0	0	0
4930529I22Rik	0	0	0	0	0	0	0	0	0	0	0	0	0.09	0	0	0	0	0	0	0	0
4930529K09Rik	0	0	0	0	0	0	0	0	0	0	0	0	0	0	0	0	0	0	0	0	0
4930529L06Rik	0	0	0	0	0	0	0	0	0	0	0	0	0	0	0	0	0	0	0	0	0
4930529N20Rik	0	0	0	0	0	0	0	0	0	0	0	0	0	0	0	0	0	0	0	0	0
4930532I03Rik	0	0	0	0	0	0	0	0	0	0	0	0	0	0	0	0.08	0	0	0	0	0
4930532M18Rik	0	0	0	0	0	0	0	0	0	0	0	0	0	0	0	0	0	0	0	0	0
4930533B01Rik	0	0	0	0	0.05	0.04	0	0.14	0	0.1	0	0.06	0	0.04	0.09	0	0	0	0	0.05	0.1
4930533I22Rik	0.02	0	0	0	0	0	0.03	0.03	0.02	0	0	0	0.07	0	0.03	0	0	0	0	0	0
4930533K18Rik	0	0.21	0	0.17	0.09	0.04	0.19	0	0.16	0.04	0.04	0.05	0.14	0.07	0.19	0	0.11	0	0.08	0	0.13
4930533N22Rik	0	0	0	0	0	0	0	0	0	0	0	0	0	0	0	0	0	0	0	0	0
4930533P14Rik	0	0	0	0	0	0	0	0	0	0	0	0	0	0	0	0	0	0	0	0	0
4930534D22Rik	0	0.02	0.02	0.01	0.01	0	0.01	0	0	0	0.01	0	0.02	0.01	0.02	0.01	0	0.01	0	0.01	0.01
4930534H03Rik	0	0	0	0	0	0	0	0	0	0	0	0	0	0	0	0	0	0	0	0	0
4930535L15Rik	0.07	0.07	0.12	0	0	0.09	0	0	0	0.11	0.32	0	0	0	0.19	0	0	0.09	0.11	0	0
4930535O05Rik	0	0	0	0	0	0	0	0	0	0	0	0	0	0	0	0	0	0	0	0	0
4930538E20Rik	0	0	0	0	0.26	0	0	0	0	0	0	0.29	0	0.1	0	0	0.11	0	0.24	0	0.13
4930538L07Rik	0	0	0	0	0	0	0	0	0	0	0	0	0	0	0	0	0	0	0	0	0
4930539C22Rik	0	0	0	0	0	0	0	0	0	0	0	0	0	0	0	0	0	0	0	0	0
4930539J05Rik	0.39	0	0	0.19	0	0.18	0.24	0.38	0.17	0.25	0	0.22	0	0	0	0	0	0	0.59	0.25	0
4930539M17Rik	0	0	0	0	0	0	0	0	0	0	0	0	0	0	0	0	0	0	0	0	0
4930539N22Rik	0	0	0	0	0	0	0	0	0	0	0	0	0	0.04	0	0	0	0	0.05	0	0
4930540E01Rik	0	0	0	0	0	0	0	0	0	0	0	0	0	0	0	0	0	0	0	0	0
4930540M03Rik	0	0	0	0	0	0	0	0	0	0	0	0	0	0	0	0	0	0	0	0	0
4930541O19Rik	0	0	0	0	0	0	0	0	0	0	0	0	0	0	0	0	0	0	0	0	0
4930542C21Rik	0	0	0	0	0	0	0	0	0	0	0	0	0	0	0	0	0	0	0	0	0
4930542D17Rik	0.05	0.1	0.24	0.07	0.11	0.06	0	0.03	0.03	0.04	0.1	0.2	0	0	0.06	0.11	0	0.03	0	0.08	0
4930542M03Rik	0	0	0	0	0	0	0	0	0	0	0	0	0	0	0	0	0	0	0	0	0
4930542N06Rik	0	0	0.05	0	0.05	0	0.1	0.04	0.21	0.05	0	0	0	0	0.04	0	0	0	0.04	0	0
4930543D07Rik	0.09	0	0	0	0	0	0.05	0.08	0.04	0	0.04	0	0	0	0.14	0.04	0.03	0.04	0.04	0	0
4930543E12Rik	0	0	0	0	0	0	0	0	0	0	0	0	0	0.06	0	0	0	0	0	0	0
4930543I03Rik	0	0	0	0	0	0	0	0	0	0	0	0	0	0	0	0	0	0	0	0	0
4930543I11Rik	0	0	0.07	0	0.03	0	0	0	0	0	0	0	0	0	0	0	0	0	0	0	0
4930543N07Rik	0	0	0	0	0	0	0	0	0	0	0	0	0	0	0	0	0	0	0	0	0
4930544D05Rik	0	0	0	0	0.07	0.07	0.1	0	0	0	0	0	0	0	0	0	0.05	0	0	0	0
4930544F09Rik	0.73	0.81	2.41	2.28	2.1	1.93	2.14	1.1	0.98	1.42	0.99	1.46	1.08	1.4	0.92	1.65	0.81	0.78	1.23	1.84	2.19
4930544G11Rik	0	0	0	0	0	0	0	0	0	0.03	0	0	0	0	0	0	0	0	0	0.04	0
4930544M13Rik	0	0	0	0	0	0	0	0	0	0	0	0	0	0	0	0	0	0	0	0	0
4930545E07Rik	0	0	0	0	0	0	0	0	0	0	0	0	0	0	0	0	0	0	0	0	0
4930545H06Rik	0	0	0	0	0	0	0	0	0	0	0	0	0	0	0	0	0	0	0	0	0
4930545L08Rik	0	0	0	0	0	0	0	0	0	0	0	0	0	0	0	0	0	0.08	0	0	0
4930545L23Rik	0.28	0.17	0.69	0.3	0.42	0.41	0.38	0.32	0.27	0.25	0.16	0.25	0.12	0.16	0.35	0.37	0.19	0.27	0.23	0.23	0.21
4930546C10Rik	0	0	0	0.02	0	0.02	0	0	0	0	0	0	0.02	0	0	0	0.02	0.02	0	0	0
4930546K05Rik	0.03	0.06	0.04	0.01	0.01	0.12	0.07	0.06	0.01	0.05	0	0.01	0	0	0	0.05	0.03	0.01	0.06	0.03	0.03
4930547E08Rik	0	0	0	0	0	0	0.12	0	0	0	0	0	0	0	0	0	0	0	0	0	0
4930547E14Rik	0	0	0	0	0	0	0	0	0	0	0	0	0	0	0	0	0	0	0	0	0
4930547H16Rik	0	0	0	0	0	0	0	0	0	0	0	0	0	0	0	0	0	0	0	0	0
4930548G05Rik	0	0	0	0	0	0	0	0	0	0	0	0	0	0	0	0	0	0	0	0	0
4930548G14Rik	0	0	0	0	0	0	0	0	0	0	0	0	0	0	0	0	0	0	0	0	0
4930548H24Rik	0	0	0	0.03	0.11	0.06	0.04	0	0.03	0	0	0	0.11	0	0.15	0.03	0	0.12	0.03	0.14	0.03
4930548J01Rik	0	0	0	0	0	0	0	0	0	0	0	0	0	0	0	0	0	0	0	0	0
4930548K13Rik	0	0	0	0	0	0	0	0	0	0	0	0	0	0	0	0	0	0	0	0	0
4930549C15Rik	0.43	0.53	0.92	1.84	1.3	1.63	1.61	0.75	0.4	0.81	0.45	0.7	0.56	0.96	0.54	0.75	0.39	0.3	1.16	1.27	0.99
4930549G23Rik	0	0	0	0.21	0.44	0.17	0	0.2	0	0.44	0	0.23	0	0	0.09	0	0	0	0.2	0.11	0
4930549P19Rik	0	0	0	0	0	0	0	0	0	0	0	0	0	0	0	0	0	0	0	0	0
4930550C14Rik	0.12	0.22	0.24	0.16	0.23	0.09	0.29	0.11	0.23	0.18	0.2	0.36	0.2	0.19	0.14	0.33	0.46	0.18	0.34	0.27	0.34
4930550C17Rik	0	0	0	0	0	0	0	0	0	0	0	0	0	0	0	0	0	0	0	0	0
4930552N02Rik	0	0	0	0	0	0	0	0	0	0	0	0	0	0	0	0	0	0	0	0	0
4930552P06Rik	0.02	0	0	0.03	0	0.03	0	0.08	0	0	0	0	0	0	0	0.08	0	0	0	0.03	0
4930552P12Rik	0.01	0.04	0	0.19	0.02	0.03	0.02	0.02	0	0	0	0.06	0.1	0.02	0.06	0.11	0	0.06	0.05	0	0.07
4930553C11Rik	0	0	0	0	0	0	0	0	0	0	0	0	0	0	0	0	0	0	0	0	0
4930553E22Rik	0	0	0	0	0	0	0	0	0	0	0	0	0	0	0	0	0	0	0	0	0
4930553J12Rik	0	0	0	0	0	0	0	0	0	0	0	0	0	0	0	0	0	0	0	0	0
4930553P18Rik	0.04	0	0.06	0.03	0.05	0.07	0.13	0.05	0.08	0.03	0.08	0	0	0.02	0	0.06	0	0	0	0.15	0.03
4930554C24Rik	0	0	0	0	0	0	0	0	0	0	0	0	0	0	0	0	0	0	0	0	0
4930554G24Rik	0	0	0	0.03	0	0.02	0	0	0	0	0	0	0.03	0	0	0.06	0	0	0.03	0	0
4930554H23Rik	0	0	0	0	0	0	0	0	0	0	0	0	0	0	0	0	0	0	0	0	0
4930554I06Rik	0	0	0	0	0	0	0	0	0	0	0	0	0	0	0	0	0	0.17	0	0	0
4930554P06Rik	0	0	0	0	0	0	0	0	0	0	0	0	0	0	0	0	0	0	0	0	0
4930555A03Rik	0.41	0.73	1.34	1.06	0.9	0.87	0.7	0.27	0.38	0.57	0.43	0.3	0.15	0.3	0.4	0.74	0.62	0.61	0.38	0.49	0.53
4930555B11Rik	0	0	0	0	0	0	0	0	0	0	0	0	0	0	0	0	0	0	0	0	0
4930555B12Rik	0	0	0	0	0	0	0	0	0	0	0	0	0	0	0	0	0	0	0	0	0
4930555F03Rik	0	0	0	0	0	0.01	0	0	0	0	0	0	0	0	0	0	0	0	0.01	0	0
4930555G01Rik	0	0	0	0	0	0	0	0	0	0	0	0	0	0	0	0	0	0	0	0	0
4930555G07Rik	0	0	0	0	0	0	0	0	0	0	0	0	0	0	0	0	0	0	0	0	0
4930555G21Rik	0	0	0	0	0	0	0	0	0	0	0	0	0	0	0	0	0	0	0	0	0
4930555K05Rik	0	0	0	0	0	0	0	0	0	0	0	0	0	0	0	0	0	0	0	0	0
4930555K19Rik	0	0	0	0	0	0	0	0	0	0	0	0	0	0	0	0	0	0	0	0	0
4930555M17Rik	0	0	0	0	0	0	0	0	0	0	0	0	0	0	0	0	0	0	0	0	0
4930556A17Rik	0	0.18	0.15	0	0	0.22	0	0	0	0.14	0	0	0.15	0	0	0	0	0.07	0	0	0
4930556C24Rik	0	0	0	0	0	0	0	0	0	0	0	0	0	0	0	0	0	0	0	0	0
4930556G01Rik	0	0	0	0	0	0	0	0	0	0	0	0	0	0	0	0	0	0	0	0	0
4930556I23Rik	0.08	0.23	0.38	0.23	0.59	0.09	0.62	0.22	0.21	0.24	0.22	0.26	0.13	0.86	0	0.34	0.39	0.2	0.22	0.48	0.12
4930556J02Rik	0	0	0	0	0	0	0	0	0	0	0	0	0	0	0	0	0	0.07	0	0	0
4930556L07Rik	0	0	0	0	0	0	0	0	0	0	0	0	0	0	0	0	0	0	0	0	0
4930556M19Rik	4.1	4.25	6.2	6.01	6.44	5.22	6.56	5.28	4.72	4.91	5.62	5.7	3.55	4.55	3.86	5.01	3.92	3.68	4.43	5.01	5.45
4930556N09Rik	0	0	0	0	0	0	0	0	0	0	0	0	0	0	0	0	0	0	0	0	0
4930556N13Rik	0	0	0	0	0	0.08	0	0	0	0.05	0.05	0	0.16	0.13	0	0	0	0.13	0	0.05	0
4930557B15Rik	0	0	0	0	0	0	0	0	0	0	0	0	0	0	0	0	0	0	0	0	0
4930557F08Rik	0	0	0	0	0	0	0	0	0	0	0	0	0	0	0	0	0	0	0	0	0
4930557F10Rik	0	0	0	0	0	0	0	0	0	0	0	0	0	0	0	0	0	0	0	0	0
4930557J02Rik	0	0	0	0	0	0	0	0	0	0	0	0	0	0.04	0	0	0	0	0	0	0
4930557K07Rik	0	0	1.4	0.86	0.22	0.34	0	0.59	0	0	0	0	0	0	0	0.21	0	0.36	0.2	0.22	0
4930558C23Rik	0	0	0.09	0	0.08	0.12	0.17	0	0	0	0	0	0	0	0	0.08	0	0.13	0.07	0	0
4930558F17Rik	0	0	0	0	0	0	0	0	0	0	0	0	0	0	0	0	0	0	0	0	0
4930558G05Rik	0	0	0	0	0	0	0	0	0	0	0	0	0	0	0	0	0	0	0	0	0
4930558J18Rik	0.02	0.02	0.05	0.05	0.05	0.08	0.05	0	0.06	0	0	0.13	0.1	0.06	0.1	0.21	0.1	0.21	0.09	0.12	0.19
4930558K02Rik	0.02	0.01	0.04	0.05	0.07	0.03	0.07	0.07	0.06	0.01	0.02	0.13	0	0.05	0.01	0.04	0.04	0.1	0.07	0.04	0.03
4930559C10Rik	0	0	0	0	0	0	0	0	0	0	0	0	0	0	0	0	0	0	0	0	0
4930562C15Rik	1.77	1.88	3	2.26	3	1.3	3.98	3.8	2.49	2.63	4.04	5.13	2.68	3.19	3.95	3.64	3.52	3.5	3.03	2.41	4.37
4930562F07Rik	0.13	0	0.22	0	0	0.38	0	0.09	0	0.3	0	0.11	0.19	0	0	0.26	0	0	0.16	0.29	0.1
4930562F17Rik	0	0	0	0	0	0	0	0	0	0	0	0	0	0	0	0	0	0	0	0	0
4930563E18Rik	0	0.02	0.03	0	0	0.08	0.1	0	0.06	0.03	0	0.03	0	0.05	0.08	0	0.03	0	0	0	0
4930563E22Rik	0.09	0.12	0.26	0.12	0.16	0.16	0.22	0.07	0.09	0.1	0.13	0.14	0.09	0.08	0.06	0.17	0.06	0.18	0.08	0.15	0.04
4930563F08Rik	0.08	0.16	0.68	0.62	0.63	0	0.92	0.35	0.22	0.25	0.47	0.41	0.27	0.71	0.1	0.12	0	0.21	0.12	1.28	0.37
4930563H07Rik	0	0	0	0	0	0	0	0	0	0	0	0	0	0	0	0	0	0	0	0	0
4930563I02Rik	0	0	0	0	0	0	0	0	0	0	0	0	0	0	0	0	0	0	0	0	0
4930563J15Rik	0	0	0.09	0.12	0.08	0.12	0.23	0	0	0	0.05	0	0.17	0.08	0	0.05	0.04	0.04	0.07	0.08	0.35
4930563M20Rik	0	0	0	0	0	0	0	0	0	0	0	0	0	0	0.09	0	0	0	0	0	0
4930563M21Rik	0.04	0.03	0.07	0.04	0.04	0.07	0.06	0.02	0.01	0.04	0.05	0.04	0.04	0.01	0.01	0.06	0.02	0.02	0.04	0.09	0.02
4930564C03Rik	0	0	0.14	0.17	0.09	0.24	0.09	0.16	0.08	0	0.08	0.05	0.05	0.18	0.04	0	0.04	0.14	0.08	0.22	0.13
4930564D02Rik	0	0	0	0	0	0	0	0	0	0	0	0	0	0	0	0	0	0	0	0	0
4930565D16Rik	0	0	0	0	0	0	0	0	0	0	0	0	0	0	0	0	0	0	0	0	0
4930565N06Rik	0.16	0.13	0.39	0.47	0.36	0.55	0.6	0.52	0.19	0.36	0.2	0.32	0.34	0.64	0.37	0.46	0.26	0.21	0.33	0.52	0.76
4930566D17Rik	0.19	0.11	0.52	0.49	0.54	0.33	0.53	0.26	0.15	0.32	0.19	0.36	0.36	0.45	0.48	0.35	0.19	0.16	0.34	0.3	0.47
4930567H12Rik	0.3	0.07	0.24	0.06	0.34	0.31	0.18	0.26	0	0.17	0	0.18	0	0.09	0.05	0.05	0	0.05	0.05	0.17	0.06
4930567H17Rik	0	0	0	0	0	0	0	0	0	0	0	0	0	0	0	0	0	0	0	0	0
4930567J20Rik	0	0	0	0	0	0	0	0	0	0	0	0	0	0	0	0	0	0	0	0	0
4930567K12Rik	0	0	0	0	0	0	0	0	0	0	0	0	0	0	0	0	0	0	0	0	0
4930567K20Rik	0	0	0	0	0	0	0	0	0	0	0	0	0	0	0	0	0	0	0	0	0
4930568A12Rik	0.13	0	0.15	0.2	0.09	0.18	0.14	0.21	0.05	0.09	0.06	0	0.13	0.1	0.21	0.31	0.23	0.06	0.5	0.29	0.19
4930568A13Rik	0	0	0	0	0	0	0	0	0	0	0	0	0	0	0	0	0	0	0	0	0
4930568D16Rik	0	0	0	0	0	0	0	0	0	0	0	0	0	0	0	0	0	0	0	0	0
4930568E12Rik	0	0	0	0	0	0	0	0	0	0	0	0	0	0	0	0	0	0	0	0	0
4930568G15Rik	0	0	0	0	0	0	0	0	0	0	0	0	0	0	0	0	0	0	0	0	0
4930570E01Rik	0	0	0	0	0	0	0	0	0	0	0	0	0	0	0	0	0	0	0	0	0
4930570E03Rik	0	0	0	0	0	0	0	0	0	0	0.02	0	0	0.05	0	0.02	0.02	0	0	0	0
4930570G19Rik	0.1	0.19	0.78	0.33	0.3	0.13	0.58	0.47	0.48	0.46	0.29	0.16	0.12	0.04	0.07	0.75	0.01	0.27	0.33	0.73	0.61
4930571K23Rik	0	0	0	0	0	0	0	0	0	0	0	0	0	0	0	0	0	0	0	0	0
4930571O06Rik	0	0	0	0	0	0	0	0	0	0	0	0	0	0	0	0	0	0	0	0	0
4930572G02Rik	0	0	0	0	0	0	0	0	0	0	0	0	0	0	0	0	0	0	0	0	0
4930572K03Rik	0	0	0	0	0	0	0	0	0	0	0	0	0	0	0	0	0	0	0	0	0
4930572O03Rik	0.02	0	0	0	0	0	0	0	0	0	0	0.04	0	0	0	0	0	0	0	0	0
4930572O13Rik	0	0	0	0	0	0	0	0	0	0	0	0	0	0	0	0	0	0	0	0	0
4930573C08Rik	0	0	0	0	0	0	0	0	0	0	0	0	0	0	0	0	0	0	0	0	0
4930573C15Rik	0	0	0.08	0	0	0	0	0	0	0	0	0	0	0	0	0	0	0	0	0.07	0
4930573H18Rik	0.12	0.04	0.13	0.06	0	0.05	0.06	0	0	0	0	0.2	0	0	0.05	0	0	0	0	0	0.12
4930573O16Rik	0	0	0	0	0	0	0	0	0	0	0	0	0	0	0	0	0	0	0	0	0
4930577N17Rik	1.15	1.28	1.64	1.8	1.32	1.65	1.55	0.97	1.25	1.77	1.39	1.57	1.83	1.68	1.8	2.03	1.23	1.41	1.3	1.92	1.87
4930578E11Rik	0	0.02	0	0	0.02	0	0	0	0	0	0	0	0	0	0	0	0	0	0	0	0
4930578G10Rik	0	0	0.52	0.5	0.54	0	0.32	0	0.39	0.64	0.3	1.04	0.04	0.1	0.21	0	0.1	0	0	0.1	0
4930578I06Rik	0	0	0	0	0	0	0	0	0	0	0	0	0	0	0	0	0	0	0	0	0
4930578L24Rik	0.08	0.06	0.19	0.13	0.1	0.08	0.18	0.03	0.08	0.09	0.01	0.08	0.18	0.12	0.12	0.14	0.09	0.04	0.2	0.15	0.15
4930578M01Rik	0.08	0.2	0.19	0.06	0.24	0.43	0.06	0.06	0.05	0.24	0.11	0.06	0	0	0.05	0.52	0	0.15	0.17	0.06	0.12
4930578N18Rik	0	0	0	0	0	0	0	0	0	0	0	0	0	0	0	0	0	0	0	0	0
4930579C12Rik	0	0	0	0	0	0	0	0	0	0	0	0	0	0	0	0.04	0.04	0.01	0.01	0	0.02
4930579D09Rik	0	0	0	0	0	0	0	0	0	0	0	0	0	0	0	0	0	0	0	0	0
4930579F01Rik	0.03	0	0.07	0.13	0	0	0.1	0	0.03	0.03	0.03	0.04	0.05	0.05	0.08	0	0.03	0	0.04	0	0
4930579G18Rik	0.16	0.16	0.78	0.78	0.9	0.35	0.43	0.45	0.31	0.55	0.6	0.52	0.41	0.54	0.52	0.77	0.48	0.39	0.86	0.73	0.81
4930579G24Rik	1	0.64	1.1	1.54	1.04	0.69	0.8	0.78	1.32	1.09	1.21	0.75	0.9	1.44	1.18	1.68	1.85	2.68	1.6	2.2	2.54
4930579H20Rik	0.07	0.04	0.04	0.07	0	0.03	0	0.24	0.06	0.07	0	0.04	0.04	0.03	0.03	0.06	0	0.08	0.03	0.1	0.03
4930579J19Rik	0.26	0.21	0.7	0.13	0.32	0.15	0.14	0.18	0.11	0.06	0.36	0.21	0	0.05	0.27	0.25	0.05	0.16	0.24	0.39	0.38
4930579K19Rik	0.39	0.45	0.59	0.71	0.59	0.36	0.57	0.46	0.12	0.59	0.29	0.39	0.19	0.55	0.75	0.44	0.51	0.48	0.29	0.37	0.53
4930579P08Rik	0	0	0	0	0	0	0	0	0	0	0	0	0	0	0	0	0	0	0	0	0
4930581F22Rik	0.5	0.72	1.28	1.9	1.16	1.25	1.34	0.67	0.73	0.54	0.59	0.54	1.11	1.23	1.09	1.65	1.04	1.13	1.2	1.23	1.41
4930583I09Rik	0	0	0	0	0	0	0	0	0	0	0	0	0	0	0	0	0	0	0	0	0
4930583K01Rik	0	0	0	0	0	0.05	0	0	0	0	0	0	0	0	0	0	0	0	0.06	0	0
4930583P06Rik	0.05	0	0.08	0.08	0	0.12	0	0	0	0	0	0	0	0	0	0.15	0	0	0	0	0
4930584F24Rik	0	0	0	0	0	0	0	0	0	0	0	0	0	0	0	0	0	0	0	0	0
4930586N03Rik	0	0	0	0	0	0	0	0	0	0	0	0	0	0	0	0	0	0	0	0	0
4930587E11Rik	0	0	0	0	0	0	0	0	0	0	0	0	0	0	0	0	0	0	0	0	0
4930588J15Rik	0	0	0	0	0	0	0	0	0	0.1	0	0	0.04	0.03	0.06	0	0	0	0	0	0
4930588K23Rik	0.03	0	0.08	0	0.1	0.02	0	0	0	0	0.05	0	0	0	0	0.07	0	0	0.02	0.05	0.07
4930589L23Rik	0	0	0.04	0	0	0	0	0	0	0	0	0	0.16	0.09	0.09	0	0.27	0.06	0.07	0.08	0.04
4930590A17Rik	0	0	0	0	0	0	0	0	0	0	0	0	0	0	0	0	0	0	0	0	0
4930590J08Rik	0.08	0.13	0.34	0.34	0.22	0.3	0.28	0.13	0.23	0.32	0.25	0.21	0.22	0.23	0.17	0.28	0.17	0.19	0.3	0.33	0.24
4930590L14Rik	0	0	0	0	0	0	0	0	0	0	0	0	0	0	0	0	0	0	0	0	0
4930590L20Rik	0	0	0	0	0	0	0	0	0	0	0	0	0	0	0	0	0	0	0	0	0
4930591A17Rik	0	0	0	0	0	0	0	0	0.07	0	0	0	0	0	0.06	0	0.06	0	0	0	0
4930591E09Rik	0	0	0	0	0	0	0	0	0	0	0	0	0	0	0	0	0	0	0	0	0
4930592A05Rik	0.04	0.04	0	0.17	0	0	0.06	0	0.05	0	0	0	0	0.09	0	0	0.05	0	0.05	0.17	0
4930592C13Rik	0	0	0	0	0	0	0.09	0	0	0	0	0	0	0	0	0	0.15	0	0	0	0.26
4930592I03Rik	0.43	0.28	0.64	0.54	0.38	0.43	0.85	0.3	0.34	0.92	0.2	0.29	0.64	0.62	0.99	0.94	0.79	0.18	0.4	0.93	0.37
4930593A02Rik	0.04	0.04	0	0	0	0	0	0	0	0	0.05	0	0	0	0	0.11	0	0	0	0	0
4930593C16Rik	0	0	0	0	0	0	0	0	0	0	0	0	0	0	0	0	0	0	0	0	0
4930594C11Rik	0.26	0.25	0.51	0.94	0.78	0.7	0.74	0.24	0.29	0.4	0.43	0.43	0.57	1.09	0.89	0.87	0.55	0.65	1.07	0.82	1.01
4930594M22Rik	0.12	0.11	0.34	0.36	0.28	0.33	0.17	0.18	0.22	0.16	0.08	0.21	0.15	0.23	0.28	0.31	0.2	0.12	0.33	0.15	0.31
4930594O21Rik	0	0	0	0	0	0	0	0	0	0	0	0	0	0	0	0	0	0	0	0	0
4930595D18Rik	0	0	0	0	0	0	0	0	0	0	0	0	0.15	0	0.06	0.13	0.06	0	0.19	0	0
4930595L18Rik	0	0	0	0	0	0	0	0	0	0	0	0	0	0	0	0	0	0	0	0	0
4930595M18Rik	0	0	0	0	0	0	0	0	0	0	0	0	0	0	0	0	0	0	0	0	0
4930596D02Rik	0	0	0	0	0	0	0	0	0	0	0	0	0	0	0	0	0	0	0	0	0
4930596I21Rik	0.19	0	0.16	0.15	0	0.47	0.16	0.14	0	0	0	0	0	0.12	0.24	0.14	0	0.24	0.27	0	0
4930597A21Rik	0	0	0.09	0.25	0	0	0	0	0	0.08	0.08	0	0	0	0.07	0.08	0	0	0.08	0	0
4930597G03Rik	0	0	0	0	0	0	0	0	0	0	0	0	0	0	0	0	0	0	0	0	0
4930597O21Rik	0.36	0.85	1.01	1	0.62	0.4	0.92	0.5	0.72	0.8	0.65	0.58	0.99	0.79	0.61	0.72	0.68	0.76	0.89	0.8	0.95
4930598A11Rik	0	0	0	0	0	0	0	0	0	0.06	0.06	0.06	0	0.26	0	0	0	0	0	0	0
4930598F16Rik	0	0	0	0	0	0	0	0	0	0	0	0	0	0	0	0	0	0	0	0	0
4930598N05Rik	0	0	0	0	0	0	0	0	0	0	0	0	0	0	0	0	0	0	0	0	0
4930599N23Rik	0.4	0.34	0.82	1.92	1.56	1.13	1.06	1.08	0.51	1.3	0.98	0.82	1.89	2.45	2.42	1.67	1.99	0.38	2.46	1.03	1.31
4931400O07Rik	0	0	0	0	0	0	0	0	0	0	0	0	0	0	0	0	0	0	0	0	0
4931402G19Rik	0.03	0.04	0.12	0.17	0.04	0.09	0.13	0.02	0	0.04	0.04	0	0.02	0.04	0.07	0	0.02	0.1	0.14	0.15	0.06
4931403E22Rik	0.23	0.06	0.76	0.52	0.26	0.76	0.28	0.49	0	0.18	0.24	0.48	0.19	0.21	0.22	0.43	0.36	0.07	0.16	0	0.52
4931403G20Rik	0.17	0.21	0.34	0.4	0.19	0.21	0.15	0.24	0.15	0.18	0.13	0.22	0.12	0.26	0.27	0.15	0.19	0.26	0.21	0.23	0.31
4931406B18Rik	0	0	0	0	0	0	0	0	0	0	0	0	0.02	0.02	0.02	0.02	0	0	0	0	0
4931406C07Rik	8.42	9.49	12.08	13.03	13.14	10.59	14.29	9.95	11.92	15.43	13.33	14.41	9.79	10.53	10.49	12.11	11.49	12.44	11.34	12.74	12.57
4931406H21Rik	0.65	0.8	2.31	2.51	1.96	2.01	3.09	1.12	1.41	1.54	1.76	2.13	1.81	1.84	1.88	2.1	0.9	0.8	1.82	2.14	2.23
4931408C20Rik	0	0	0	0	0	0.01	0.01	0	0	0.02	0	0	0.01	0.02	0.01	0	0.01	0.02	0.01	0	0
4931408D14Rik	0.06	0.3	0.09	0.11	0.15	0.07	0.06	0.01	0.01	0.35	0.03	0.17	0.18	0.2	0.23	0.06	0.1	0.13	0.06	0.09	0.14
4931413K12Rik	0.52	0.47	2.38	1.11	1.7	1.39	0.95	0.28	0.89	0.68	0.86	1.86	1.53	1.99	1.67	0.97	0.69	0.56	0.65	0.68	0.88
4931414P19Rik	3.08	2.48	3.38	4.69	3.95	4.02	5.3	3.6	4.88	4.36	4.96	5.21	3.64	4.04	3.8	4.57	3.5	4.4	4.91	4.95	4.81
4931415C17Rik	0.06	0.1	0.12	0.19	0.09	0.09	0.16	0.12	0.1	0.02	0.06	0.07	0.07	0.09	0.07	0.19	0.14	0.07	0.06	0.04	0.04
4931417E11Rik	0	0	0	0	0	0	0	0.09	0	0	0	0	0	0	0	0	0	0	0	0	0
4931419H13Rik	0	0	0	0	0	0	0	0	0	0	0	0	0	0	0	0	0	0	0	0	0
4931420L22Rik	0	0	0	0	0	0	0	0	0	0	0	0	0	0	0	0	0	0	0	0	0
4931422A03Rik	0.31	0.37	0.81	0.37	0.38	0.52	0.33	0.25	0.38	0.36	0.58	0.4	0.78	0.68	0.72	0.37	0.17	0.26	0.5	0.47	0.92
4931428F04Rik	1.12	1.1	1.98	1.75	1.62	1.41	1.58	1.4	1.46	1.62	1.54	1.04	1.12	1.58	1.59	2.49	1.32	1.96	2.1	2.1	2.17
4931428L18Rik	0	0	0	0	0	0	0	0	0	0	0	0	0	0	0	0	0	0	0	0	0
4931429L15Rik	0.02	0	0	0.05	0.02	0	0	0.02	0	0	0	0.03	0.05	0	0	0	0	0	0	0.02	0.02
4931429P17Rik	0	0.02	0	0	0	0	0	0	0	0	0	0	0	0	0	0	0	0	0	0	0
4931430N09Rik	0.24	0.1	0.58	0.69	0.31	0.67	0.66	0.35	0.28	0.2	0.25	0.36	0.33	0.33	0.26	0.41	0.29	0.16	0.27	0.32	0.37
4931431B13Rik	0	0	0.15	0	0.14	0	0	0	0.25	0	0	0	0.09	0	0	0	0.12	0	0	0	0
4931431C16Rik	0.02	0	0.05	0	0	0	0.06	0.05	0.05	0.02	0	0.06	0	0.04	0.08	0	0	0.09	0.08	0	0
4931439C15Rik	0	0	0	0.03	0	0	0	0	0	0	0	0	0	0	0	0	0	0	0	0	0
4931440J10Rik	0	0	0	0	0	0.05	0	0	0	0	0	0	0	0	0	0	0	0	0.06	0	0
4931440P22Rik	0.56	0.64	0.6	0.91	0.95	1.05	1.25	0.59	1.19	0.98	1.28	0.86	1.2	0.95	1.46	0.99	1.03	0.99	1.12	0.93	1.19
4932411N23Rik	0	0	0	0	0	0	0	0	0	0	0	0	0	0	0	0	0	0	0	0	0
4932412D23Rik	0	0	0	0	0	0.01	0	0	0	0	0	0	0	0	0	0	0	0	0	0.01	0
4932413F04Rik	0.1	0.1	0.07	0.09	0.19	0.08	0.16	0.03	0.05	0.1	0.03	0.02	0.15	0.11	0.22	0.15	0.1	0.1	0.05	0.23	0.15
4932414J04Rik	0	0	0	0	0	0	0	0	0	0	0	0	0	0	0	0	0	0	0	0	0
4932414N04Rik	0	0	0	0	0	0	0	0	0	0	0	0	0	0	0	0	0	0	0	0	0
4932415M13Rik	0	0	0	0	0	0	0	0	0	0	0.03	0	0	0	0	0	0	0	0	0	0
4932416K20Rik	0	0	0	0	0	0	0	0	0	0	0	0	0	0	0	0	0	0	0	0	0
4932429P05Rik	0	0	0	0	0	0	0	0	0	0	0	0	0	0	0	0	0	0	0	0	0
4932431L22Rik	0	0	0	0	0	0	0	0	0	0	0	0	0	0	0	0	0	0	0	0	0
4932431P20Rik	0	0	0.01	0	0	0	0.01	0	0	0	0	0	0.01	0.01	0	0	0	0.01	0	0	0
4932435O22Rik	0	0	0	0	0	0.01	0	0	0	0	0	0	0.01	0	0	0	0	0	0	0	0.01
4932437C15Rik	0.2	0.31	0.57	0.88	0.67	0.51	0.52	0.15	0.39	0.41	0.39	0.24	0.25	1.04	0.46	0.72	0.27	0.28	0.39	0.37	0.69
4932438A13Rik	7.82	7.93	15.89	16.78	16.23	12.37	18.51	12.49	13.84	13.44	13.24	12.88	14.65	14.09	13.75	17.26	14.9	14.07	16.9	17.44	16.6
4932438H23Rik	0.02	0.17	0.08	0.56	0.19	0.3	0.14	0.24	0.11	0.26	0.13	0.06	0.49	0.21	0.22	0.19	0.1	0.37	0.16	0.4	0.51
4932441J04Rik	0	0	0	0	0	0	0	0	0	0	0	0	0	0	0	0	0	0	0	0	0
4932443L11Rik	0.21	0.2	0.61	0.49	0.53	0.4	0.75	0.16	0.36	0.46	0.21	0.57	0.31	0.3	0.27	0.43	0.21	0.28	0.36	0.42	0.48
4932702P03Rik	0.07	0	0	0	0	0	0	0	0	0	0	0	0	0	0	0	0	0	0	0	0
4933400A11Rik	0	0	0.05	0.12	0.08	0	0	0.08	0	0	0.04	0.05	0	0	0.03	0	0	0	0.12	0	0.04
4933400B14Rik	0	0	0	0	0	0	0	0	0	0	0	0	0	0	0	0	0	0	0	0	0
4933400C23Rik	0	0	0	0	0	0	0	0	0	0	0	0	0	0	0	0	0	0	0	0	0
4933400F21Rik	0.51	0.36	1.76	1.2	1.02	1.29	0.82	0.53	0.7	0.93	0.65	0.76	0.49	0.83	0.44	0.84	0.38	0.41	0.82	0.72	0.67
4933400L20Rik	0	0	0	0	0	0	0	0	0	0	0	0	0	0	0	0	0	0	0	0	0
4933401B06Rik	0	0	0	0	0	0	0	0	0	0	0	0	0	0	0	0	0	0	0	0	0
4933401D09Rik	0	0.05	0.17	0	0	0	0	0	0	0	0	0	0	0.03	0	0.04	0	0	0	0.04	0
4933401H06Rik	0.46	0.15	1.12	0.74	0.58	0.55	0.85	0.21	0.36	0.81	0.32	0.62	0.43	0.28	0.38	0.28	0.28	0.19	0.27	0.82	0.45
4933402C05Rik	0	0	0	0	0	0	0	0	0	0	0	0	0	0	0	0	0	0	0	0	0
4933402C06Rik	0	0	0	0	0	0	0	0	0	0	0	0	0	0	0	0	0	0	0	0	0
4933402D24Rik	0.11	0.06	0.12	0.11	0.08	0.07	0.12	0.08	0.07	0.03	0.21	0.03	0.03	0.02	0.07	0.19	0	0	0.08	0.11	0.05
4933402J07Rik	0	0	0	0	0	0	0	0	0	0	0	0	0	0	0	0	0	0	0	0	0
4933402J10Rik	0	0	0	0	0	0	0	0	0	0	0	0	0	0	0	0	0	0	0	0	0
4933402J15Rik	0	0	0	0	0	0	0	0	0	0	0	0	0	0	0	0	0	0	0	0	0
4933402N03Rik	0	0	0	0	0	0	0	0	0	0	0	0	0	0	0	0	0	0	0	0	0
4933402N22Rik	0	0	0	0	0	0	0	0	0	0	0	0	0	0	0	0	0	0	0	0.06	0
4933403O08Rik	0.02	0.01	0.07	0.01	0.16	0.05	0.03	0.24	0.15	0.13	0	0	0	0.05	0	0.06	0	0.03	0.01	0	0
4933404G15Rik	0	0	0	0	0	0	0	0	0	0	0	0	0	0	0	0	0	0	0	0	0
4933404K08Rik	0	0	0	0	0	0	0	0	0	0	0	0	0	0	0	0	0	0	0	0	0
4933404K13Rik	0.09	0.61	0.36	0.13	0.4	0.21	0.49	0.49	0	0.53	0	0.43	0	0.16	0.55	0.52	0.16	0.05	0.12	0.2	0.39
4933404O12Rik	0.62	0.91	1.16	1.36	1.4	0.82	1.53	0.96	1.41	1.02	1.05	1.62	1.39	1.69	1.58	1.83	1.73	2.17	1.41	2.38	2.27
4933405D12Rik	0.05	0.1	0.16	0	0.15	0.06	0	0.27	0.07	0	0	0	0.08	0.12	0.06	0	0	0	0.14	0	0.14
4933405E24Rik	0	0	0	0	0	0	0	0	0	0	0	0	0	0	0	0	0	0	0	0.05	0
4933405L10Rik	0.12	0	0.33	0.17	0.04	0.17	0	0.08	0	0.17	0.08	0	0	0.07	0.22	0	0.04	0	0.12	0.09	0.17
4933405O20Rik	0	0	0	0	0	0	0	0	0	0	0	0	0	0	0	0	0	0	0	0	0
4933406B17Rik	0.76	0.58	1.2	0.92	0.83	0.65	1.26	1.47	0.6	0.88	0.52	0.67	0.49	0.72	0.74	0.64	0.67	0.83	0.65	0.58	0.77
4933406C10Rik	0.36	0.42	0.69	0.39	0.37	0.87	0.57	0.7	0.86	0.97	1.32	1.22	0.23	0.45	0.31	0.62	0.39	0.62	0.84	0.65	0.71
4933406D12Rik	0	0	0	0	0	0	0	0	0	0	0	0	0	0	0	0	0	0	0	0	0
4933406F09Rik	0	0	0	0	0	0	0	0	0	0	0	0	0	0	0	0	0	0	0	0	0
4933406G16Rik	0	0	0	0.04	0	0	0	0	0	0	0	0	0	0	0	0	0	0	0	0	0
4933406I18Rik	0.07	0.28	0.07	0.35	0.18	0.27	0.32	0.21	0.21	0.1	0.3	0.2	0	0.08	0.31	0.49	0.14	0.41	0.44	0.41	0.6
4933406J09Rik	0	0	0	0.07	0	0	0	0	0	0	0	0	0	0	0	0	0	0	0	0	0
4933406J10Rik	0.07	0.11	0	0.27	0.05	0.09	0.4	0.15	0	0.11	0.05	0.29	0.06	0.09	0.36	0.16	0.13	0.04	0.2	0.06	0.21
4933406K04Rik	0	0	0	0	0	0	0	0	0	0	0	0	0	0	0	0	0	0	0	0	0
4933407E24Rik	0.03	0.07	0.09	0	0	0.06	0.11	0.1	0.05	0	0.02	0.06	0	0.06	0	0.03	0	0.04	0	0	0.18
4933407G14Rik	0	0.03	0	0.04	0.04	0.03	0.09	0	0.04	0	0	0	0	0	0	0	0	0	0	0	0
4933407I05Rik	0	0	0	0	0	0	0.07	0	0	0	0	0	0	0	0.17	0	0	0	0	0.14	0
4933407K13Rik	0.55	0.54	1.36	0.98	1.44	1.32	0.99	0.85	0.53	0.65	0.78	0.9	0.54	1.07	0.89	1.11	0.87	0.82	0.93	1.24	0.99
4933407L21Rik	0	0.06	0	0.04	0	0	0.05	0	0	0	0	0	0	0	0	0.04	0	0.15	0	0	0.04
4933407O12Rik	0.24	0.21	0.35	0.41	0.55	0.51	0.77	0.21	0.32	0.5	0.34	0.3	0.39	0.26	0.49	0.58	0.67	0.78	0.68	0.69	1.03
4933408J17Rik	0.03	0	0	0	0	0.1	0	0	0	0	0.02	0	0	0	0.02	0.03	0	0	0	0	0.03
4933408N05Rik	0	0	0.03	0	0.06	0	0	0	0	0	0	0	0	0	0	0	0	0	0.03	0	0
4933409F18Rik	0	0	0	0	0	0	0	0	0	0	0	0	0	0	0	0	0	0	0	0	0
4933409G03Rik	0	0	0	0	0	0	0	0	0	0	0	0	0	0	0	0	0	0	0	0	0
4933409K07Rik	0	0.02	0	0.02	0	0.04	0	0.01	0	0	0	0	0.01	0.02	0.04	0.02	0	0.03	0	0.04	0
4933411E08Rik	0	0.04	0.03	0.03	0.09	0.02	0	0	0.03	0	0	0	0.03	0.02	0.02	0	0.02	0	0.03	0.03	0
4933411G06Rik	0	0	0	0	0	0	0	0	0	0	0	0	0	0	0	0	0	0	0	0	0
4933411K16Rik	0.26	0.24	0.98	0.86	0.51	1.26	0.68	0.97	0.61	0.47	0.27	0.62	0.77	0.5	0.54	0.53	0.47	0.5	0.77	0.58	0.78
4933412E12Rik	4.19	3.94	6.97	10.05	6.24	6.22	7.63	5.93	7.16	6.25	5.48	6.67	16.91	12.16	12.23	10.41	14.42	8.62	13.66	8.68	9.44
4933412E24Rik	0	0	0	0	0	0	0	0	0	0	0	0	0	0	0	0	0	0	0	0	0
4933412O06Rik	0	0	0	0	0	0	0.05	0	0	0	0	0	0.1	0	0.04	0	0	0.08	0	0	0
4933413J09Rik	0	0.04	0.09	0.06	0.03	0.05	0.12	0	0.07	0.12	0	0.06	0	0.1	0.11	0.1	0.02	0.03	0.13	0.17	0.06
4933413L06Rik	0	0	0	0	0	0	0	0	0	0	0	0	0	0.05	0	0	0	0	0	0	0
4933414I15Rik	0	0	0	0	0	0	0	0	0	0	0	0	0	0	0	0	0	0	0	0	0
4933416E03Rik	0	0	0	0	0	0	0	0	0	0	0	0	0	0	0	0	0	0	0	0	0
4933416E14Rik	0	0	0	0	0	0	0	0	0	0	0	0	0	0	0	0	0	0	0	0	0
4933416I08Rik	0	0	0	0	0	0	0	0	0	0	0	0	0.05	0	0	0	0	0	0	0	0
4933416M06Rik	0	0	0	0	0	0	0	0	0	0	0	0	0	0	0	0	0	0	0	0	0
4933416M07Rik	0.32	0.36	0.84	0.91	1.03	0.98	1.62	0.51	0.53	0.71	0.57	0.78	1.16	0.94	0.79	0.87	0.68	0.6	0.96	0.62	0.97
4933416O17Rik	0	0	0	0	0	0	0	0	0	0	0	0	0	0	0	0	0	0	0	0	0
4933417A18Rik	0	0	0	0	0	0	0.05	0	0	0	0	0	0	0	0	0	0	0	0	0	0
4933417D19Rik	0.08	0.14	0.54	0.37	0.13	0.27	0.13	0.04	0.04	0.46	0.08	0.32	0.18	0.1	0.07	0.12	0.17	0.27	0.04	0.08	0.25
4933417E11Rik	0	0	0.05	0	0.05	0.04	0.1	0	0.09	0	0	0.05	0	0.04	0	0	0	0	0	0	0
4933417G07Rik	0.29	0.18	0.24	0.11	0.17	0.09	0.18	0.21	0.1	0.11	0.05	0.55	0.12	0	0.09	0.27	0.05	0.09	0.36	0.17	0.38
4933417O13Rik	0.3	0.33	0.6	0.75	0.82	0.65	0.62	0.21	0.38	0.56	0.48	0.43	0.42	0.65	0.27	0.73	0.16	0.19	0.58	0.76	0.35
4933421I07Rik	0	0	0	0	0	0	0	0	0	0	0	0	0	0	0	0	0	0	0	0	0
4933421O10Rik	1.12	1.2	2.45	1.8	1.85	1.68	1.85	1.51	1.66	1.62	1.81	1.73	1.79	1.68	1.31	1.67	1.07	1.55	1.41	1.72	1.84
4933422A05Rik	0.02	0	0.04	0	0.04	0.06	0	0.03	0	0.07	0	0	0.12	0	0.03	0	0	0.03	0.03	0.04	0.07
4933423K11Rik	0	0	0.2	0	0	0	0	0	0	0	0	0	0	0.07	0	0	0	0	0	0	0
4933424G05Rik	0.11	0.07	0.25	0.28	0.14	0.04	0.24	0.1	0.15	0.03	0.05	0.12	0.06	0.21	0.14	0.08	0.09	0.02	0.08	0.14	0.19
4933424G06Rik	0	0	0	0	0	0.04	0	0	0	0	0	0	0	0	0	0	0	0	0	0	0
4933424L21Rik	0.31	0.09	0.23	0.34	0.35	0.17	0.18	0.24	0.19	0.22	0.36	0.33	0.42	0.07	0.07	0.08	0.32	0.28	0.12	0.53	0.38
4933424M12Rik	0.06	0.09	0.09	0.26	0.41	0.22	0.19	0.13	0.12	0	0.08	0.06	0.05	0.04	0.02	0	0.05	0.08	0.04	0	0.13
4933425B07Rik	0	0	0	0.03	0.05	0	0	0	0	0	0	0.08	0.05	0.04	0.02	0	0.06	0	0	0	0
4933426B08Rik	0.06	0.07	0.19	0.22	0.13	0.14	0.13	0.11	0.09	0.11	0.13	0.1	0.13	0.06	0.12	0.17	0.08	0.05	0.12	0.09	0.14
4933427D06Rik	0.01	0.07	0.02	0.07	0.02	0.01	0	0	0	0.18	0	0.16	0	0.05	0.01	0.05	0.06	0.03	0.14	0	0.14
4933427D14Rik	2.1	2.16	3.49	4.57	4.87	3.15	3.78	2.66	2.86	3.13	2.89	3.14	4.01	3.88	3.71	3.36	3.32	3.83	4.1	4.4	4.2
4933427E11Rik	0.11	0.08	0.28	0.17	0.43	0.27	0.04	0.08	0.04	0.04	0.08	0.18	0.14	0.03	0.14	0.04	0.03	0.07	0.04	0.17	0.25
4933427E13Rik	0	0	0	0	0	0	0	0	0	0	0	0	0	0	0	0	0	0	0	0	0
4933427I04Rik	0	0	0	0.02	0	0	0.02	0.02	0	0	0.02	0	0	0	0	0.04	0	0	0	0.02	0.06
4933427I22Rik	0	0	0	0	0	0	0	0	0	0	0	0	0	0	0	0	0	0	0	0	0
4933428C19Rik	0	0	0	0	0	0	0	0	0	0	0	0	0	0	0	0	0	0	0	0	0
4933428G20Rik	0.41	0.61	1.48	1.13	1.31	1.19	1.29	0.72	0.63	0.73	0.8	0.76	0.94	1.03	0.79	1.07	0.7	0.49	0.84	0.98	0.85
4933428M09Rik	0	0	0.22	0.2	0.1	0.08	0.05	0.14	0.14	0.21	0	0.06	0	0	0	0.05	0.08	0.04	0.14	0.05	0
4933429K18Rik	0	0	0	0	0	0	0	0	0	0	0	0	0	0	0	0	0	0	0	0	0
4933429O19Rik	0	0	0	0	0	0	0	0	0	0	0	0	0	0	0	0	0	0	0	0	0
4933430H16Rik	0	0	0	0	0	0	0	0	0	0	0	0	0	0	0	0	0	0	0	0	0
4933430I17Rik	0.1	0.12	0.21	0.25	0.19	0.32	0.29	0.28	0.22	0.06	0.28	0.17	0.26	0.33	0.29	0.32	0.33	0.28	0.24	0.36	0.39
4933430M04Rik	0	0	0	0	0	0	0	0	0	0	0	0	0	0	0	0	0	0	0	0	0
4933430N04Rik	0	0	0	0	0	0	0	0	0	0	0	0	0	0	0	0	0	0	0	0	0
4933431E20Rik	0.29	0.36	0.49	0.39	0.57	0.27	0.41	0.28	0.48	0.35	0.22	0.36	0.28	0.51	0.25	0.45	0.33	0.63	0.37	0.44	0.52
4933431G14Rik	0.04	0.31	0.4	0.4	0.42	0.31	0.37	0.22	0.18	0.5	0.08	0.13	0.13	0.37	0.4	0.43	0.13	0.17	0.38	0.28	0.44
4933431J24Rik	0	0	0	0	0	0	0	0	0	0	0.02	0	0	0	0	0	0	0	0	0	0
4933431K23Rik	0.66	0.2	1.16	0.91	1.22	0.19	0.72	0.85	0.48	0.31	0.64	0.67	0.33	0.13	1.14	0.46	0.25	0.5	0.29	0.31	0.83
4933432G23Rik	0	0	0	0	0	0	0	0	0	0	0.12	0	0	0	0	0	0	0	0	0	0
4933432I03Rik	0.03	0	0.05	0	0	0	0.05	0.09	0	0.05	0	0	0.27	0.12	0.04	0.05	0.04	0.08	0.05	0.2	0
4933432I09Rik	0.09	0.15	0.2	0.22	0.04	0.03	0	0.31	0	0.15	0	0.32	0	0.15	0.09	0.07	0.06	0.03	0	0.04	0.04
4933432K03Rik	0	0.07	0.11	0	0	0.16	0	0	0.09	0.1	0	0.11	0	0	0	0	0	0	0	0	0
4933433F19Rik	0	0	0	0	0	0	0	0	0	0	0	0	0	0	0	0	0	0	0	0	0
4933433G08Rik	0	0	0	0	0	0	0	0	0	0	0	0	0	0	0	0	0	0	0	0	0
4933433G15Rik	0.03	0.21	0.2	0.13	0.09	0.11	0.05	0.13	0.16	0.05	0.04	0	0.15	0.07	0.04	0.04	0.11	0.07	0.21	0	0.09
4933433G19Rik	0.07	0	0.05	0.15	0.05	0.12	0.11	0.05	0	0.05	0.05	0.05	0	0.04	0	0.1	0	0.04	0.14	0.2	0.15
4933433H22Rik	0.02	0.09	0.03	0.16	0.14	0.04	0.12	0.03	0.02	0.08	0	0.15	0.12	0.36	0.55	0.21	0.02	0.04	0.28	0.11	0.13
4933433N18Rik	0	0	0.07	0	0	0	0	0.06	0	0	0	0	0	0	0	0	0	0	0	0	0
4933434E20Rik	16.76	20.62	26.75	28.45	30.08	23.77	27.08	20.59	22.07	26.25	24.58	25.08	28.42	28.87	28.84	31.1	28.46	29.56	27.37	26.51	27.1
4933434P08Rik	0.06	0	0.05	0.1	0.05	0.23	0.05	0.05	0	0	0.18	0.11	0.11	0.04	0.04	0.05	0	0	0.14	0.1	0
4933435C09Rik	0.04	0	0	0	0	0.02	0.03	0	0	0	0.03	0	0.03	0	0	0	0	0.02	0.06	0	0.06
4933436E23Rik	0	0	0	0	0	0	0	0	0	0	0	0	0	0	0	0	0	0	0	0	0
4933436H12Rik	0	0	0	0	0.03	0	0.07	0	0	0	0	0	0	0	0	0.03	0	0.08	0	0	0
4933436I01Rik	0	0	0	0	0	0	0	0	0.06	0	0	0	0	0	0	0	0	0	0	0	0
4933438B17Rik	0	0	0	0	0	0	0	0	0	0	0	0	0	0	0	0	0	0	0	0	0
4933438K21Rik	0	0	0	0	0	0	0.06	0	0	0	0	0	0	0	0	0	0	0	0	0	0
4933439C10Rik	2.16	2.12	5.12	5.26	4.59	4.76	5.29	3.39	2.4	3.19	3.34	4.65	2.89	2.77	2.86	4.66	2.5	4.16	3.72	4.4	4.43
4933439K11Rik	0.15	0.34	0.19	0.68	0.52	0.54	0.54	0.37	0.41	0.34	0.37	0.68	0.49	0.84	0.62	0.67	0.56	0.33	0.26	0.58	0.79
4933440J02Rik	0.03	0.03	0	0	0	0	0	0	0	0	0.04	0	0	0	0	0	0	0	0	0	0
4933440M02Rik	0	0.02	0	0.06	0	0	0	0	0	0	0.05	0	0.03	0.05	0	0.03	0	0.07	0.08	0.03	0.03
4933440N22Rik	0.94	0.7	1.47	1.81	1.22	1.21	1.42	0.85	0.68	0.71	1.08	0.93	1.64	1.55	1.44	1.5	0.97	1.3	1.34	1.17	1.94
5031410I06Rik	0	0	0	0	0	0	0	0	0	0	0	0	0	0	0	0	0	0	0.03	0	0.01
5031425E22Rik	3.87	3.59	7.47	7.42	5.73	6.02	8.64	5.38	4.65	5.04	4.49	5.35	3.2	4.31	4.36	7	4.53	4.6	5.78	7.36	5.31
5031425F14Rik	0.04	0.18	0.1	0.15	0.18	0.07	0.16	0	0.11	0.09	0.14	0.13	0.16	0.3	0.2	0.21	0.17	0.22	0.06	0.31	0.12
5031426D15Rik	0.61	0.6	2.12	1.4	1.22	1.6	1.7	0.94	0.78	1.26	0.92	1.34	0.83	0.92	0.72	1.29	0.57	0.95	1.15	1.3	1.37
5031434C07Rik	0.47	0.34	1.13	0.78	0.67	1.15	0.82	0.41	0.37	0.74	0.7	0.62	0.72	0.49	0.6	0.76	0.54	0.6	0.68	0.61	1.01
5031434O11Rik	0.38	0.61	0.96	1.29	1.16	1.09	1.05	0.69	0.44	0.85	0.99	1.02	0.85	0.86	0.95	0.95	0.68	0.91	0.77	1.09	1.03
5031439G07Rik	9.24	11	15.16	19.94	18.39	13.45	20.96	14.7	18.21	19.86	17.32	17.55	23.35	22.94	22.29	24.92	22.81	25.46	24.06	27.39	25.38
5033403F01Rik	0	0.07	0.14	0.14	0.17	0.04	0.15	0.19	0.06	0.1	0.07	0.16	0.32	0.13	0.15	0.06	0.08	0.05	0.1	0.47	0
5033403H07Rik	0.55	0.45	0.3	0.28	0.7	0.44	1.61	0.51	0.12	0.28	0.26	0.61	0	0	0.11	1.08	0.34	0.23	0.39	0.29	0.41
5033404E19Rik	0	0	0	0	0	0	0	0	0	0	0	0	0	0	0	0	0	0	0	0	0
5033406O09Rik	0.68	0.42	0.65	0.68	0.72	0.63	1.16	0.56	0.63	0.56	0.45	0.74	1.65	1.59	1.58	1.14	1.2	1.07	0.79	0.84	1.09
5033417F24Rik	0.46	0.29	0.67	0.76	0.93	0.64	0.65	0.51	0.35	0.81	0.46	0.61	0.66	0.78	1	0.97	0.71	0.83	0.78	0.27	0.66
5033421B08Rik	10.52	14.64	17.62	13.12	11.19	12.64	18.28	17.45	19.86	27.9	25.18	31.02	25.68	25.91	24.99	16.61	18.54	11.82	14.46	17.67	11.79
5033426O07Rik	0.06	0.04	0.36	0.06	0.13	0.19	0.08	0.17	0.16	0.11	0.1	0.12	0.1	0.12	0.11	0.18	0.06	0.08	0.09	0.26	0.22
5033430I15Rik	1.28	1.17	1.78	1.85	2.62	1.48	1.49	1.38	2.13	2.17	1.52	2.11	1.93	1.4	2.16	2.25	2.37	3.98	2.07	2.28	2.35
5330411J11Rik	0	0	0	0	0	0	0	0	0	0	0	0	0	0.05	0	0	0.02	0.05	0	0	0.09
5330413P13Rik	0.28	0.37	0.49	0.27	0.38	0.29	0.83	0.68	0.31	0.37	0.38	0.61	0.1	0.22	0.29	0.49	0.27	0.33	0.54	0.2	0.61
5330416C01Rik	0	0	0	0.03	0	0	0	0	0	0	0	0	0	0	0	0.03	0	0	0	0	0
5330425B07Rik	0.09	0.02	0.1	0.02	0.05	0.08	0	0.02	0.05	0.02	0.01	0.06	0.03	0.03	0.05	0.05	0	0.05	0.03	0.01	0.01
5330429C05Rik	0	0	0	0	0	0	0	0	0	0	0	0	0	0	0	0	0	0	0	0	0
5330434G04Rik	0	0	0	0	0	0.01	0	0	0	0	0.01	0	0	0	0	0.01	0	0.01	0.01	0	0
5330438D12Rik	0.49	0.24	0.3	0.98	0.41	0.31	0.53	0.3	0.28	0.81	0.6	0.64	0.44	0.53	0.43	0.58	0.46	0.27	0.51	0.99	0.59
5330439A09Rik	0	0	0.02	0.03	0.03	0	0.03	0	0	0	0	0	0.02	0	0	0	0	0	0	0.02	0
5330439B14Rik	0	0	0	0	0	0	0.04	0	0	0.04	0.03	0	0	0	0	0	0	0.03	0	0	0
5330439K02Rik	0	0	0	0	0	0	0	0	0	0	0	0	0	0	0	0	0	0	0.69	0	0
5430400D12Rik	1.02	1.11	1.85	1.95	1.92	1.5	2.08	1.54	1.8	1.86	1.91	2.03	1.41	1.56	1.26	2.13	1.7	1.94	1.59	1.69	1.92
5430401F13Rik	0	0	0	0	0	0	0	0	0	0	0	0	0	0	0	0	0	0	0	0	0
5430401H09Rik	0.07	0	0.02	0.09	0	0	0.07	0.1	0	0	0.06	0.04	0	0.06	0	0	0.02	0.03	0	0.06	0.1
5430402E10Rik	0	0	0	0	0	0	0	0	0	0	0	0	0	0	0	0	0	0	0	0	0
5430402O13Rik	0.26	0.34	0.35	0.11	0.17	0.23	0.36	0.16	0.05	0.11	0.21	0	0.17	0.05	0.24	0.22	0.28	0.23	0.11	0	0.06
5430403G16Rik	0.5	0.39	0.51	0.7	0.71	0.68	0.79	0.52	0.63	0.51	0.43	0.63	0.29	0.61	0.52	0.95	0.7	0.72	0.66	1.12	0.59
5430403N17Rik	0.01	0	0	0	0	0.01	0	0	0	0.02	0	0	0	0	0.02	0.02	0	0.02	0.02	0	0
5430405H02Rik	0.95	1.4	1.32	1.69	1.32	1.64	1.34	1.2	1.08	0.61	0.99	0.88	1.84	1.86	1.7	2.02	1.03	1.52	1.22	1.32	1.15
5430416N02Rik	1.2	1.56	3.93	3.13	2.68	2.11	2.82	1.85	2.13	1.63	1.96	2.19	3.09	4.97	3.85	3.16	2.81	2.91	2.75	3.9	2.82
5430421F17Rik	0.06	0.08	0.11	0	0.15	0.03	0.11	0.12	0.04	0.04	0.02	0.18	0	0.1	0.07	0.18	0.05	0.1	0.04	0.02	0.12
5430425K12Rik	0.32	0.24	0.36	0.28	0.37	0.23	0.47	0.23	0.22	0.12	0.23	0.27	0.22	0.13	0.03	0.24	0.47	0.27	0.72	0.17	0.76
5430427M07Rik	0.03	0.07	0.17	0.41	0.05	0	0.16	0	0	0	0.05	0.06	0.06	0.25	0	0	0	0.13	0.1	0.21	0.1
5430428K19Rik	0	0	0.26	0	0.06	0	0	0.06	0	0	0	0	0.06	0.15	0.1	0	0.05	0.05	0.11	0	0.18
5430431A17Rik	0.46	0.42	0.76	0.63	0.99	0.5	0.59	0.19	0.31	0.42	0.33	0.31	0.08	0.8	0.12	0.41	0.29	0.23	0.26	0.5	0.55
5430434I15Rik	0	0	0	0	0	0	0	0	0	0.04	0	0	0	0	0	0	0	0.03	0	0	0
5430435K18Rik	0.05	0.05	0.08	0	0	0	0	0	0	0	0	0	0	0	0	0	0	0	0	0.08	0.15
5430437J10Rik	0.03	0	0	0.35	0	0.11	0.05	0.04	0.04	0.09	0	0	0.14	0.25	0.33	0.13	0.11	0.15	0.25	0.23	0.3
5430440P10Rik	0	0	0.06	0.16	0	0	0	0	0	0	0	0.06	0	0	0	0	0.08	0	0	0	0.05
5530400C23Rik	0	0	0	0	0	0	0	0	0	0	0	0	0	0	0	0	0	0	0	0	0
5530401A14Rik	0	0	0	0	0	0	0	0	0	0	0	0	0	0	0	0	0	0	0	0	0
5530601H04Rik	0.99	0.98	1.55	1.12	1.56	1.44	1.55	1.21	0.85	1.19	0.92	1	0.85	1.42	1.43	1.6	1.14	1.37	1.64	1.36	1.56
5730403I07Rik	0	0	0.03	0	0	0	0	0	0	0	0	0	0	0	0	0	0	0	0	0	0.02
5730405A17Rik	0.28	0.08	0.57	0.47	0.56	0.54	0.55	0.24	0.27	0.23	0.41	0.35	0.19	0.25	0.33	0.39	0.28	0.32	0.28	0.44	0.6
5730405O15Rik	0.73	0.36	0.33	0.55	0.86	0.49	0.77	0.11	0.33	0.49	0.17	0.67	0.4	0.35	0.15	0.78	0.4	0.5	0.51	0.56	0.24
5730408K05Rik	1.95	1.91	0.97	4.07	2.49	5.21	2.16	2.71	2.21	1.38	1.7	1.24	1.46	1.66	4.07	1.55	3.16	3.18	5.08	4.4	3.57
5730409E04Rik	5.88	6.64	8.47	8.59	7.89	7.84	6.78	6.55	7.21	7.01	7.4	7.27	6.34	6.69	5.96	7.96	6.88	7.13	6.13	7.56	6.87
5730409K12Rik	0.13	0.16	0.46	0.42	0.46	0.26	0.73	0.31	0.3	0.38	0.48	0.44	0.28	0.29	0.23	0.2	0.12	0.2	0.19	0.33	0.35
5730412P04Rik	0	0	0	0	0	0	0	0	0	0	0	0	0	0	0	0	0	0	0	0	0
5730416F02Rik	0.05	0	0.3	0.07	0.07	0.05	0.07	0	0	0.21	0	0.07	0	0	0.11	0.07	0.06	0	0.25	0.07	0.13
5730419F03Rik	0	0	0.06	0.04	0.19	0.03	0	0	0	0.1	0.06	0.08	0.07	0	0	0	0.03	0	0	0.03	0.02
5730420D15Rik	0.06	0.18	0.29	0.36	0.22	0.25	0.24	0.42	0.28	0.27	0.29	0.33	0.1	0.07	0.34	0.57	0.25	0.18	0	0.23	0.22
5730435O14Rik	0	0.06	0	0	0	0	0	0	0	0	0	0	0	0.08	0	0.19	0	0	0.27	0	0
5730455P16Rik	2.17	2.48	3.6	3.69	3.29	2.89	3.48	2.94	3.5	3.92	2.74	3.02	2.48	3.13	3.07	3.6	3.4	3.28	2.94	3.45	3.77
5730460C07Rik	0	0	0	0	0	0	0	0	0	0	0	0	0	0	0	0	0	0	0.05	0	0
5730480H06Rik	0.13	0.17	0.56	0.56	0.48	0.45	0.6	0.47	0.43	0.11	0.6	0.22	0.27	0.33	0.4	0.36	0.39	0.18	0.39	0.29	0.56
5730488B01Rik	0.14	0.3	0.11	0.29	0.48	0.28	0.31	0.14	0.11	0.17	0.08	0.2	0.51	0.43	0.47	0.34	0.19	0.03	0.33	0.11	0.18
5730507C01Rik	0.09	0.23	0.13	0.3	0.19	0.25	0.24	0.21	0.14	0.21	0.17	0.29	0.21	0.25	0.17	0.12	0.23	0.27	0.19	0.21	0.28
5730522E02Rik	0	0	0	0	0	0.05	0.07	0	0	0	0	0	0.04	0	0	0	0	0	0	0	0
5730552O08Rik	0.04	0.09	0.18	0.12	0.07	0.1	0.15	0.03	0.11	0.11	0.01	0.09	0.24	0.12	0.19	0.15	0.12	0.15	0.05	0.11	0.09
5730596B20Rik	0.11	0.03	0.3	0.13	0	0.05	0	0	0	0	0.09	0.16	0.06	0	0	0.06	0.07	0.06	0.05	0.24	0.15
5830408C22Rik	0.3	0.15	1.72	0.91	0.23	0.72	0.97	0.21	0.61	0.46	0	1.02	1.25	0.18	0.91	1.11	0.38	0.76	1.48	0.24	2.28
5830411N06Rik	0.01	0.03	0.06	0.02	0.08	0.08	0.05	0.01	0.06	0.02	0.04	0.07	0.09	0.12	0.14	0.11	0.11	0.05	0.08	0.08	0.07
5830416I19Rik	0	0	0	0	0.04	0	0.02	0.02	0	0	0.03	0	0	0	0	0	0.03	0	0	0	0
5830417I10Rik	0.23	0.32	0.46	0.76	0.75	0.42	0.67	0.5	0.55	0.55	0.51	0.48	0.73	0.58	0.61	0.67	0.6	0.55	0.76	0.67	0.69
5830418P13Rik	0	0.02	0.05	0	0.12	0	0.02	0.02	0.04	0.04	0	0.03	0.05	0.02	0.06	0.09	0.04	0.02	0.04	0.13	0.09
5830428M24Rik	3	3.23	5.47	5.7	4.39	3.96	5.35	3.3	3.76	3.62	2.92	3.71	1.92	3.21	2.21	4.26	3.48	3.51	2.83	3.41	4.2
5830432E09Rik	0.21	0.18	1.17	1.06	0.68	0.77	0.63	0.75	0.3	0.81	0.33	0.4	1.15	1.27	0.96	1.66	1.39	1.32	0.9	1.27	1.15
5830433I10Rik	0.11	0.15	0.42	0.3	0.24	0.23	0.32	0.17	0.15	0.2	0.28	0.27	0.2	0.19	0.21	0.28	0.11	0.15	0.21	0.27	0.12
5830444B04Rik	0.13	0.02	0.39	0.27	0.12	0.14	0.1	0.05	0.05	0.11	0.09	0.2	0	0.21	0.08	0.39	0.14	0.11	0.16	0.37	0.04
5830448L01Rik	1.29	1.96	2.47	2.35	2.73	2.21	2.87	1.88	2.53	2.46	2.57	2.58	2.49	2.33	2.24	1.78	1.54	2.38	2.76	2.88	2.45
5830454E08Rik	0.56	0.65	0.99	0.91	0.77	1.33	1.45	0.64	0.82	0.84	1.28	0.75	0.49	0.81	0.63	0.89	0.44	1.07	0.71	0.62	1.2
5930403L14Rik	1.6	2.01	3.78	4.05	3.67	2.66	4.09	2.68	2.74	3.16	3.15	2.51	2.77	3.46	3.48	3.8	3.24	2.86	3.46	3.32	3.69
5930403N24Rik	0.34	0.61	0.8	0.86	0.59	0.54	0.82	0.68	0.56	0.37	0.37	0.5	0.5	0.56	0.62	0.78	0.79	0.67	0.6	0.93	0.69
5930430L01Rik	1.85	2.33	3.22	3.35	3.91	2.4	2.72	1.75	1.36	2.77	2.23	2.34	1.75	2.19	2.15	2.45	1.94	1.72	1.72	1.92	1.84
5930438M14Rik	0.04	0.01	0	0.02	0.04	0	0.19	0.04	0.02	0	0	0	0.04	0	0	0.15	0.02	0.06	0.02	0.02	0.02
6030407O03Rik	0.13	0.18	0.21	0.22	0.19	0.06	0.09	0.05	0.24	0.14	0.2	0.27	0.18	0.22	0.21	0.11	0.09	0.11	0.08	0.03	0.13
6030426L16Rik	0.01	0.01	0.01	0	0.01	0.24	0.04	0.06	0	0	0	0	0	0	0	0	0.02	0.04	0.02	0.03	0
6030440G07Rik	0	0	0	0	0	0	0	0	0	0	0	0	0	0	0	0	0	0	0	0	0
6030442E23Rik	0.06	0	0.2	0	0	0.15	0.19	0.09	0.16	0	0	0	0	0	0	0	0.08	0	0	0.09	0.09
6030442K20Rik	0.12	0.18	0.52	0.34	0.29	0.28	0.4	0.11	0.14	0.2	0.25	0.21	0.12	0.16	0.26	0.3	0.15	0.32	0.26	0.23	0.11
6030443J06Rik	0.29	0.24	0.37	0.44	0.48	0.27	0.19	0.18	0.21	0.32	0.15	0.27	0.21	0.29	0.34	0.5	0.28	0.19	0.22	0.28	0.32
6030458C11Rik	4.38	4.8	9.56	10.23	9.59	8.3	10.02	5.89	6.43	6.62	6.33	8.08	8.2	8.55	8.5	9.6	8.1	8.48	8.78	8.52	9.73
6030466F02Rik	0.02	0.16	0.04	0.07	0.11	0.2	0	0.03	0.12	0.07	0	0.08	0.3	0.03	0.06	0.07	0.09	0	0	0.25	0.17
6030468B19Rik	0.06	0.22	0.2	0.23	0.32	0.19	0.05	0.27	0.09	0.06	0.27	0.21	0.13	0.22	0.08	0.43	0	0.16	0.06	0.4	0.26
6030469F06Rik	0	0	0	0	0	0.03	0	0	0	0	0	0.1	0	0	0	0	0	0	0	0	0
6030471H07Rik	0	0	0	0	0	0	0	0	0	0	0	0	0.44	0	0	0	0	0	0	0	0
6030498E09Rik	0.06	0	0	0	0	0	0	0	0	0	0	0	0	0	0.04	0	0	0	0	0	0
6230400D17Rik	0.29	0.38	0.63	0.95	0.63	0.46	0.96	0.22	0.81	0.34	0.58	0.73	0.31	0.47	0.84	0.56	0.67	0.47	0.71	0.83	0.66
6330403K07Rik	0.82	0.7	0.95	0.77	0.72	1.09	1.01	0.78	0.94	1.18	1.06	0.71	0.53	0.59	0.31	0.85	0.61	0.74	0.55	1.32	0.91
6330407A03Rik	0.39	0.42	0.81	1.05	0.74	0.95	1.06	0.52	0.28	0.4	0.27	0.63	1.14	1.46	1.56	1.42	0.71	0.35	1.3	0.75	1.17
6330409D20Rik	1.23	0.98	2.9	2.91	1.73	1.22	2.45	1.86	1.17	1.91	1.55	2.53	1.95	2.9	1.52	1.59	1.17	1.15	1.25	3.26	1.78
6330410L21Rik	0.02	0.06	0.03	0	0.04	0	0.05	0	0	0	0.02	0.04	0	0.01	0.08	0	0	0.01	0	0	0
6330415B21Rik	0	0	0	0	0	0	0	0	0	0	0	0	0	0	0	0	0	0	0	0	0
6330415G19Rik	0.11	0.09	0.28	0.15	0.2	1.08	0.22	0.52	0	0.51	0.26	0.51	0.07	0.1	0.53	0.82	0.08	0.31	0.11	0.32	0.66
6330418K02Rik	2.06	2.1	2.35	3.31	2.16	2.46	2.61	1.98	2.53	2.05	1.76	2.19	1.88	3.17	2.48	2.25	1.94	2.3	2.65	2.41	3.11
6330420H09Rik	0	0	0	0	0	0	0	0	0	0	0	0	0	0	0	0	0	0	0	0	0
6330525I24Rik	0.02	0.02	0.01	0.01	0.01	0.02	0	0.02	0.01	0	0.01	0.03	0	0	0.03	0.01	0.01	0	0	0	0
6330537M06Rik	0.39	0.87	1.08	1.1	1.14	1.1	1.26	0.6	0.6	1.05	0.84	0.75	0.75	0.94	0.96	1.99	0.83	0.77	1.12	1.48	1.78
6330549D23Rik	0.14	0.19	0.29	0.45	0.19	0.25	0.25	0.14	0.17	0.25	0.26	0.09	0.43	0.36	0.26	0.26	0.19	0.17	0.28	0.29	0.17
6430411K18Rik	0.07	0.02	0	0.14	0.2	0.16	0.12	0	0	0	0	0.02	0.07	0.1	0	0	0.03	0	0	0	0
6430503K07Rik	0	0	0	0	0	0	0	0	0	0	0	0	0	0	0	0	0	0	0	0	0
6430548M08Rik	9.95	11.67	18.32	21.97	21.74	16.69	21.33	15.67	20.35	19.72	20.59	19.99	18.39	16.78	15.9	18.32	15.22	16.18	18.28	17.04	16.85
6430550D23Rik	0.39	0.24	0.71	0.82	0.74	0.36	0.99	0.23	0.29	0.7	0.42	0.81	0.42	0.73	0.33	0.53	0.34	0.6	0.48	0.68	0.37
6430553K19Rik	0	0	0	0	0.04	0	0	0	0	0	0	0	0	0	0.04	0	0	0	0	0	0
6430562O15Rik	0.11	0.04	0.1	0.06	0.03	0.11	0.03	0.03	0.05	0.03	0.05	0.03	0.03	0.12	0.02	0	0.02	0	0.11	0.03	0.17
6430571L13Rik	0.12	0.11	0.16	0.15	0.19	0.07	0.1	0.05	0.05	0.13	0.09	0.02	0.1	0.08	0.08	0.18	0.12	0.12	0.19	0.07	0.18
6430573P05Rik	0.12	0.06	0.39	0.31	0.17	0.28	0.28	0.17	0.07	0.27	0.4	0.19	0.09	0.32	0.33	0.26	0.28	0.16	0.32	0.19	0.39
6430584L05Rik	0.2	0.31	0.42	0.34	0.23	0.31	0.63	0.26	0.39	0.34	0.51	0.47	0.14	0.32	0.25	0.35	0.19	0.29	0.4	0.51	0.41
6430590A07Rik	1.47	1.19	1.68	2.59	2.23	2.85	1.79	1.71	0.99	1.58	1.33	1.32	1.02	1.73	1.41	1.92	0.57	1.09	1.69	1.88	2.26
6430590A10Rik	0.05	0.12	0.04	0.22	0.07	0.06	0.12	0.1	0.1	0.11	0	0.04	0	0	0.09	0	0	0.09	0	0	0.07
6430628N08Rik	0	0	0	0	0	0	0	0	0	0	0	0	0	0	0	0	0	0	0	0	0
6430710C18Rik	0	0	0	0	0	0	0	0	0.03	0	0	0	0	0	0	0.05	0	0	0	0	0
6530402F18Rik	2.82	3.17	5.39	5.49	5.04	4.05	5.89	4	5.02	4.71	4.73	5.08	5.7	5.31	5.62	6.87	5.63	5.9	6.76	6.51	6.18
6530403H02Rik	0	0	0	0	0.01	0	0	0	0	0	0	0	0	0	0	0	0.01	0	0	0	0
6530409C15Rik	0.62	0.49	2.2	1.03	0.85	1.18	1.38	0.34	0.53	1.33	0.82	0.76	1.06	1.22	1.13	0.84	0.74	0.86	1.78	1.45	1.92
6530411M01Rik	0	0	0	0	0	0	0	0	0	0	0	0	0	0	0	0	0	0	0	0	0
6720432D03Rik	0	0	0	0	0	0	0	0	0	0	0	0	0	0	0	0	0	0	0	0	0
6720468P15Rik	0.02	0	0	0	0	0.03	0	0.04	0	0	0.03	0	0	0	0.1	0	0	0	0	0	0.04
6720473M11Rik	0	0	0	0	0	0	0	0	0	0	0	0	0	0	0	0	0	0.01	0	0	0.02
6720483E21Rik	0	0.12	0	0.14	0.05	0.15	0	0.04	0	0.05	0	0	0.05	0.08	0.08	0.05	0.08	0.04	0	0.14	0.05
6720489N17Rik	0.49	0.39	0.56	0.9	0.82	0.7	0.88	0.37	0.71	0.53	0.37	0.31	0.3	0.51	0.6	0.84	0.8	0.85	0.66	1.01	0.66
6820408C15Rik	4.1	2.57	4.54	3.75	6.67	2.79	6.88	5.6	2.27	2.17	4.36	5.73	3.53	6.26	7.6	6.13	3.87	6.02	4.13	2.82	5.67
6820426E19Rik	0	0	0	0	0	0	0	0	0	0	0	0	0	0	0	0	0	0	0	0	0
6820431F20Rik	19.5	21.26	37.87	43.38	39.4	35.58	43.54	29.07	29.21	32.51	25.85	28.31	35.22	42.58	40.84	42.89	34.79	27.63	41.18	37.6	36.8
7330404K18Rik	0	0	0	0	0	0	0	0	0	0	0	0	0	0	0.2	0	0	0.07	0.22	0	0.08
7420426K07Rik	0	0	0	0	0	0	0	0	0	0	0	0	0	0	0	0	0	0	0	0	0
7420700N18Rik	0	0	0	0	0	0	0	0	0	0	0	0	0	0	0	0	0	0	0	0	0.03
7420701I03Rik	0	0	0.08	0	0	0.06	0	0	0	0.23	0.14	0.08	0	0	0	0	0	0	0	0	0
7530416G11Rik	0	0	0	0	0	0	0	0	0	0	0.12	0	0.05	0	0	0	0	0	0	0	0
7530428D23Rik	0	0	0	0	0	0	0	0	0	0	0	0	0	0	0	0	0	0	0	0	0
7630403G23Rik	0	0	0	0	0	0	0	0	0	0	0	0	0	0	0	0	0	0	0	0	0
8030423F21Rik	0.04	0.06	0.13	0.2	0.18	0.24	0.23	0.12	0.09	0.08	0.03	0.02	0.3	0.27	0.17	0.13	0.11	0.15	0.15	0.08	0.21
8030423J24Rik	0	0	0	0	0	0	0	0	0	0	0	0	0	0	0	0	0	0	0	0	0
8030431J09Rik	0.17	0.22	0.59	0.72	0.57	0.54	0.57	0.29	0.25	0.36	0.25	0.37	0.99	0.87	0.94	0.85	0.6	0.35	0.71	0.66	0.66
8030442B05Rik	0.03	0	0.17	0.05	0	0.12	0	0	0	0	0.05	0	0.11	0.17	0.09	0	0.08	0.04	0.09	0	0
8030443G20Rik	0	0	0	0	0	0	0	0	0	0	0	0	0	0	0	0	0	0	0	0	0
8030451A03Rik	0.07	0.03	0.14	0.05	0.06	0.07	0.17	0.07	0.06	0.02	0.01	0.03	0.11	0.18	0.11	0.07	0.06	0.05	0.1	0.1	0.13
8030451O07Rik	0	0	0	0	0	0	0	0	0	0	0	0	0	0	0	0	0	0	0	0	0
8030453O22Rik	0.33	0.29	0.38	0.67	0.54	0.32	0.92	0.31	0.34	0.54	0.47	0.58	0.34	0.62	0.34	0.43	0.38	0.64	0.51	0.89	0.6
8030455M16Rik	0	0	0	0	0	0	0	0	0	0	0	0	0	0	0	0	0	0	0	0	0
8030462N17Rik	6.62	6.49	12.76	12.02	13.12	8.77	11.58	9.73	9.54	11.84	10.39	10.8	11.98	12.92	10.6	12.25	11.42	13.01	12.82	11.99	10.59
8030474K03Rik	0	0	0	0	0	0	0	0	0	0	0	0	0	0	0	0	0	0	0	0	0
8430415O14Rik	0.57	0.52	0.94	0.79	1.16	0.8	1.29	1.07	0.96	0.43	0.94	0.63	0.16	0.47	0.3	0.56	0.65	0.53	0.6	0.07	0.92
8430419K02Rik	0.07	0.21	0.62	0.72	0.46	0.55	0.44	0.23	0.19	0.19	0.31	0.47	0.21	0.2	0.47	0.32	0.07	0.23	0.2	0.35	0.3
8430422H06Rik	0	0	0	0	0	0	0	0	0	0	0	0	0	0	0	0	0	0	0	0	0
8430423G03Rik	0.06	0	0	0.18	0	0	0	0	0	0	0	0	0.2	0.15	0	0	0	0	0	0	0.09
8430426J06Rik	0.4	0.85	2.44	0.87	1.87	0.93	1	1.24	1.26	1.56	1.89	1.9	0.16	0.55	0.39	0.72	0.55	0.83	0.44	0.97	0.46
8430429K09Rik	1.12	1.64	1.98	1.8	2.22	1.38	2.4	2.19	1.49	1.72	1.55	1.45	1.47	1.68	1.94	2.66	1.78	1.42	2.13	1.79	1.82
8430430B14Rik	0.42	0.1	0.17	0.16	0.48	0.38	0	0.29	0	0	0	0	0	0.26	0.26	0.47	0.39	0.8	0.15	0.16	0
8430431K14Rik	0.51	0.57	1.61	1.1	1.17	1.16	1.22	0.56	0.52	0.75	0.55	0.81	0.64	0.63	0.55	0.61	0.4	0.31	0.86	0.76	1.07
8430432A02Rik	0.18	0.27	0.66	0.6	0.34	0.38	0.35	0.5	0.36	0.37	0.22	0.22	0.36	0.19	0.37	0.49	0.19	0.25	0.22	0.41	0.56
8430436N08Rik	0.03	0	0.05	0.14	0	0.08	0.05	0	0.13	0	0.05	0	0	0	0	0.05	0.04	0.16	0	0.05	0.05
8430437L04Rik	0	0	0	0.06	0	0	0	0	0	0	0	0	0	0	0	0	0	0	0	0	0
9030025P20Rik	8.59	7.54	19.23	17.1	17.01	14.45	18.41	9.4	11.73	15.82	10.39	12.28	12.33	12.37	11.97	15.47	9.96	12.02	13.43	14.17	14.79
9030204H09Rik	0	0	0.2	0	0	0	0	0	0	0	0	0	0	0	0	0	0	0	0	0	0
9030404E10Rik	1.52	1.72	3	3.42	4.14	2.54	2.73	1.86	1.4	2.22	1.18	1.89	3.39	3.49	4.13	3.35	3.39	2.72	2.88	2.42	3.22
9030607J07Rik	0.2	0	0.31	0	0	0	0	0	0	0	0	0	0	0	0	0	0	0.02	0	0	0.3
9030607L20Rik	0.24	0.32	0.79	0.97	0.9	0.69	0.61	0.44	0.39	0.47	0.39	0.37	1.3	1.16	1.26	0.84	0.67	0.42	0.97	0.64	0.92
9030612E09Rik	0.19	0.04	0.05	0.14	0.05	0.15	0.09	0.04	0.06	0	0	0.04	0	0	0.05	0.1	0.02	0.17	0.04	0.07	0.13
9030616G12Rik	0.06	0.06	0.2	0.09	0.09	0	0.19	0.09	0	0	0	0.1	0	0	0	0	0	0.38	0	0.28	0.09
9030619P08Rik	0.04	0	0	0	0	0	0.2	0	0	0.13	0	0	0	0	0	0	0	0	0	0	0
9030622O22Rik	3.37	3.43	8.52	7.77	6.78	6.1	8.32	5.24	4.29	4.57	3.62	4.98	2.85	3.07	3.38	4.59	2.5	3.38	3.92	4.78	4.38
9030624G23Rik	0.02	0.05	0	0.05	0.07	0.01	0.03	0.01	0.02	0.04	0	0.03	0.04	0.06	0.02	0	0.02	0	0.09	0.05	0
9030625G05Rik	0	0	0	0	0	0	0	0	0	0	0.05	0	0	0	0	0	0	0	0	0.05	0
9130001E16Rik	0.08	0.11	0.23	0.14	0.27	0.3	0.21	0.1	0.09	0.21	0.05	0.21	0.06	0.03	0.06	0.16	0.07	0.07	0.15	0.11	0.26
9130002K18Rik	0.19	0.14	0.5	0.44	0.47	0.37	0.5	0.26	0.23	0.27	0.19	0.23	0.29	0.35	0.32	0.34	0.24	0.19	0.39	0.41	0.47
9130008F23Rik	0.5	0.39	0.32	0.6	0.43	0.96	0.82	0.48	0.42	0.85	0.76	0.7	0.48	0.52	0.32	0.65	0.62	0.53	0.64	0.75	0.48
9130015A21Rik	0	0.07	0.12	0	0	0.36	0.06	0.05	0.05	0	0.43	0.12	0.12	0	0.19	0	0	0	0.05	0	0.11
9130015G15Rik	1.47	1.74	2.98	2.74	2.74	2.15	3.06	2.13	1.58	2.09	2.32	2.64	0.72	1.07	0.93	1.76	0.93	1.71	1.29	1.62	2.13
9130015L21Rik	0	0	0	0	0	0	0	0	0	0	0	0	0	0	0	0	0	0	0	0	0
9130019O22Rik	2.1	2.12	3.81	3.12	3.3	2.73	3.71	2.18	2.5	2.95	3.14	2.65	2.55	2.81	2.28	3.43	2.8	2.62	2.83	3.08	2.66
9130019P16Rik	0.01	0.03	0.18	0.13	0.09	0.11	0.09	0.07	0.02	0.03	0.14	0.04	0.07	0.09	0.1	0.03	0.04	0.06	0.07	0.17	0.13
9130023H24Rik	2.45	2.25	4	4.56	4.61	3.42	4.33	2.97	3.47	3.42	3.17	3.48	4.52	4.24	4.08	4.85	3.89	3.65	4.66	3.89	3.54
9130024F11Rik	0.06	0.06	0.08	0.1	0.12	0.06	0.07	0.02	0.2	0	0.05	0.07	0	0.07	0.09	0.13	0.09	0.05	0.07	0.13	0
9130204K15Rik	0	0.1	0.38	0.18	0.18	0.21	0.12	0.11	0.18	0.03	0.03	0.13	0	0.05	0.02	0.14	0.14	0.16	0.16	0.21	0.12
9130209A04Rik	0	0	0	0	0	0	0	0	0	0	0	0	0	0	0	0	0	0	0	0	0
9130213A22Rik	0.18	0.35	0.3	0.41	0.38	0.51	0.33	0.2	0.3	0.25	0.69	0.33	0.79	0.65	0.31	0.19	0.33	0.47	0.42	0.58	0.51
9130214F15Rik	0.03	0.03	0.05	0.06	0.04	0	0.02	0.02	0	0.13	0	0.05	0	0.02	0	0	0	0.02	0.02	0.02	0
9130221F21Rik	0	0	0	0	0	0	0	0	0	0	0	0	0	0	0	0	0	0	0	0	0
9130221H12Rik	3.43	4.19	7.29	7.38	7.14	4.93	5.77	6.47	6.93	6.97	5.34	8.35	4.26	6.08	5.59	5.19	4.21	5.99	5.47	6.75	6.04
9130227L01Rik	0	0	0	0	0	0	0	0	0	0	0	0	0	0	0	0	0	0	0	0	0
9130230L23Rik	0.11	0.09	0.26	0.34	0.49	0.41	0.4	0.51	0.12	0.35	0.38	0.37	0.11	0.28	0.32	0.27	0.37	0.31	0.35	0.32	0.78
9130401M01Rik	4.58	5.33	5.4	6.79	7.96	5.81	5.68	4.76	6.1	5.48	6.58	5.31	8.94	8.78	9.56	8.81	7.97	8.7	8.11	7.46	6.98
9130409I23Rik	0	0	0	0	0	0	0	0	0.02	0	0	0	0	0	0	0	0	0	0	0	0
9130410C08Rik	0	0	0	0	0	0	0	0	0	0	0	0	0	0	0	0	0.02	0	0	0	0
9230009I02Rik	0	0	0	0	0	0	0	0	0	0	0	0	0	0	0	0	0	0	0	0	0
9230019H11Rik	0	0	0	0	0	0	0	0	0	0	0	0	0	0	0	0	0	0	0	0	0
9230020A06Rik	0	0	0	0	0	0.04	0	0	0	0	0	0	0	0	0	0	0	0	0	0	0
9230102K24Rik	0	0	0	0	0	0	0	0	0	0	0	0	0	0	0	0	0	0	0	0	0
9230102O04Rik	0	0	0	0	0	0	0	0	0.07	0	0	0	0.17	0	0	0	0	0	0	0	0
9230104M06Rik	0	0	0	0	0	0	0.1	0	0	0	0	0.12	0	0	0.09	0.22	0.18	0	0	0.1	0
9230105E05Rik	0	0.04	0	0.02	0	0	0	0.02	0	0	0	0	0	0	0.04	0	0	0	0	0	0
9230110K08Rik	0.26	0.45	0.69	0.75	0.72	0.57	0.71	0.3	0.46	0.88	0.44	0.56	0.13	0.26	0.33	0.35	0.52	0.59	0.44	0.61	0.2
9230112D13Rik	0	0	0	0	0	0	0.08	0	0	0	0	0.08	0	0	0	0	0	0	0	0	0
9230112J17Rik	0.41	0.31	0.3	0.24	0.37	0.19	0.33	0.33	0.31	0.53	0.22	0.42	0.19	0.2	0.28	0.13	0.17	0.12	0.15	0.06	0.16
9230114K14Rik	0.94	0.76	1.44	1.47	1.4	1.09	1.37	1.36	1.18	0.96	1.29	1.21	1.1	1.26	1.08	1.69	1.09	1.14	1.38	1.39	1.7
9230116L04Rik	0.26	0.16	0.71	0.35	0.19	0.23	0.21	0.25	0.04	0.32	0.29	0.37	0.14	0.2	0.31	0.31	0.18	0.18	0.15	0.36	0.48
9230116N13Rik	0.26	0.19	0.4	0.28	0.19	0.18	0.24	0.15	0.21	0.25	0.13	0.25	0.22	0.19	0.31	0.31	0.23	0.49	0.15	0.33	0.2
9230117E06Rik	3.6	2.45	4.64	7.49	4.43	4.31	7	3.95	6.63	5.38	8.15	6.29	0.99	1.79	0.32	3.67	2.45	2.15	2.77	4.54	3.47
9330020H09Rik	0	0.05	0	0	0.07	0	0.23	0	0	0.12	0.31	0.06	0	0.11	0.11	0.1	0.16	0	0.06	0.19	0.06
9330102E08Rik	0.24	0.19	0.34	0.4	0.51	0.28	0.38	0.18	0.26	0.33	0.32	0.22	0.53	0.58	0.35	0.45	0.41	0.36	0.29	0.48	0.3
9330104G04Rik	0.59	0.7	1.52	1.05	1.28	1.05	1.02	0.98	0.75	1.03	0.92	0.63	1.13	0.92	1.16	0.99	1	1.08	1.32	1.14	1.12
9330111N05Rik	0	0	0	0.04	0	0	0.04	0	0.03	0	0	0	0	0	0	0.03	0	0	0	0	0
9330117O12Rik	0.04	0.02	0.12	0.03	0.13	0.06	0.2	0.1	0.05	0.16	0.15	0.09	0.03	0	0	0.21	0	0.07	0.07	0.08	0.08
9330133O14Rik	1.28	1.48	2.25	2.7	2.94	2.21	1.98	1.86	1.8	2.03	2.33	2.29	2.25	2.11	2.28	2.61	2.28	1.87	1.76	2.28	2.12
9330136K24Rik	0.19	0.13	0.1	0.38	0.21	0.29	0.34	0.02	0.05	0.13	0.14	0.15	0.1	0.11	0.16	0.21	0.11	0.09	0.25	0.25	0.19
9330151L19Rik	0.86	0.69	1.82	1.37	1.33	1.44	1.75	0.75	0.6	1.24	0.9	1.01	0.47	1.08	0.87	1.38	0.91	0.99	1.11	1.29	1.26
9330154J02Rik	0.05	0.01	0.06	0.03	0.05	0.03	0.04	0.05	0.02	0.08	0.01	0.01	0.07	0.01	0.01	0.03	0.02	0.17	0.01	0.11	0.03
9330158H04Rik	0.41	0.4	0.38	0.38	0.32	0.24	0.49	0.37	0.27	0.14	0.28	0.53	0.13	0.59	0.56	0.33	0.17	0.35	0.47	0.05	0.16
9330159F19Rik	0.28	0.38	0.58	0.41	0.99	0.41	0.89	0.62	0.89	0.71	0.71	0.66	0.38	0.3	0.44	0.44	0.36	0.38	0.49	0.52	0.47
9330159H11Rik	0.04	0.03	0.09	0.03	0.03	0.04	0.09	0.05	0.04	0.04	0.02	0.04	0.05	0.04	0.02	0.03	0.02	0.03	0.03	0.04	0.03
9330159M07Rik	0.64	0.82	1.18	1.52	1.4	1.25	0.95	0.73	0.56	0.65	0.66	0.85	1.51	1.18	1.14	1.09	0.97	1.05	0.94	0.92	1.6
9330162012Rik	0.44	0.55	0.71	0.68	0.73	0.6	0.57	0.51	0.16	0.5	0.52	0.35	0.43	0.44	0.4	0.31	0.38	0.69	0.4	0.35	0.53
9330162B11Rik	0.01	0.03	0.02	0.02	0	0	0	0.04	0	0	0	0	0	0.04	0.02	0.02	0.04	0	0	0.02	0.02
9330175E14Rik	0.21	0.15	0.25	0.96	1.17	0.44	0.58	0.12	0.12	0.36	0.15	0.14	1.81	1.2	1.74	1.55	1	0.69	1.41	0.89	0.95
9330175M20Rik	0.04	0	0	0.04	0.04	0.03	0.02	0.03	0	0	0.05	0	0	0.02	0.02	0	0	0.06	0.02	0.02	0
9330178D15Rik	0	0	0	0	0	0	0	0	0	0	0	0	0	0	0	0	0	0	0	0	0
9330179D12Rik	0.41	0.49	0.55	0.62	0.57	0.62	0.64	0.31	0.38	0.05	0.36	0.72	0.44	0.89	0.64	0.75	0.54	0.45	0.76	0.4	0.95
9330182O14Rik	0.02	0	0	0	0.02	0	0	0	0	0	0	0	0	0	0	0.02	0	0	0.02	0	0
9330188P03Rik	0.42	0.83	1.1	0.72	0.92	0.81	1.07	0.4	0.65	0.58	0.67	1	0.42	0.52	0.24	1.18	0.71	1.07	0.9	1.77	0.95
9330198I05Rik	0.02	0.03	0.08	0	0.05	0	0.03	0.11	0.04	0	0.09	0.15	0.05	0.06	0	0	0.02	0	0.07	0.05	0.14
9330198N18Rik	0.02	0.01	0.05	0.02	0.05	0.02	0.04	0	0	0.05	0	0.1	0.07	0	0	0.05	0.03	0.04	0	0	0.02
9330199G10Rik	0	0	0	0	0	0	0	0	0	0	0	0	0	0	0	0	0	0	0	0	0
9430014N10Rik	0	0	0	0	0	0	0	0	0	0	0	0	0	0	0	0	0	0	0	0	0
9430015G10Rik	1.65	1.86	3.38	3.64	3.5	2.87	4.02	2.64	2.63	3.6	3.41	4.12	2.74	2.85	3.56	5.02	3.05	5.15	4.48	4.84	4.92
9430018G01Rik	0.1	0.05	0.15	0.09	0.13	0.15	0.05	0.06	0.1	0.12	0.05	0.01	0.16	0.08	0.07	0.15	0.05	0.08	0.09	0.09	0.04
9430019J16Rik	0	0	0	0	0	0	0	0	0	0.06	0	0	0	0	0	0	0	0	0	0	0
9430021M05Rik	0	0	0.02	0	0	0	0.02	0.02	0	0	0.06	0	0	0	0.02	0	0.02	0.04	0.06	0	0
9430024E24Rik	0	0	0	0.02	0	0	0.04	0	0	0	0	0	0	0	0	0	0	0	0.02	0	0.06
9430037G07Rik	0.35	0.43	0.5	0.78	0.77	0.81	0.36	0.51	0.2	0.36	0.27	0.56	0.38	0.72	0.77	0.7	0.42	0.64	0.58	0.71	0.68
9430038I01Rik	3.85	4.03	4.11	7.01	3.42	4.34	6	4.27	4.13	4.69	3.82	5.16	7.46	6.63	4.93	6.05	6.01	5.05	5.91	5.13	5.13
9430041J12Rik	0	0	0.05	0.06	0.06	0	0.02	0	0	0.02	0	0.07	0	0	0.02	0.04	0.02	0.02	0	0.02	0
9430053O09Rik	0.33	0.32	0.72	0.57	0.45	0.47	0.61	0.36	0.29	0.38	0.29	0.3	0.15	0.22	0.16	0.35	0.24	0.25	0.31	0.48	0.45
9430060I03Rik	0.19	0.2	0.04	0.3	0.27	0.34	0.67	0.26	0.13	0.14	0.33	0.24	0.14	0.49	0.37	0.28	0.26	0.35	0.25	0.33	0.31
9430062P05Rik	0.06	0.03	0.03	0.13	0.05	0.01	0.07	0.03	0	0.03	0.03	0.04	0.02	0.07	0	0.03	0.01	0.03	0.01	0.06	0.09
9430065F17Rik	0	0	0	0.05	0.05	0	0	0	0	0.05	0	0	0	0	0.04	0.05	0.04	0	0	0.1	0
9430069I07Rik	0	0	0.12	0.11	0	0	0	0	0	0.22	0.2	0.12	0	0.44	0	0.42	0.35	0.27	0.2	0.55	0
9430078G10Rik	0.04	0.09	0.12	0.15	0.17	0.15	0.13	0.03	0.06	0.08	0.04	0.15	0.09	0.1	0.1	0.1	0.11	0.1	0.09	0.06	0.1
9430078K24Rik	0.67	0.37	0.72	1.34	0.92	0.84	0.97	0.99	0.67	0.48	0.57	0.37	1.49	1.23	1.25	1.46	0.82	0.97	0.69	0.72	0.69
9430083A17Rik	0.32	0.27	0.29	0.23	0.32	0.41	0.36	0.21	0.28	0.56	0.37	0.42	0.28	0.31	0.17	0.52	0.36	0.42	0.39	0.16	0.33
9430083M05Rik	0	0	0.08	0.08	0	0.06	0.16	0	0.07	0	0	0	0.16	0	0.06	0.07	0.06	0	0.07	0	0
9430085M18Rik	0	0	0.07	0.08	0	0.03	0	0.11	0	0	0	0	0	0	0.04	0	0.02	0	0	0	0
9430091E24Rik	0.31	0.28	1.17	1.04	1.02	0.8	0.83	0.54	0.57	0.77	0.69	0.57	0.46	0.57	0.62	0.69	0.39	0.64	0.45	0.53	0.82
9430097D07Rik	0.02	0.02	0.18	0.17	0	0.11	0.2	0.08	0.08	0.08	0.1	0.15	0.06	0.09	0.05	0.22	0.07	0.18	0.1	0.09	0.03
9530002B09Rik	0	0	0	0	0	0	0	0	0	0	0	0	0	0	0	0	0	0	0	0	0
9530003J23Rik	0.14	0.08	0.37	0.17	0.21	0.17	0.22	0.23	0.15	0.08	0.23	0.09	0.05	0.1	0	0	0.1	0.14	0.04	0.13	0.12
9530014B07Rik	0	0	0	0	0	0	0	0	0	0	0	0	0	0	0	0	0	0	0	0	0
9530018F02Rik	0.08	0.09	0.38	0.19	0.26	0.24	0.2	0.08	0.05	0.19	0.2	0.12	0.08	0.16	0.17	0.22	0.09	0.06	0.16	0.24	0.28
9530020I12Rik	0.04	0.07	0.08	0	0.12	0	0	0	0.09	0	0.04	0.07	0.12	0	0	0	0	0	0	0	0.06
9530026F06Rik	0	0	0	0	0	0	0	0	0	0	0	0	0	0	0	0	0	0	0	0	0.06
9530026P05Rik	3.22	4.66	7.42	6.47	6.27	4.92	6.63	4.11	6	8.03	5.74	7.67	2.19	2.5	1.74	4.11	1.87	2.63	1.93	3.64	3.99
9530027J09Rik	0.1	0.1	0.36	0.3	0.25	0.24	0.84	0	0.16	0.18	0.45	0.27	0.2	0.28	0.32	0.14	0.3	0.15	0.2	0.51	0.29
9530034E10Rik	0.17	0	0.27	0.38	0.13	0.2	0.13	0.7	0.23	0	0.12	0	0.27	0.1	0.52	0.12	0.1	0	0.35	0.13	0.13
9530036M11Rik	0.07	0.1	0.25	0.24	0.22	0.23	0.2	0.13	0.11	0.16	0.16	0.21	0.22	0.19	0.23	0.27	0.1	0.12	0.17	0.24	0.38
9530036O11Rik	0.25	0.21	0.4	0.28	0.34	0.23	0.2	0.23	0.2	0.08	0.19	0.3	0.14	0.16	0.07	0.17	0.16	0.11	0.17	0.25	0.33
9530047P18Rik	0	0	0	0	0	0	0	0	0	0	0	0	0	0	0	0	0	0	0	0	0
9530051G07Rik	0.12	0.14	0.16	0.15	0.14	0.12	0.22	0.14	0.08	0.16	0.16	0.15	0.14	0.09	0.07	0.14	0.1	0.11	0.23	0.19	0.09
9530052C20Rik	0.08	0.08	0.25	0.14	0.23	0.22	0.14	0.13	0.07	0.12	0.04	0.08	0.11	0.13	0.06	0.19	0.05	0.17	0.2	0.19	0.09
9530052E02Rik	0	0	0.06	0.06	0	0.05	0	0	0	0	0.05	0.06	0.25	0.09	0.05	0.05	0.05	0	0.11	0	0
9530053A07Rik	0.12	0.16	0.13	0.1	0.17	0.12	0.22	0.23	0.13	0.16	0.13	0.14	0.08	0.14	0.09	0.08	0.06	0.19	0.09	0.07	0.17
9530057J20Rik	0.03	0	0.06	0.07	0.06	0.09	0	0	0	0.02	0.04	0	0	0.09	0.06	0.05	0.06	0.04	0.03	0.03	0.02
9530059O14Rik	0	0.02	0	0	0.02	0	0.01	0	0	0	0	0.01	0	0.02	0.03	0	0.01	0	0	0	0
9530062K07Rik	0.09	0.19	0.23	0.07	0.21	0.34	0.3	0.33	0.13	0.21	0.13	0.31	0	0.35	0.47	0.28	0.06	0.06	0	0.36	0.42
9530068E07Rik	58.82	62.08	79.18	93.69	84.95	73.9	86.96	74.97	87.88	84.22	83.99	92.47	96.81	87.04	84.33	91.27	92.73	86.62	88.06	92.64	92.88
9530077C05Rik	0.52	0.79	1.19	1.16	1.04	0.98	1.12	0.96	0.86	0.68	0.96	1.4	1.14	1.01	0.89	1.14	0.73	1.19	0.75	1.08	1.43
9530080O11Rik	0.06	0.1	0.22	0.09	0.15	0.03	0.05	0.16	0.14	0.22	0.16	0.08	0.09	0.07	0	0.04	0	0.07	0	0.17	0
9530082P21Rik	3.5	4.42	6.77	10.77	8.85	7.63	6.13	4.96	5.57	5.5	6.33	5.45	17.55	13.95	14.16	9.92	11.02	6.02	12.13	6.59	6.94
9530091C08Rik	0.41	0.41	1.21	0.89	0.76	0.98	0.8	0.55	0.53	0.72	0.52	0.9	0.4	0.39	0.31	0.56	0.26	0.31	0.51	0.64	0.88
9630001P10Rik	0	0	0	0	0	0	0.02	0	0	0	0	0	0	0	0	0	0	0	0	0	0
9630002D21Rik	0.01	0.01	0.09	0.04	0.04	0.1	0.04	0.04	0	0	0	0	0.04	0.05	0	0.04	0.05	0.02	0	0.06	0.06
9630009A06Rik	0.07	0.06	0.21	0.26	0.19	0.16	0.24	0.11	0.12	0.14	0.09	0.12	0.07	0.08	0.06	0.1	0.09	0.07	0.13	0.2	0.19
9630013A20Rik	0.02	0.02	0.05	0.17	0.12	0.11	0.08	0.07	0.04	0.1	0.07	0.08	0.03	0.12	0.04	0.02	0.04	0.1	0.04	0.17	0.09
9630013D21Rik	0.5	0.62	0.51	0.46	0.64	0.76	0.28	0.48	0.47	1.2	0.15	0.23	0.29	0.31	0.43	1.32	0.48	0.94	0.43	0.42	0.58
9630013K17Rik	0.1	0.13	0.16	0.29	0.2	0.19	0.1	0	0.17	0.1	0	0.05	0.53	0.28	0.16	0.1	0.2	0.24	0.27	0.15	0.05
9630015K15Rik	0	0.06	0.1	0	0.1	0	0	0.09	0	0	0.09	0.11	0	0	0	0	0	0	0.27	0	0.09
9630025h16rik	0	0.23	1.27	0.47	0.24	0.19	0.74	0.11	0.21	0.35	0.22	0.77	0	0.86	0.19	0.23	0.29	0.19	0.44	0.24	0.12
9630028B13Rik	0.03	0.03	0.1	0.07	0.04	0.08	0.03	0.1	0.05	0.01	0	0.06	0.07	0.07	0.08	0.07	0.04	0.05	0	0.08	0.08
9630028H03Rik	0	0	0	0	0	0	0	0	0	0	0	0	0	0	0	0	0	0	0	0	0
9630028I04Rik	1.89	2.64	2.51	2.13	2.73	2.05	3.24	3.17	2.45	1.9	3.05	4.34	0.61	0.73	0.64	2.21	1.25	1.86	1.7	1.93	2.41
9830107B12Rik	0	0	0.13	0.05	0	0.04	0.1	0.03	0	0.12	0.06	0.06	0.18	0.21	0.16	0.23	0.1	0.03	0.22	0.02	0.13
9830132P13Rik	0	0	0	0	0	0	0	0	0	0	0	0	0	0.01	0	0	0	0.01	0	0	0
9830166K06Rik	0.01	0	0	0.02	0.03	0.01	0	0	0	0	0	0	0	0	0	0.07	0	0.01	0	0	0.02
9930012K11Rik	1.87	2.44	3.28	4.2	3.81	3.02	4.2	2.78	2.73	2.91	2.65	2.71	2.05	2.78	2.04	3.41	3.13	2.55	2.91	3.08	3.58
9930014A18Rik	2.52	3.76	4.34	5.01	5.56	3.85	3.08	3.28	2.62	2.96	2.91	3.28	2.91	3.02	2.69	3.41	2.95	3.01	2.52	2.68	2.66
9930021J03Rik	5	4.5	9.54	10.06	9.94	7.39	11.79	8.45	8.76	8.71	8.13	8.03	8.03	8.35	8.08	9.88	8.37	8.13	10.18	10.01	9.05
9930038B18Rik	0	0.06	0.21	0	0	0	0	0	0	0	0.18	0	0.11	0	0.08	0	0	0	0.09	0	0
9930104L06Rik	2.57	2.53	3.55	3.32	3.64	2.77	3.28	2.69	3.7	3.28	3.71	3.48	3.91	3.19	3.11	3.63	3.88	3.74	2.75	3.6	3.71
9930111H07Rik	0	0	0	0	0	0	0	0	0	0	0	0	0	0	0	0	0	0	0	0	0
9930111J21Rik1	12.09	14.72	20.98	45.26	41.61	29.8	33.45	23.76	22.63	23.15	19.26	17.29	66.59	48.92	57.94	51.52	60.34	30.29	59.72	36.46	38.47
9930111J21Rik2	0.9	1.02	1.05	3.23	1.62	2.72	0.78	1.26	1.65	1.79	0.79	1.14	6.03	5.2	4.99	5.35	5.12	1.6	4.97	3.6	2.25
A030001D20Rik	1.52	1.46	3.78	2.68	2.29	1.96	2.27	2.19	1.16	1.68	1.36	2.36	2.12	2.19	2.11	1.61	1.55	1.56	2.01	1.86	2.92
A030010E16Rik	0.6	0.54	1.22	1.22	1.35	1.26	1.18	0.65	1.07	0.93	0.86	0.88	0.87	0.82	0.68	1.33	0.96	1.17	0.72	1.63	1.18
A130010J15Rik	0.66	0.87	1.01	1.58	1.04	1.05	1.19	0.89	0.98	0.98	0.93	1.12	1.21	1.31	1.21	1.61	1.04	0.98	1.29	1.53	1.31
A130030D18Rik	0	0	0	0	0	0	0	0	0	0	0	0	0	0	0	0	0	0	0	0	0
A130051J06Rik	1.98	1.94	6.25	4.69	4.69	3.93	5.13	3.69	3.24	3.21	2.97	4.85	4.48	3.99	4.44	3.13	3.55	2.46	3.75	4.65	5.44
A130077B15Rik	0.06	0.01	0.06	0.09	0.06	0	0.14	0.05	0.05	0.04	0.05	0.08	0.28	0.4	0.36	0.38	0.2	0.43	0.17	0.38	0.29
A1bg	0	0	0.06	0	0.03	0	0	0	0	0	0	0	0	0	0	0	0	0	0	0	0
A1cf	0	0	0.03	0.01	0	0.01	0.01	0.02	0	0.01	0.03	0	0	0	0	0	0.01	0	0.01	0	0
A230001M10Rik	0	0	0	0	0	0.02	0	0	0	0	0	0	0	0	0	0	0	0	0	0	0
A230004M16Rik	0	0	0	0	0	0	0	0	0	0	0	0	0	0	0	0	0	0	0	0	0
A230006K03Rik	0	0	0	0	0	0	0	0	0	0	0	0	0.01	0	0	0	0	0	0	0	0
A230009B12Rik	0.14	0.1	0.11	0.65	0.18	0.35	0.46	0.16	0.25	0.34	0.16	0.37	0.24	0.13	0.1	0.09	0.09	0.12	0.23	0.26	0.33
A230020J21Rik	0	0	0.14	0	0	0	0	0	0	0	0	0	0	0	0	0	0	0	0	0	0.04
A230028O05Rik	0.01	0	0.04	0	0.14	0.01	0.04	0	0	0.02	0	0	0.13	0.18	0.11	0.2	0.08	0.07	0.17	0.02	0.1
A230045G11Rik	0.75	0.63	1.25	1.25	1.09	1.23	1.35	0.91	0.81	0.95	0.7	1.12	0.85	1.31	0.96	1.15	0.78	0.78	1.1	1.14	1.27
A230051N06Rik	0	0	0	0.08	0	0	0	0	0	0	0	0	0	0	0	0	0	0	0	0	0
A230054N11Rik	0	0	0	0	0.02	0.01	0	0	0	0	0	0	0	0	0	0.01	0	0	0	0	0
A230056J06Rik	0.03	0.05	0	0.06	0.08	0.04	0.06	0.06	0.04	0.04	0.01	0.08	0.02	0.05	0.01	0.04	0.04	0.05	0	0	0.04
A230056P14Rik	0.4	0.38	0.86	1.25	0.82	0.52	1.74	0.83	1.17	0.88	0.77	0.94	0.67	0.94	0.77	0.54	0.72	1.06	0.94	1.15	0.99
A230057D06Rik	0.66	0.66	1.13	0.84	0.83	1	0.56	0.74	0.95	1.02	0.31	0.55	0.26	0.28	0.26	0.57	0.41	0.4	0.52	0.32	0.45
A230070E04Rik	0	0	0	0	0	0	0	0.05	0	0	0	0.06	0	0	0	0	0	0	0	0	0
A230072C01Rik	1.06	0.93	1.91	1.38	1.45	2.11	2.1	1	0.91	0.73	1.27	1.44	0.61	1.11	1.17	1.63	1	1	1.2	1.4	1.32
A230072E10Rik	0.03	0.05	0.31	0.19	0.13	0.12	0.13	0.11	0.17	0.14	0.09	0.09	0.16	0.09	0.1	0.13	0.08	0.04	0.19	0.12	0.13
A230072I06Rik	0	0	0.04	0	0	0	0	0	0	0	0.01	0	0	0.01	0	0	0	0	0	0	0
A230077H06Rik	0	0	0	0	0	0	0	0	0	0	0	0	0	0	0	0	0	0	0	0	0
A230083G16Rik	0.96	0.89	2.56	1.28	1.29	1.79	1.69	0.9	0.86	1.13	1.05	1.81	1.16	0.7	0.63	0.73	0.66	0.97	0.85	0.93	1.42
A230087F16Rik	0.09	0.1	0.32	0.26	0.22	0.23	0.33	0.15	0.2	0.22	0.22	0.18	0.17	0.16	0.17	0.15	0.08	0.09	0.22	0.22	0.32
A230098N10Rik	0.01	0.01	0.05	0.05	0.04	0.03	0	0	0.1	0.01	0.03	0.05	0	0	0.05	0.04	0.02	0.02	0.02	0.03	0.02
A230103J11Rik	0.75	0.41	1.42	0.79	0.93	0.68	0.94	0.48	0.69	0.77	0.75	0.52	0.68	0.44	0.57	0.85	0.46	0.51	0.39	0.51	0.92
A230103O09Rik	0	0	0	0	0	0	0	0	0	0	0	0	0	0.11	0	0	0	0	0	0	0
A230107N01Rik	0.08	0.03	0.04	0.12	0.21	0.15	0.19	0.1	0.02	0.16	0.06	0.13	0.02	0.03	0.12	0.18	0.03	0.15	0.08	0.25	0.22
A230108P19Rik	0	0	0.02	0.02	0.04	0.02	0.04	0	0	0	0	0	0	0.02	0.02	0.02	0.03	0	0	0.02	0.06
A26c2	0	0	0	0	0	0	0	0	0	0	0	0	0	0	0	0	0	0	0	0	0
A26c3	0.02	0	0.03	0	0.05	0	0	0.02	0	0	0	0	0	0	0	0.03	0	0.02	0	0	0
A2m	0.05	0.02	0.06	0.01	0.07	0.01	0.02	0.06	0.02	0.03	0.03	0	0.12	0.06	0.03	0.1	0.2	0.17	0.21	0.17	0.17
A2ml1	1.45	1.55	2.64	0.44	2.07	0.68	1.76	1.19	0.48	0.66	0.81	2.11	0.69	2.36	2.01	1.43	0.77	1.75	1.33	0.31	2.03
A330001L22Rik	0.43	0.48	0.99	1.11	0.85	0.94	0.98	0.62	0.57	0.71	0.76	0.84	0.54	0.59	0.64	0.9	0.29	0.48	0.66	0.76	0.77
A330008L17Rik	0	0	0.06	0	0	0	0	0.02	0	0	0	0	0	0	0	0	0	0	0	0	0
A330009N23Rik	3.95	5.08	9.71	7.02	7.87	7.66	7.73	6.87	8.63	7.85	8.58	7.59	6.14	6.02	5.56	6.71	6.02	6.56	8.25	7.35	6.93
A330015K06Rik	0	0	0	0.02	0.04	0	0.05	0	0	0.02	0	0	0	0.02	0.11	0	0.02	0.02	0.02	0.04	0.02
A330023F24Rik	1	1.24	2.9	2.69	2.13	2.42	2.37	1.47	1.32	1.94	1.4	1.95	1.42	1.63	1.56	1.87	0.86	0.75	1.41	1.66	1.79
A330032B11Rik	0.03	0.12	0.36	0.33	0.43	0.28	0.21	0.21	0.11	0.23	0.07	0.03	0.08	0.25	0.26	0.1	0.12	0.1	0.07	0.18	0.15
A330032P22Rik	0	0.06	0	0	0	0	0	0	0	0	0.09	0	0	0	0	0	0	0	0.09	0	0
A330033J07Rik	0.02	0.03	0.07	0	0.03	0.01	0	0.02	0.01	0.02	0.06	0.07	0.04	0	0.06	0	0	0	0	0.05	0.02
A330035P11Rik	0.41	0.3	0.48	0.48	0.3	0.64	0.46	0.33	0.19	0.34	0.32	0.47	0.55	0.56	0.37	0.61	0.42	0.26	0.55	0.61	0.58
A330040F15Rik	0.5	0.41	0.46	0.56	0.38	0.41	0.25	0.31	0.38	0.57	0.52	0.41	0.25	0.19	0.24	0.51	0.04	0.19	0.26	0.29	0.51
A330041J22Rik	0.05	0.05	0	0.18	0.16	0.17	0.08	0	0.02	0.05	0.02	0	0.06	0.04	0.02	0	0.06	0.02	0.12	0	0.03
A330048O09Rik	0	0	0.1	0.09	0	0	0	0	0	0	0	0	0	0	0	0	0	0	0	0	0
A330049N07Rik	0.02	0	0.03	0.02	0.07	0.04	0.05	0.02	0.02	0.02	0	0.03	0.1	0	0.08	0.07	0.04	0	0.09	0.02	0.05
A330069E16Rik	0.12	0.04	0	0.12	0.12	0.39	0.13	0.34	0.33	0.18	0.11	0.13	0.2	0.15	0.25	0.24	0.05	0.1	0.45	0.31	0.18
A330069K06Rik	0.02	0	0.03	0	0	0.04	0.01	0.07	0.06	0.11	0	0	0.04	0.03	0.01	0	0.03	0.08	0.06	0.04	0
A330070K13Rik	0	0	0	0	0	0	0	0	0	0	0	0	0	0	0	0	0	0	0	0	0
A330074K22Rik	0.73	0.95	0.86	1.79	1.39	0.93	1.11	0.73	1.06	0.77	0.99	1.04	1.01	1.31	0.94	2.26	1.48	1.44	1.78	1.83	2.14
A330076C08Rik	0	0	0	0	0	0	0	0	0	0	0	0	0	0	0	0	0	0	0	0	0
A330076H08Rik	0.21	0.29	0.5	0.64	0.41	0.45	0.68	0.31	0.14	0.39	0.12	0.31	0.03	0.23	0.26	0.15	0.48	0.15	0.14	0.47	0.23
A330093E20Rik	0	0	0.05	0	0	0	0.03	0	0	0	0.02	0	0	0.03	0	0.02	0	0	0	0	0.04
A330094K24Rik	0.06	0	0.05	0	0.04	0	0	0	0	0.08	0.04	0	0	0.1	0	0.04	0	0	0.08	0	0
A330102I10Rik	0.05	0	0.2	0.16	0.35	0.15	0.1	0	0.06	0	0	0	0	0.38	0.15	0	0.15	0	0.09	0.08	0
A3galt2	0.04	0.08	0.26	0.08	0.11	0.15	0.12	0.05	0.05	0.19	0.05	0.15	0.16	0.14	0.18	0.2	0.14	0.05	0.27	0.17	0.09
A430005L14Rik	6.94	6.89	10.54	10.86	12.56	9.79	11.66	10	12.01	12.25	10.93	13.03	13.37	11.43	12.29	14.21	13.67	16.7	13.6	14.31	14.1
A430010J10Rik	0.05	0	0.01	0.01	0.03	0.01	0.02	0	0	0	0	0.02	0	0	0.03	0.03	0	0.01	0	0.03	0
A430018G15Rik	1.62	1.88	1.74	1.74	1.77	2.16	2.01	2.41	2.04	2.99	3.14	2.67	0.77	0.94	0.4	1.32	1.08	1.08	1.31	2.22	1.33
A430027H14Rik	0.8	0.45	0.69	0.76	0.79	0.31	0.68	0.31	0.48	0.83	0.95	1.27	0.39	0.58	0.16	0.47	0.52	0.26	0.12	0.48	0.72
A430033K04Rik	2.19	2.32	3.08	3.7	4.04	3.07	4.39	2.93	3.19	2.7	3.85	3.6	2.57	3.03	3.29	4.09	3.1	2.77	3.57	3.69	3.54
A430035B10Rik	0.35	0.4	0.52	0.85	0.73	0.72	0.5	0.54	0.36	0.4	0.49	0.38	0.19	0.25	0.32	0.56	0.35	0.33	0.35	0.33	0.27
A430046D13Rik	0.78	0.95	1.47	1.69	1.92	1.02	2.27	1.27	1.07	1.2	1.55	1.81	0.67	1.44	1.31	1.49	1.26	1.56	1.56	1.42	1.61
A430048G15Rik	0	0	0	0	0	0	0	0	0	0	0	0	0	0	0	0	0	0	0	0	0
A430057M04Rik	0.03	0.07	0.13	0.1	0.06	0.08	0.06	0.02	0.06	0.07	0.03	0.09	0.04	0.06	0.08	0.13	0.03	0.07	0.08	0.13	0.1
A430060F13Rik	0	0	0	0	0	0	0	0	0	0	0	0	0	0	0	0	0	0	0	0	0.04
A430078I02Rik	0.04	0.24	0.25	0.21	0.29	0.28	0.09	0.13	0.07	0.17	0.21	0.21	0.06	0.13	0.08	0.26	0.09	0.08	0.16	0.12	0.15
A430085M09Rik	0	0	0	0	0	0	0	0	0	0	0	0	0	0	0.02	0	0	0	0	0	0
A430088P11Rik	0.05	0.09	0.3	0.23	0.29	0.21	0.23	0.15	0.09	0.14	0.1	0.15	0.18	0.4	0.35	0.34	0.26	0.24	0.17	0.55	0.33
A430090L17Rik	0.2	0.15	0.91	0.54	0.33	0.41	0.4	0.18	0.21	0.3	0.23	0.16	0.23	0.36	0.27	0.37	0.13	0.15	0.24	0.41	0.26
A430093F15Rik	0.09	0.05	0.07	0.11	0.07	0	0	0	0.08	0.16	0.02	0.15	0.05	0.21	0.04	0.22	0.2	0.39	0.3	0.72	0.47
A430102A20Rik	0	0	0	0	0.07	0.06	0	0	0	0	0	0	0	0	0	0	0	0	0.07	0	0
A430105J06Rik	0.12	0.1	0.28	0.24	0.34	0.33	0.26	0.07	0.08	0.11	0.13	0.1	0.22	0.21	0.19	0.32	0.16	0.16	0.16	0.23	0.26
A430108G06Rik	0.24	0.27	0.45	0.25	0.46	0.28	0.47	0.47	0.21	0.16	0.41	0.22	0.18	0.16	0.56	0.34	0.47	0.66	0.25	0.23	0.32
A4galt	5.59	6.02	12.02	12.27	15.3	8.98	14.86	11.17	12.41	14.89	17.53	20.4	21.42	19.1	19.38	13.64	15.8	11.86	15.71	14.37	14.63
A4gnt	0	0	0	0.02	0	0	0	0	0	0.02	0	0	0	0	0	0	0	0	0	0	0
A530001N23Rik	0	0.05	0.04	0.07	0.02	0.09	0.07	0.02	0.04	0.05	0.04	0.08	0	0.05	0.03	0.16	0.08	0.18	0.17	0	0.17
A530006G24Rik	0	0	0	0	0	0	0	0	0	0	0	0	0	0	0	0	0	0	0	0	0
A530010L16Rik	0	0.05	0.08	0.45	0.46	0.12	0.32	0.07	0.07	0	0.14	0.25	0.08	0.5	0.31	0.22	0.37	0.25	0.35	0.7	0.22
A530013C23Rik	0.09	0.18	0.47	0.34	0.52	0.27	0.33	0.3	0.53	0.33	0.33	0.34	0.37	0.11	0.44	0.18	0.18	0.13	0.29	0.55	0.33
A530016L24Rik	0.73	3.49	0.51	0.02	0.15	0.14	0.59	0.44	0.1	7.17	0.32	1.09	0.06	0.25	0.76	0.21	0.13	1.92	0.35	0.02	0.46
A530020G20Rik	1.23	1.46	4.14	2.34	2.96	2.84	2.98	1.59	1.18	1.76	1.36	2.23	0.97	1.34	1.45	2.07	1.23	1.48	1.84	1.78	2.79
A530021J07Rik	0.02	0	0	0	0	0	0	0	0	0	0	0	0	0	0	0	0	0	0	0	0
A530032D15Rik	0.16	0.34	0.09	0.35	0.66	0.4	0.36	0.08	0.18	0.42	0.32	0.26	2.59	3.03	2.52	1.43	1.54	0.8	1.72	0.86	0.79
A530040E14Rik	0.11	0.27	0.24	0.58	0.64	0.47	0.23	0.26	0.16	0.24	0.25	0.26	2.01	1.57	1.86	2.38	1.79	0.87	1.66	1.12	0.57
A530046M15Rik	0	0	0	0	0	0	0	0	0	0	0	0	0	0.05	0	0	0.03	0.03	0	0	0
A530053G22Rik	0	0	0	0	0	0	0	0	0	0	0	0	0	0	0	0	0	0	0.15	0	0
A530058N18Rik	0	0	0	0	0	0	0	0	0	0	0	0	0	0	0	0	0	0	0	0	0
A530064D06Rik	0.19	0.26	0.31	1.41	0.92	0.86	0.51	0.24	0.21	0.29	0.08	0.03	6.52	4.24	5.52	1.67	1.81	0.82	1.77	0.37	0.53
A530065N20Rik	0	0	0	0.01	0	0.01	0	0	0	0	0	0	0.03	0.01	0.03	0	0.01	0	0	0.01	0
A530072M11Rik	0.07	0.26	0.49	0.16	0.45	0.29	0.28	0.22	0.28	0.24	0.22	0.4	0.26	0.35	0.31	0.46	0.26	0.32	0.29	0.27	0.31
A530088E08Rik	0.02	0.2	0.29	0.64	0.24	0.27	0.19	0.07	0.16	0.24	0.17	0.18	0.14	0.26	0.68	0.72	0.24	0.38	0.33	0.11	0.72
A530095I07Rik	0	0	0.25	0.11	0	0	0	0	0	0.12	0	0	0	0.28	0.09	0	0	0	0	0.12	0.34
A630001G21Rik	1.86	1.8	3.1	3.2	3.36	2.75	2.69	2.46	2	2.64	1.97	2.05	5.3	4.98	5.28	5.92	4.02	4.96	4.75	4.96	5.69
A630001O12Rik	0	0.03	0.16	0.16	0.2	0.04	0.04	0	0.05	0	0	0.11	0.2	0.12	0.2	0.1	0.16	0.16	0.05	0	0
A630010A05Rik	0	0	0	0.03	0	0	0	0	0	0	0	0	0	0	0	0.03	0	0	0	0	0
A630012P03Rik	0	0.03	0.08	0.15	0.32	0.14	0.16	0.09	0.04	0	0.07	0	0.87	0.85	1.2	0.67	0.4	0.12	0.64	0.35	0.12
A630019I02Rik	0.03	0.11	0.09	0.07	0.19	0	0	0.03	0.06	0.1	0.04	0	0.02	0.06	0.11	0.17	0.09	0	0.1	0	0.16
A630023A22Rik	0	0	0	0	0.04	0.03	0.04	0	0	0	0	0	0.08	0.06	0	0	0.09	0	0.04	0	0.04
A630023P12Rik	0.12	0.3	0.2	0.18	0.28	0.22	0	0.17	0.08	0.09	0.09	0.3	0.4	0	0.08	0.18	0.15	0.45	0.76	0.75	0.45
A630026N12Rik	0.9	0.96	1.75	2.25	1.93	2.03	2.24	1.32	1.03	1.11	0.9	1.1	0.87	1.19	1.24	1.91	1.22	1.04	1.74	2.01	1.73
A630034I12Rik	0.22	0.18	0.55	0.46	0.38	0.33	0.65	0.4	0.31	0.42	0.49	0.67	0.34	0.48	0.51	0.49	0.44	0.85	0.58	0.91	0.89
A630039O03Rik	0.33	0.25	0.86	0.74	0.6	0.88	0.7	0.34	0.32	0.37	0.34	0.45	0.7	0.73	0.45	0.47	0.48	0.28	0.54	0.68	0.56
A630066F11Rik	0	0	0	0	0	0	0	0	0	0	0	0	0	0	0	0	0	0	0	0	0
A630072L19Rik	0.18	0.35	0.36	0.46	0.53	0.55	0.5	0.43	0.24	0.36	0.26	0.22	0.45	0.42	0.5	0.54	0.47	0.43	0.44	0.37	0.87
A630072M18Rik	1.45	1.47	2.85	2.93	2.45	2.06	3.29	2.27	2.84	3	2.82	2.68	2.06	1.99	1.84	2.41	1.61	2.16	2.04	2.57	2.44
A630073D07Rik	0	0	0	0	0	0	0	0	0	0	0	0	0	0	0	0	0	0	0	0	0
A630075F10Rik	0	0	0	0.02	0.02	0	0	0	0	0	0.02	0	0	0	0.02	0	0.04	0	0	0	0
A630076J17Rik	0	0	0	0	0	0	0	0	0	0	0	0	0	0	0	0	0	0	0	0	0
A630077J23Rik	0.07	0.11	0.43	0.28	0.17	0.36	0.24	0.1	0	0.17	0	0.24	0.06	0.23	0.09	0.16	0.14	0.23	0.26	0.06	0.16
A630089N07Rik	0.39	0.42	1.31	1.03	1.41	0.88	1.19	0.7	0.85	1.02	1.01	0.86	1.29	1.36	0.9	1.7	1.03	1.45	1.54	2.02	2.33
A630095N17Rik	0	0.01	0	0	0	0	0	0	0	0	0	0	0	0	0	0.02	0	0.02	0	0	0.09
A730004F24Rik	0	0	0	0	0	0	0	0	0	0	0	0	0	0	0	0	0	0	0	0	0
A730006G06Rik	0	0.02	0	0	0	0	0	0.02	0	0	0.02	0.03	0	0	0	0	0	0	0	0	0
A730008H23Rik	2.49	3.22	4.39	6.7	7.15	4.95	5.59	3.75	4.46	5.13	5.09	4.87	6.39	6.6	7.31	8.02	6.68	8.23	7.73	6.98	8
A730009L09Rik	0	0	0	0	0	0	0	0	0	0	0	0	0	0	0	0	0	0	0	0	0
A730013G03Rik	0	0	0	0	0	0	0	0	0	0	0	0	0	0	0	0	0	0	0	0	0
A730017L22Rik	0.03	0.01	0.05	0	0.03	0.07	0.13	0.02	0	0.04	0.02	0.02	0.03	0.05	0.02	0	0.03	0.05	0.04	0.02	0.08
A730018C14Rik	0	0	0	0	0	0	0	0	0	0	0	0	0	0	0	0	0	0	0	0	0
A730020E08Rik	0.24	0.12	0.32	0.18	0.21	0.4	0.34	0.17	0.24	0.21	0.14	0.1	0.03	0.15	0.15	0.2	0.27	0.41	0.25	0.27	0.06
A730020M07Rik	0.22	0.07	0.19	0.25	0.15	0.1	0.18	0.17	0.05	0.42	0.11	0.34	0.42	0.34	0.28	0.14	0.26	0.37	0.22	0.22	0.21
A730032A03Rik	0	0	0	0	0	0	0	0	0	0	0	0	0	0	0	0	0	0	0	0	0
A730035I17Rik	0	0	0.05	0	0.06	0.06	0.05	0.03	0.06	0	0	0	0.03	0.18	0	0	0	0.15	0.1	0	0
A730036I17Rik	0	0	0	0	0.01	0	0.01	0	0	0.01	0.01	0	0	0	0	0	0	0	0	0	0
A730043L09Rik	0.03	0	0	0	0.04	0	0	0	0	0.04	0	0	0	0.04	0	0	0	0	0	0	0
A730046J19Rik	0.01	0.03	0.01	0.02	0.03	0.01	0.01	0	0.01	0.01	0	0	0.01	0.01	0	0.01	0	0.03	0.01	0	0.01
A730049H05Rik	0.41	0.5	1.68	1.16	0.96	0.95	1.16	0.67	0.51	0.62	0.57	0.89	1.16	1.49	1.28	0.78	0.52	0.35	0.91	1.22	0.75
A730049N16Rik	0	0	0	0	0	0	0	0	0	0	0	0	0	0	0	0	0	0	0	0	0
A730056A06Rik	0.03	0.02	0.1	0.08	0.1	0.05	0.14	0.09	0.06	0.05	0.09	0.09	0.03	0	0.01	0.1	0.03	0.07	0.07	0.08	0.11
A730060N03Rik	0	0	0	0	0	0	0	0	0	0	0	0	0	0	0.01	0	0	0	0	0	0
A730063M14Rik	3.36	1.95	3.58	1.02	2.98	2.2	4.88	1.87	2.41	2.87	4.37	5.72	3.08	1.83	2.63	3.23	4.79	2.78	4.5	4.25	2.56
A730081D07Rik	0.29	0.51	1.19	0.86	0.91	0.91	0.67	0.5	0.73	0.84	0.8	0.74	0.92	0.8	0.99	0.87	0.72	0.64	0.71	0.57	0.84
A730082K24Rik	0	0	0	0	0	0	0	0	0	0	0	0	0	0	0	0.05	0	0	0	0	0
A730085K08Rik	0.14	0.14	0.36	0.11	0.22	0.43	0.35	0.2	0	0.11	0	0	0.12	0.09	0.18	0	0	0.45	0.1	0.34	0.43
A730090N16Rik	0	0	0	0	0.04	0	0.04	0	0.07	0	0	0.04	0.16	0.06	0.12	0	0	0.03	0.1	0	0
A730094K22Rik	0	0	0	0	0	0	0	0	0	0	0	0	0	0	0	0	0	0	0	0	0
A730098A19Rik	0	0	0	0	0	0	0	0	0	0	0	0	0	0	0	0	0	0	0	0	0
A730099G02Rik	0.01	0	0.02	0	0.03	0	0.02	0.01	0	0.01	0.01	0	0	0	0.01	0.01	0.01	0	0	0	0
A830005F24Rik	0	0.1	0.08	0	0.07	0	0	0	0.26	0.15	0	0.24	0.4	0.12	0	0.07	0.3	0	0.07	0.3	0.36
A830009L08Rik	0.08	0.06	0.02	0.12	0.1	0.15	0.23	0	0.08	0.19	0.06	0.09	0.05	0.06	0.06	0.03	0.07	0.06	0.06	0.1	0.1
A830011K09Rik	0	0	0	0	0	0.02	0	0	0	0	0	0	0	0	0.02	0	0	0	0	0	0
A830012C17Rik	0	0	0	0	0	0	0	0	0	0	0	0	0	0	0	0	0	0	0	0	0
A830018L16Rik	0.46	0.37	0.7	0.15	0.39	0.22	0.6	0.36	0.48	0.35	0.4	0.73	0.21	0.29	0.29	0.2	0.24	0.55	0.31	0.28	0.59
A830019L24Rik	0	0	0	0.06	0.09	0	0	0.03	0	0	0.08	0.06	0	0	0	0.06	0.02	0	0	0	0.03
A830019P07Rik	0.02	0	0.03	0	0	0.04	0.09	0	0.05	0.03	0	0	0	0.02	0	0	0.02	0	0	0	0
A830021F12Rik	0.03	0	0.09	0	0.03	0.02	0.03	0.02	0.02	0	0	0.01	0.04	0.01	0.03	0.05	0	0.01	0.05	0	0.03
A830021M18Rik	0	0	0	0.04	0	0	0	0	0	0	0.04	0.03	0	0.07	0	0	0	0	0	0	0
A830029E22Rik	0	0	0	0	0	0	0	0	0	0	0	0	0	0	0	0	0	0	0	0	0
A830031A19Rik	0.01	0	0	0.01	0	0	0.01	0	0	0	0	0	0	0	0	0.01	0	0	0	0.02	0.01
A830035A12Rik	0	0	0	0	0	0	0	0	0	0	0	0	0	0	0	0	0	0	0	0	0
A830035O19Rik	0.31	0.46	0.52	1.05	0.64	0.63	0.65	0.35	0.29	0.39	0.66	0.61	0.61	0.31	0.66	0.53	0.52	0.48	0.5	0.31	0.33
A830036E02Rik	0	0	0.01	0.04	0	0.01	0.03	0.03	0	0	0	0	0	0.01	0	0.03	0	0	0.03	0.01	0.01
A830049F12Rik	0.4	0.39	0.69	0.78	0.89	0.91	0.53	0.56	0.41	0.59	0.52	0.41	0.59	0.58	0.53	0.62	0.51	0.54	0.59	0.69	0.48
A830052D11Rik	0.12	0.09	0.55	0.05	0.14	0.07	0.1	0	0.16	0	0.13	0.05	0.05	0.08	0.08	0.09	0.19	0.15	0.13	0.28	0.27
A830082K12Rik	0.26	0.36	0.5	0.37	0.06	0.23	0.37	0.17	0.52	0.19	0.44	0.14	0.2	0.46	0.33	0.28	0.1	0.2	0.41	0.32	0.29
A830082N09Rik	0.14	0.14	0.41	0.29	0.28	0.28	0.29	0.21	0.23	0.21	0.24	0.17	0.16	0.2	0.14	0.12	0.11	0.17	0.12	0.15	0.26
A830092H15Rik	0	0	0	0	0	0	0.01	0	0	0	0	0	0	0	0.01	0	0	0.01	0	0	0
A930001A20Rik	0.2	0.1	0.14	0.11	0.03	0.12	0.08	0.06	0.22	0.13	0.07	0.12	0.04	0	0.13	0.07	0.12	0.15	0.03	0.08	0.09
A930001C03Rik	0.09	0.1	0	0	0.42	0.09	0.2	0.12	0.11	0	0.11	0	0.16	0.37	0.21	0.4	0.18	0.11	0.05	0.42	0.25
A930002C04Rik	0.01	0.04	0.02	0.04	0.06	0.06	0.04	0.04	0	0	0.04	0	0	0	0	0.04	0.05	0	0.04	0.04	0.04
A930003A15Rik	0	0.07	0	0.1	0.05	0.29	0.22	0.24	0.05	0.28	0	0.1	0.11	0.09	0.09	0.15	0.17	0.09	0.14	0	0.05
A930003O13Rik	0.07	0.07	0.25	0	0.03	0.04	0	0	0	0.1	0	0	0	0	0	0.06	0	0	0.11	0.04	0.02
A930004D18Rik	1.29	1.51	2.58	2.07	1.87	1.64	2.01	1.99	2.05	1.39	2.3	1.85	1.84	1.44	1.63	2.21	2.14	2.43	1.95	2.63	2.06
A930005G22Rik	0	0	0	0	0.09	0	0	0	0	0	0.08	0	0	0	0	0.07	0	0	0	0	0
A930005H10Rik	5.7	6.14	6.53	7.97	5.99	5.21	6.82	5.29	6.51	8.92	6.26	7.3	7.69	7.31	7.13	9.32	6.72	6.92	6.48	9.22	8.72
A930006I01Rik	0	0	0	0	0	0	0	0	0	0	0	0	0	0	0	0	0	0	0	0	0
A930006K02Rik	0.38	0.24	0.39	0.07	0.22	0.29	0.3	0	0.26	0.14	0.27	0.08	0.08	0.35	0.24	0.49	0	0.42	0.13	0.15	0.07
A930007A09Rik	1.26	0.99	1.57	2.12	2.31	1.5	2.19	1.79	1.66	1.48	1.78	1.9	1.65	1.92	1.91	2.09	1.68	2.17	2.21	1.84	2.24
A930007I19Rik	0.08	0.06	0.23	0.21	0.27	0.23	0.37	0.02	0.09	0.25	0.06	0.25	0.11	0.02	0.02	0.12	0.05	0.15	0.37	0.13	0.12
A930009A15Rik	0.01	0.01	0	0	0.02	0	0	0.01	0	0.01	0.01	0.01	0.01	0.02	0	0	0.01	0	0	0	0.01
A930011G23Rik	0	0.01	0.02	0	0	0.01	0.07	0.01	0.02	0	0.01	0	0.08	0.08	0.06	0.1	0.03	0.03	0.05	0.06	0.01
A930012L18Rik	0.15	0.15	0.66	0.44	0.54	0.4	0.24	0.52	0.34	0.42	0.29	0.28	0.19	0.36	0.27	0.49	0.24	0.16	0.27	0.18	0.31
A930013F10Rik	0.74	0.52	1.49	1.71	1.64	1.55	1.48	0.84	0.72	1.41	1.12	1.59	1.31	1.23	1.22	1.78	0.86	1.01	0.91	1.75	1.83
A930014E01Rik	0	0.03	0.09	0.09	0.13	0.1	0.09	0.08	0	0	0	0.05	0	0.04	0	0	0	0	0.08	0.13	0
A930015D03Rik	1.41	0.31	1.66	1.45	1.49	2.09	1.8	0.31	2.49	1.75	2.18	2.19	1.93	1.93	0.52	1.85	2.39	2	2.67	1.82	2.18
A930016O22Rik	0.04	0.1	0.02	0.06	0.06	0.1	0.02	0.12	0.06	0.04	0.05	0.07	0.07	0.02	0	0.04	0.05	0.02	0.04	0	0.12
A930017K11Rik	0	0	0	0	0.04	0	0	0.02	0	0	0	0	0	0	0	0	0	0.02	0.02	0.02	0.02
A930017M01Rik	0.05	0.06	0.05	0.04	0.06	0	0.07	0.07	0.05	0.01	0.08	0.11	0.06	0.08	0.02	0.07	0.09	0.03	0.05	0.09	0.08
A930018O16Rik	0.13	0.21	0.11	0.23	0.37	0.56	0.42	0	0.24	0.23	0.07	0	0.11	0.67	0.44	0.09	0.36	0.37	0.4	0.37	0.33
A930018P22Rik	0	0	0	0	0	0	0	0	0	0	0	0	0	0	0.06	0	0	0.17	0	0	0.07
A930019D19Rik	0.07	0.04	0.18	0.17	0.11	0.18	0.35	0.16	0.1	0.22	0.05	0.3	0.18	0.18	0.28	0.22	0.09	0.18	0.05	0.34	0.05
A930024E05Rik	0.36	0.36	0.59	1.05	1.06	0.8	0.62	0.5	0.46	0.59	0.55	0.95	0.8	0.76	1.04	1.4	0.69	0.97	0.98	1.2	1.24
A930027H12Rik	0	0	0	0	0	0	0	0	0	0	0	0	0	0	0	0	0	0	0	0	0
[truncated: 38,841 more rows]

## Sheet: Figure 1A gene _count
Count		Control			P0									P7
	Group				3dpi	3dpi	3dpi	5dpi	5dpi	5dpi	7dpi	7dpi	7dpi	3dpi	3dpi	3dpi	5dpi	5dpi	5dpi	7dpi	7dpi	7dpi
	Sample	L391	L392	L393	L394	L395	L396	L397	L398	L399	L400	L401	L402	L403	L404	L405	L406	L407	L408	L409	L410	L411
	Lcn2	966	1310	922	5857	7274	3922	2043	1462	1984	1563	1569	1521	35979	47428	41840	13926	21896	13950	18605	12749	11182
	Ccr5	152.83	174.18	134	689.85	623.46	488.66	487.05	314.94	292.39	415	298.44	247.43	2390.98	3280.6	3324.77	2596.69	3896.75	3288.84	2989.69	2590.89	2434.19
	Cxcl11	0	3	1	163	105	86	38	18	25	19	8	8	1641	888	1403	800	1422	235	966	144	225
	Ido1	7	3	9	47	32	37.12	48.89	26	16	21	17	20	416.7	272.52	418.5	562.46	1008.83	197.93	820	126.96	208.68
	Cxcl10	9	21	9	712	448	341	123	78	108	101	53	42	7776	4657	6141	2162	5956	784	3832	513	690
	Ccl2	7	19	4	145	121	95	39	44	41	42	16	36	3599	3354	3583	728	2047	355	1466	209	257
	Ccl7	1	6	3	57	33	46	19	14	29	23	3	5	1113	985	1169	300	1146	166	666	133	140
	Il10	0	5	0	2	0	1	0	4	2	3	1	0	44	15	36	41	56	28	40	33	10
	Il6	1	0	0	5	2	5	1	3	4	0	0	0	110	47	92	16	159	5	54	6	3
	Acod1	2	8	10	138	118	97	24	15	10	22	0	7	2031	1827	2029	624	1324	250	752	221	225
	Kng2	0	1	0	0	5	2	0	0	0	0	0	0	5.57	9.75	9.9	6	16.76	11	7	15	5
	Ly6a2	0	4	0	25	14	13	0	1	0	0	0	0	172.01	167	224.04	31	48.01	0	31	1	2
	Prss46	0	0	0	0	0	1	0	0	0	0	0	0	5	7	12	3	6	7	3	9	5
	Gzmc	0	0	0	5	3	0	0	0	0	0	0	0	15	7	14	8	5	4	13	2	3
	Slco1a4	1	1	1	4	5	1	6.18	1	4	6	3	1	0	0	0	0	0	0	0	0	0
	Htd2	0	0	0	0	0	15.31	19.64	0	0	0	0	0	25.65	16.56	0	0	0	0	16.77	0	0

## Sheet: Figure 1A gene _tpm
TPM		Control			P0									P7
	Group				3dpi	3dpi	3dpi	5dpi	5dpi	5dpi	7dpi	7dpi	7dpi	3dpi	3dpi	3dpi	5dpi	5dpi	5dpi	7dpi	7dpi	7dpi
	Sample	L391	L392	L393	L394	L395	L396	L397	L398	L399	L400	L401	L402	L403	L404	L405	L406	L407	L408	L409	L410	L411
	Lcn2	41.1	55.49	64.34	373.85	469.47	200.12	138.32	87.09	113.84	100.82	93.69	106.56	2494.31	2495.04	2235.02	871.92	1147.97	737.37	1110.44	835.27	707.41
	Ccr5	1.52	1.81	2.23	10.39	9.4	5.48	7.7	4.32	3.99	6.2	4.14	4.06	39.33	41.45	42.83	38.23	48.62	41.38	41.9	39.8	35.69
	Cxcl11	0	0.06	0.03	5	3.26	2.11	1.23	0.52	0.69	0.59	0.23	0.27	54.52	22.58	36.39	24.07	35.76	5.95	27.72	4.52	6.82
	Ido1	0.14	0.07	0.29	1.52	1.07	0.98	1.71	0.8	0.47	0.7	0.47	0.7	14.81	7.42	11.63	18.14	27.21	5.38	25.24	4.25	6.79
	Cxcl10	0.28	0.66	0.46	33.5	21.33	12.85	6.14	3.43	4.57	4.8	2.33	2.16	396.85	181.15	243.11	99.79	229.98	30.5	168.64	24.73	32.13
	Ccl2	0.32	0.86	0.3	9.93	8.37	5.2	2.83	2.81	2.52	2.91	1.03	2.71	267.69	189.07	204.97	48.88	115.13	20.13	93.83	14.69	17.44
	Ccl7	0.05	0.27	0.23	3.93	2.3	2.54	1.39	0.9	1.8	1.6	0.19	0.38	83.43	55.95	67.38	20.3	64.96	9.49	42.96	9.42	9.58
	Il10	0	0.13	0	0.08	0	0.03	0	0.14	0.07	0.12	0.04	0	1.85	0.48	1.18	1.56	1.78	0.9	1.45	1.31	0.38
	Il6	0.03	0	0	0.23	0.09	0.19	0.05	0.13	0.17	0	0	0	5.4	1.75	3.5	0.71	5.89	0.2	2.28	0.29	0.13
	Acod1	0.02	0.1	0.2	2.52	2.18	1.42	0.46	0.26	0.16	0.4	0	0.14	40.14	27.74	31.47	11.18	19.82	3.77	12.85	4.12	4.06
	Kng2	0	0.02	0	0	0.15	0.06	0	0	0	0	0	0	0.18	0.25	0.26	0.18	0.42	0.28	0.2	0.47	0.15
	Ly6a2	0	0.17	0	1.61	0.91	0.67	0	0.06	0	0	0	0	12.01	8.85	12.05	1.96	2.54	0	1.86	0.07	0.13
	Prss46	0	0	0	0	0	0.03	0	0	0	0	0	0	0.22	0.23	0.41	0.12	0.2	0.23	0.11	0.37	0.2
	Gzmc	0	0	0	0.29	0.17	0	0	0	0	0	0	0	0.93	0.33	0.67	0.45	0.23	0.19	0.69	0.12	0.17
	Slco1a4	0.01	0.01	0.02	0.06	0.07	0.01	0.09	0.01	0.05	0.08	0.04	0.02	0	0	0	0	0	0	0	0	0
	Htd2	0	0	0	0	0	0.23	0.4	0	0	0	0	0	0.53	0.26	0	0	0	0	0.3	0	0
